# Supplementary material for: Mapping QTL Contributing to Variation in Posterior Lobe Morphology between Strains of Drosophila melanogaster
Source: PLoS One. 2016 Sep 8;11(9):e0162573. doi: 10.1371/journal.pone.0162573 (PMC5015897; doi:10.1371/journal.pone.0162573)
Supplement: S1 Table — For each individual (see "ID" column) genotyped by either MSG or low-pass WGS (see "GenotypeMethod" column) the sum of the number of reads consistent with either the T7 ("T7reads") or SS ("SSreads") allele at all SNPs within a series of non-overlapping windows of 250 kb throughout the genome is presented. Thus, each window is presented as a pair of columns. (TXT) [file pone.0162573.s008.txt]

ID	GenotypeMethod	Chr2L.0.T7reads	Chr2L.0.SSreads	Chr2L.1.T7reads	Chr2L.1.SSreads	Chr2L.2.T7reads	Chr2L.2.SSreads	Chr2L.3.T7reads	Chr2L.3.SSreads	Chr2L.4.T7reads	Chr2L.4.SSreads	Chr2L.5.T7reads	Chr2L.5.SSreads	Chr2L.6.T7reads	Chr2L.6.SSreads	Chr2L.7.T7reads	Chr2L.7.SSreads	Chr2L.8.T7reads	Chr2L.8.SSreads	Chr2L.9.T7reads	Chr2L.9.SSreads	Chr2L.10.T7reads	Chr2L.10.SSreads	Chr2L.11.T7reads	Chr2L.11.SSreads	Chr2L.12.T7reads	Chr2L.12.SSreads	Chr2L.13.T7reads	Chr2L.13.SSreads	Chr2L.14.T7reads	Chr2L.14.SSreads	Chr2L.15.T7reads	Chr2L.15.SSreads	Chr2L.16.T7reads	Chr2L.16.SSreads	Chr2L.17.T7reads	Chr2L.17.SSreads	Chr2L.18.T7reads	Chr2L.18.SSreads	Chr2L.19.T7reads	Chr2L.19.SSreads	Chr2L.20.T7reads	Chr2L.20.SSreads	Chr2L.21.T7reads	Chr2L.21.SSreads	Chr2L.22.T7reads	Chr2L.22.SSreads	Chr2L.23.T7reads	Chr2L.23.SSreads	Chr2L.24.T7reads	Chr2L.24.SSreads	Chr2L.25.T7reads	Chr2L.25.SSreads	Chr2L.26.T7reads	Chr2L.26.SSreads	Chr2L.27.T7reads	Chr2L.27.SSreads	Chr2L.28.T7reads	Chr2L.28.SSreads	Chr2L.29.T7reads	Chr2L.29.SSreads	Chr2L.30.T7reads	Chr2L.30.SSreads	Chr2L.31.T7reads	Chr2L.31.SSreads	Chr2L.32.T7reads	Chr2L.32.SSreads	Chr2L.33.T7reads	Chr2L.33.SSreads	Chr2L.34.T7reads	Chr2L.34.SSreads	Chr2L.35.T7reads	Chr2L.35.SSreads	Chr2L.36.T7reads	Chr2L.36.SSreads	Chr2L.37.T7reads	Chr2L.37.SSreads	Chr2L.38.T7reads	Chr2L.38.SSreads	Chr2L.39.T7reads	Chr2L.39.SSreads	Chr2L.40.T7reads	Chr2L.40.SSreads	Chr2L.41.T7reads	Chr2L.41.SSreads	Chr2L.42.T7reads	Chr2L.42.SSreads	Chr2L.43.T7reads	Chr2L.43.SSreads	Chr2L.44.T7reads	Chr2L.44.SSreads	Chr2L.45.T7reads	Chr2L.45.SSreads	Chr2L.46.T7reads	Chr2L.46.SSreads	Chr2L.47.T7reads	Chr2L.47.SSreads	Chr2L.48.T7reads	Chr2L.48.SSreads	Chr2L.49.T7reads	Chr2L.49.SSreads	Chr2L.50.T7reads	Chr2L.50.SSreads	Chr2L.51.T7reads	Chr2L.51.SSreads	Chr2L.52.T7reads	Chr2L.52.SSreads	Chr2L.53.T7reads	Chr2L.53.SSreads	Chr2L.54.T7reads	Chr2L.54.SSreads	Chr2L.55.T7reads	Chr2L.55.SSreads	Chr2L.56.T7reads	Chr2L.56.SSreads	Chr2L.57.T7reads	Chr2L.57.SSreads	Chr2L.58.T7reads	Chr2L.58.SSreads	Chr2L.59.T7reads	Chr2L.59.SSreads	Chr2L.60.T7reads	Chr2L.60.SSreads	Chr2L.61.T7reads	Chr2L.61.SSreads	Chr2L.62.T7reads	Chr2L.62.SSreads	Chr2L.63.T7reads	Chr2L.63.SSreads	Chr2L.64.T7reads	Chr2L.64.SSreads	Chr2L.65.T7reads	Chr2L.65.SSreads	Chr2L.66.T7reads	Chr2L.66.SSreads	Chr2L.67.T7reads	Chr2L.67.SSreads	Chr2L.68.T7reads	Chr2L.68.SSreads	Chr2L.69.T7reads	Chr2L.69.SSreads	Chr2L.70.T7reads	Chr2L.70.SSreads	Chr2L.71.T7reads	Chr2L.71.SSreads	Chr2L.72.T7reads	Chr2L.72.SSreads	Chr2L.73.T7reads	Chr2L.73.SSreads	Chr2L.74.T7reads	Chr2L.74.SSreads	Chr2L.75.T7reads	Chr2L.75.SSreads	Chr2L.76.T7reads	Chr2L.76.SSreads	Chr2L.77.T7reads	Chr2L.77.SSreads	Chr2L.78.T7reads	Chr2L.78.SSreads	Chr2L.79.T7reads	Chr2L.79.SSreads	Chr2L.80.T7reads	Chr2L.80.SSreads	Chr2L.81.T7reads	Chr2L.81.SSreads	Chr2L.82.T7reads	Chr2L.82.SSreads	Chr2L.83.T7reads	Chr2L.83.SSreads	Chr2L.84.T7reads	Chr2L.84.SSreads	Chr2L.85.T7reads	Chr2L.85.SSreads	Chr2L.86.T7reads	Chr2L.86.SSreads	Chr2L.87.T7reads	Chr2L.87.SSreads	Chr2L.88.T7reads	Chr2L.88.SSreads	Chr2L.89.T7reads	Chr2L.89.SSreads	Chr2L.90.T7reads	Chr2L.90.SSreads	Chr2L.91.T7reads	Chr2L.91.SSreads	Chr2L.92.T7reads	Chr2L.92.SSreads	Chr2L.93.T7reads	Chr2L.93.SSreads	Chr2L.94.T7reads	Chr2L.94.SSreads	Chr2R.0.T7reads	Chr2R.0.SSreads	Chr2R.1.T7reads	Chr2R.1.SSreads	Chr2R.2.T7reads	Chr2R.2.SSreads	Chr2R.3.T7reads	Chr2R.3.SSreads	Chr2R.4.T7reads	Chr2R.4.SSreads	Chr2R.5.T7reads	Chr2R.5.SSreads	Chr2R.6.T7reads	Chr2R.6.SSreads	Chr2R.7.T7reads	Chr2R.7.SSreads	Chr2R.8.T7reads	Chr2R.8.SSreads	Chr2R.9.T7reads	Chr2R.9.SSreads	Chr2R.10.T7reads	Chr2R.10.SSreads	Chr2R.11.T7reads	Chr2R.11.SSreads	Chr2R.12.T7reads	Chr2R.12.SSreads	Chr2R.13.T7reads	Chr2R.13.SSreads	Chr2R.14.T7reads	Chr2R.14.SSreads	Chr2R.15.T7reads	Chr2R.15.SSreads	Chr2R.16.T7reads	Chr2R.16.SSreads	Chr2R.17.T7reads	Chr2R.17.SSreads	Chr2R.18.T7reads	Chr2R.18.SSreads	Chr2R.19.T7reads	Chr2R.19.SSreads	Chr2R.20.T7reads	Chr2R.20.SSreads	Chr2R.21.T7reads	Chr2R.21.SSreads	Chr2R.22.T7reads	Chr2R.22.SSreads	Chr2R.23.T7reads	Chr2R.23.SSreads	Chr2R.24.T7reads	Chr2R.24.SSreads	Chr2R.25.T7reads	Chr2R.25.SSreads	Chr2R.26.T7reads	Chr2R.26.SSreads	Chr2R.27.T7reads	Chr2R.27.SSreads	Chr2R.28.T7reads	Chr2R.28.SSreads	Chr2R.29.T7reads	Chr2R.29.SSreads	Chr2R.30.T7reads	Chr2R.30.SSreads	Chr2R.31.T7reads	Chr2R.31.SSreads	Chr2R.32.T7reads	Chr2R.32.SSreads	Chr2R.33.T7reads	Chr2R.33.SSreads	Chr2R.34.T7reads	Chr2R.34.SSreads	Chr2R.35.T7reads	Chr2R.35.SSreads	Chr2R.36.T7reads	Chr2R.36.SSreads	Chr2R.37.T7reads	Chr2R.37.SSreads	Chr2R.38.T7reads	Chr2R.38.SSreads	Chr2R.39.T7reads	Chr2R.39.SSreads	Chr2R.40.T7reads	Chr2R.40.SSreads	Chr2R.41.T7reads	Chr2R.41.SSreads	Chr2R.42.T7reads	Chr2R.42.SSreads	Chr2R.43.T7reads	Chr2R.43.SSreads	Chr2R.44.T7reads	Chr2R.44.SSreads	Chr2R.45.T7reads	Chr2R.45.SSreads	Chr2R.46.T7reads	Chr2R.46.SSreads	Chr2R.47.T7reads	Chr2R.47.SSreads	Chr2R.48.T7reads	Chr2R.48.SSreads	Chr2R.49.T7reads	Chr2R.49.SSreads	Chr2R.50.T7reads	Chr2R.50.SSreads	Chr2R.51.T7reads	Chr2R.51.SSreads	Chr2R.52.T7reads	Chr2R.52.SSreads	Chr2R.53.T7reads	Chr2R.53.SSreads	Chr2R.54.T7reads	Chr2R.54.SSreads	Chr2R.55.T7reads	Chr2R.55.SSreads	Chr2R.56.T7reads	Chr2R.56.SSreads	Chr2R.57.T7reads	Chr2R.57.SSreads	Chr2R.58.T7reads	Chr2R.58.SSreads	Chr2R.59.T7reads	Chr2R.59.SSreads	Chr2R.60.T7reads	Chr2R.60.SSreads	Chr2R.61.T7reads	Chr2R.61.SSreads	Chr2R.62.T7reads	Chr2R.62.SSreads	Chr2R.63.T7reads	Chr2R.63.SSreads	Chr2R.64.T7reads	Chr2R.64.SSreads	Chr2R.65.T7reads	Chr2R.65.SSreads	Chr2R.66.T7reads	Chr2R.66.SSreads	Chr2R.67.T7reads	Chr2R.67.SSreads	Chr2R.68.T7reads	Chr2R.68.SSreads	Chr2R.69.T7reads	Chr2R.69.SSreads	Chr2R.70.T7reads	Chr2R.70.SSreads	Chr2R.71.T7reads	Chr2R.71.SSreads	Chr2R.72.T7reads	Chr2R.72.SSreads	Chr2R.73.T7reads	Chr2R.73.SSreads	Chr2R.74.T7reads	Chr2R.74.SSreads	Chr2R.75.T7reads	Chr2R.75.SSreads	Chr2R.76.T7reads	Chr2R.76.SSreads	Chr2R.77.T7reads	Chr2R.77.SSreads	Chr2R.78.T7reads	Chr2R.78.SSreads	Chr2R.79.T7reads	Chr2R.79.SSreads	Chr2R.80.T7reads	Chr2R.80.SSreads	Chr2R.81.T7reads	Chr2R.81.SSreads	Chr2R.82.T7reads	Chr2R.82.SSreads	Chr2R.83.T7reads	Chr2R.83.SSreads	Chr2R.84.T7reads	Chr2R.84.SSreads	Chr2R.85.T7reads	Chr2R.85.SSreads	Chr2R.86.T7reads	Chr2R.86.SSreads	Chr2R.87.T7reads	Chr2R.87.SSreads	Chr2R.88.T7reads	Chr2R.88.SSreads	Chr2R.89.T7reads	Chr2R.89.SSreads	Chr2R.90.T7reads	Chr2R.90.SSreads	Chr2R.91.T7reads	Chr2R.91.SSreads	Chr2R.92.T7reads	Chr2R.92.SSreads	Chr2R.93.T7reads	Chr2R.93.SSreads	Chr2R.94.T7reads	Chr2R.94.SSreads	Chr2R.95.T7reads	Chr2R.95.SSreads	Chr2R.96.T7reads	Chr2R.96.SSreads	Chr2R.97.T7reads	Chr2R.97.SSreads	Chr2R.98.T7reads	Chr2R.98.SSreads	Chr2R.99.T7reads	Chr2R.99.SSreads	Chr2R.100.T7reads	Chr2R.100.SSreads	Chr2R.101.T7reads	Chr2R.101.SSreads	Chr3L.0.T7reads	Chr3L.0.SSreads	Chr3L.1.T7reads	Chr3L.1.SSreads	Chr3L.2.T7reads	Chr3L.2.SSreads	Chr3L.3.T7reads	Chr3L.3.SSreads	Chr3L.4.T7reads	Chr3L.4.SSreads	Chr3L.5.T7reads	Chr3L.5.SSreads	Chr3L.6.T7reads	Chr3L.6.SSreads	Chr3L.7.T7reads	Chr3L.7.SSreads	Chr3L.8.T7reads	Chr3L.8.SSreads	Chr3L.9.T7reads	Chr3L.9.SSreads	Chr3L.10.T7reads	Chr3L.10.SSreads	Chr3L.11.T7reads	Chr3L.11.SSreads	Chr3L.12.T7reads	Chr3L.12.SSreads	Chr3L.13.T7reads	Chr3L.13.SSreads	Chr3L.14.T7reads	Chr3L.14.SSreads	Chr3L.15.T7reads	Chr3L.15.SSreads	Chr3L.16.T7reads	Chr3L.16.SSreads	Chr3L.17.T7reads	Chr3L.17.SSreads	Chr3L.18.T7reads	Chr3L.18.SSreads	Chr3L.19.T7reads	Chr3L.19.SSreads	Chr3L.20.T7reads	Chr3L.20.SSreads	Chr3L.21.T7reads	Chr3L.21.SSreads	Chr3L.22.T7reads	Chr3L.22.SSreads	Chr3L.23.T7reads	Chr3L.23.SSreads	Chr3L.24.T7reads	Chr3L.24.SSreads	Chr3L.25.T7reads	Chr3L.25.SSreads	Chr3L.26.T7reads	Chr3L.26.SSreads	Chr3L.27.T7reads	Chr3L.27.SSreads	Chr3L.28.T7reads	Chr3L.28.SSreads	Chr3L.29.T7reads	Chr3L.29.SSreads	Chr3L.30.T7reads	Chr3L.30.SSreads	Chr3L.31.T7reads	Chr3L.31.SSreads	Chr3L.32.T7reads	Chr3L.32.SSreads	Chr3L.33.T7reads	Chr3L.33.SSreads	Chr3L.34.T7reads	Chr3L.34.SSreads	Chr3L.35.T7reads	Chr3L.35.SSreads	Chr3L.36.T7reads	Chr3L.36.SSreads	Chr3L.37.T7reads	Chr3L.37.SSreads	Chr3L.38.T7reads	Chr3L.38.SSreads	Chr3L.39.T7reads	Chr3L.39.SSreads	Chr3L.40.T7reads	Chr3L.40.SSreads	Chr3L.41.T7reads	Chr3L.41.SSreads	Chr3L.42.T7reads	Chr3L.42.SSreads	Chr3L.43.T7reads	Chr3L.43.SSreads	Chr3L.44.T7reads	Chr3L.44.SSreads	Chr3L.45.T7reads	Chr3L.45.SSreads	Chr3L.46.T7reads	Chr3L.46.SSreads	Chr3L.47.T7reads	Chr3L.47.SSreads	Chr3L.48.T7reads	Chr3L.48.SSreads	Chr3L.49.T7reads	Chr3L.49.SSreads	Chr3L.50.T7reads	Chr3L.50.SSreads	Chr3L.51.T7reads	Chr3L.51.SSreads	Chr3L.52.T7reads	Chr3L.52.SSreads	Chr3L.53.T7reads	Chr3L.53.SSreads	Chr3L.54.T7reads	Chr3L.54.SSreads	Chr3L.55.T7reads	Chr3L.55.SSreads	Chr3L.56.T7reads	Chr3L.56.SSreads	Chr3L.57.T7reads	Chr3L.57.SSreads	Chr3L.58.T7reads	Chr3L.58.SSreads	Chr3L.59.T7reads	Chr3L.59.SSreads	Chr3L.60.T7reads	Chr3L.60.SSreads	Chr3L.61.T7reads	Chr3L.61.SSreads	Chr3L.62.T7reads	Chr3L.62.SSreads	Chr3L.63.T7reads	Chr3L.63.SSreads	Chr3L.64.T7reads	Chr3L.64.SSreads	Chr3L.65.T7reads	Chr3L.65.SSreads	Chr3L.66.T7reads	Chr3L.66.SSreads	Chr3L.67.T7reads	Chr3L.67.SSreads	Chr3L.68.T7reads	Chr3L.68.SSreads	Chr3L.69.T7reads	Chr3L.69.SSreads	Chr3L.70.T7reads	Chr3L.70.SSreads	Chr3L.71.T7reads	Chr3L.71.SSreads	Chr3L.72.T7reads	Chr3L.72.SSreads	Chr3L.73.T7reads	Chr3L.73.SSreads	Chr3L.74.T7reads	Chr3L.74.SSreads	Chr3L.75.T7reads	Chr3L.75.SSreads	Chr3L.76.T7reads	Chr3L.76.SSreads	Chr3L.77.T7reads	Chr3L.77.SSreads	Chr3L.78.T7reads	Chr3L.78.SSreads	Chr3L.79.T7reads	Chr3L.79.SSreads	Chr3L.80.T7reads	Chr3L.80.SSreads	Chr3L.81.T7reads	Chr3L.81.SSreads	Chr3L.82.T7reads	Chr3L.82.SSreads	Chr3L.83.T7reads	Chr3L.83.SSreads	Chr3L.84.T7reads	Chr3L.84.SSreads	Chr3L.85.T7reads	Chr3L.85.SSreads	Chr3L.86.T7reads	Chr3L.86.SSreads	Chr3L.87.T7reads	Chr3L.87.SSreads	Chr3L.88.T7reads	Chr3L.88.SSreads	Chr3L.89.T7reads	Chr3L.89.SSreads	Chr3L.90.T7reads	Chr3L.90.SSreads	Chr3L.91.T7reads	Chr3L.91.SSreads	Chr3L.92.T7reads	Chr3L.92.SSreads	Chr3L.93.T7reads	Chr3L.93.SSreads	Chr3L.94.T7reads	Chr3L.94.SSreads	Chr3L.95.T7reads	Chr3L.95.SSreads	Chr3L.96.T7reads	Chr3L.96.SSreads	Chr3L.97.T7reads	Chr3L.97.SSreads	Chr3L.98.T7reads	Chr3L.98.SSreads	Chr3L.99.T7reads	Chr3L.99.SSreads	Chr3L.100.T7reads	Chr3L.100.SSreads	Chr3L.101.T7reads	Chr3L.101.SSreads	Chr3L.102.T7reads	Chr3L.102.SSreads	Chr3L.103.T7reads	Chr3L.103.SSreads	Chr3L.104.T7reads	Chr3L.104.SSreads	Chr3L.105.T7reads	Chr3L.105.SSreads	Chr3L.106.T7reads	Chr3L.106.SSreads	Chr3L.107.T7reads	Chr3L.107.SSreads	Chr3L.108.T7reads	Chr3L.108.SSreads	Chr3L.109.T7reads	Chr3L.109.SSreads	Chr3L.110.T7reads	Chr3L.110.SSreads	Chr3L.111.T7reads	Chr3L.111.SSreads	Chr3L.112.T7reads	Chr3L.112.SSreads	Chr3R.0.T7reads	Chr3R.0.SSreads	Chr3R.1.T7reads	Chr3R.1.SSreads	Chr3R.2.T7reads	Chr3R.2.SSreads	Chr3R.3.T7reads	Chr3R.3.SSreads	Chr3R.4.T7reads	Chr3R.4.SSreads	Chr3R.5.T7reads	Chr3R.5.SSreads	Chr3R.6.T7reads	Chr3R.6.SSreads	Chr3R.7.T7reads	Chr3R.7.SSreads	Chr3R.8.T7reads	Chr3R.8.SSreads	Chr3R.9.T7reads	Chr3R.9.SSreads	Chr3R.10.T7reads	Chr3R.10.SSreads	Chr3R.11.T7reads	Chr3R.11.SSreads	Chr3R.12.T7reads	Chr3R.12.SSreads	Chr3R.13.T7reads	Chr3R.13.SSreads	Chr3R.14.T7reads	Chr3R.14.SSreads	Chr3R.15.T7reads	Chr3R.15.SSreads	Chr3R.16.T7reads	Chr3R.16.SSreads	Chr3R.17.T7reads	Chr3R.17.SSreads	Chr3R.18.T7reads	Chr3R.18.SSreads	Chr3R.19.T7reads	Chr3R.19.SSreads	Chr3R.20.T7reads	Chr3R.20.SSreads	Chr3R.21.T7reads	Chr3R.21.SSreads	Chr3R.22.T7reads	Chr3R.22.SSreads	Chr3R.23.T7reads	Chr3R.23.SSreads	Chr3R.24.T7reads	Chr3R.24.SSreads	Chr3R.25.T7reads	Chr3R.25.SSreads	Chr3R.26.T7reads	Chr3R.26.SSreads	Chr3R.27.T7reads	Chr3R.27.SSreads	Chr3R.28.T7reads	Chr3R.28.SSreads	Chr3R.29.T7reads	Chr3R.29.SSreads	Chr3R.30.T7reads	Chr3R.30.SSreads	Chr3R.31.T7reads	Chr3R.31.SSreads	Chr3R.32.T7reads	Chr3R.32.SSreads	Chr3R.33.T7reads	Chr3R.33.SSreads	Chr3R.34.T7reads	Chr3R.34.SSreads	Chr3R.35.T7reads	Chr3R.35.SSreads	Chr3R.36.T7reads	Chr3R.36.SSreads	Chr3R.37.T7reads	Chr3R.37.SSreads	Chr3R.38.T7reads	Chr3R.38.SSreads	Chr3R.39.T7reads	Chr3R.39.SSreads	Chr3R.40.T7reads	Chr3R.40.SSreads	Chr3R.41.T7reads	Chr3R.41.SSreads	Chr3R.42.T7reads	Chr3R.42.SSreads	Chr3R.43.T7reads	Chr3R.43.SSreads	Chr3R.44.T7reads	Chr3R.44.SSreads	Chr3R.45.T7reads	Chr3R.45.SSreads	Chr3R.46.T7reads	Chr3R.46.SSreads	Chr3R.47.T7reads	Chr3R.47.SSreads	Chr3R.48.T7reads	Chr3R.48.SSreads	Chr3R.49.T7reads	Chr3R.49.SSreads	Chr3R.50.T7reads	Chr3R.50.SSreads	Chr3R.51.T7reads	Chr3R.51.SSreads	Chr3R.52.T7reads	Chr3R.52.SSreads	Chr3R.53.T7reads	Chr3R.53.SSreads	Chr3R.54.T7reads	Chr3R.54.SSreads	Chr3R.55.T7reads	Chr3R.55.SSreads	Chr3R.56.T7reads	Chr3R.56.SSreads	Chr3R.57.T7reads	Chr3R.57.SSreads	Chr3R.58.T7reads	Chr3R.58.SSreads	Chr3R.59.T7reads	Chr3R.59.SSreads	Chr3R.60.T7reads	Chr3R.60.SSreads	Chr3R.61.T7reads	Chr3R.61.SSreads	Chr3R.62.T7reads	Chr3R.62.SSreads	Chr3R.63.T7reads	Chr3R.63.SSreads	Chr3R.64.T7reads	Chr3R.64.SSreads	Chr3R.65.T7reads	Chr3R.65.SSreads	Chr3R.66.T7reads	Chr3R.66.SSreads	Chr3R.67.T7reads	Chr3R.67.SSreads	Chr3R.68.T7reads	Chr3R.68.SSreads	Chr3R.69.T7reads	Chr3R.69.SSreads	Chr3R.70.T7reads	Chr3R.70.SSreads	Chr3R.71.T7reads	Chr3R.71.SSreads	Chr3R.72.T7reads	Chr3R.72.SSreads	Chr3R.73.T7reads	Chr3R.73.SSreads	Chr3R.74.T7reads	Chr3R.74.SSreads	Chr3R.75.T7reads	Chr3R.75.SSreads	Chr3R.76.T7reads	Chr3R.76.SSreads	Chr3R.77.T7reads	Chr3R.77.SSreads	Chr3R.78.T7reads	Chr3R.78.SSreads	Chr3R.79.T7reads	Chr3R.79.SSreads	Chr3R.80.T7reads	Chr3R.80.SSreads	Chr3R.81.T7reads	Chr3R.81.SSreads	Chr3R.82.T7reads	Chr3R.82.SSreads	Chr3R.83.T7reads	Chr3R.83.SSreads	Chr3R.84.T7reads	Chr3R.84.SSreads	Chr3R.85.T7reads	Chr3R.85.SSreads	Chr3R.86.T7reads	Chr3R.86.SSreads	Chr3R.87.T7reads	Chr3R.87.SSreads	Chr3R.88.T7reads	Chr3R.88.SSreads	Chr3R.89.T7reads	Chr3R.89.SSreads	Chr3R.90.T7reads	Chr3R.90.SSreads	Chr3R.91.T7reads	Chr3R.91.SSreads	Chr3R.92.T7reads	Chr3R.92.SSreads	Chr3R.93.T7reads	Chr3R.93.SSreads	Chr3R.94.T7reads	Chr3R.94.SSreads	Chr3R.95.T7reads	Chr3R.95.SSreads	Chr3R.96.T7reads	Chr3R.96.SSreads	Chr3R.97.T7reads	Chr3R.97.SSreads	Chr3R.98.T7reads	Chr3R.98.SSreads	Chr3R.99.T7reads	Chr3R.99.SSreads	Chr3R.100.T7reads	Chr3R.100.SSreads	Chr3R.101.T7reads	Chr3R.101.SSreads	Chr3R.102.T7reads	Chr3R.102.SSreads	Chr3R.103.T7reads	Chr3R.103.SSreads	Chr3R.104.T7reads	Chr3R.104.SSreads	Chr3R.105.T7reads	Chr3R.105.SSreads	Chr3R.106.T7reads	Chr3R.106.SSreads	Chr3R.107.T7reads	Chr3R.107.SSreads	Chr3R.108.T7reads	Chr3R.108.SSreads	Chr3R.109.T7reads	Chr3R.109.SSreads	Chr3R.110.T7reads	Chr3R.110.SSreads	Chr3R.111.T7reads	Chr3R.111.SSreads	Chr3R.112.T7reads	Chr3R.112.SSreads	Chr3R.113.T7reads	Chr3R.113.SSreads	Chr3R.114.T7reads	Chr3R.114.SSreads	Chr3R.115.T7reads	Chr3R.115.SSreads	Chr3R.116.T7reads	Chr3R.116.SSreads	Chr3R.117.T7reads	Chr3R.117.SSreads	Chr3R.118.T7reads	Chr3R.118.SSreads	Chr3R.119.T7reads	Chr3R.119.SSreads	Chr3R.120.T7reads	Chr3R.120.SSreads	Chr3R.121.T7reads	Chr3R.121.SSreads	Chr3R.122.T7reads	Chr3R.122.SSreads	Chr3R.123.T7reads	Chr3R.123.SSreads	Chr3R.124.T7reads	Chr3R.124.SSreads	Chr3R.125.T7reads	Chr3R.125.SSreads	Chr3R.126.T7reads	Chr3R.126.SSreads	Chr3R.127.T7reads	Chr3R.127.SSreads	Chr3R.128.T7reads	Chr3R.128.SSreads	Chr4.0.T7reads	Chr4.0.SSreads	Chr4.1.T7reads	Chr4.1.SSreads	Chr4.2.T7reads	Chr4.2.SSreads	Chr4.3.T7reads	Chr4.3.SSreads	Chr4.4.T7reads	Chr4.4.SSreads	Chr4.5.T7reads	Chr4.5.SSreads	ChrX.0.T7reads	ChrX.0.SSreads	ChrX.1.T7reads	ChrX.1.SSreads	ChrX.2.T7reads	ChrX.2.SSreads	ChrX.3.T7reads	ChrX.3.SSreads	ChrX.4.T7reads	ChrX.4.SSreads	ChrX.5.T7reads	ChrX.5.SSreads	ChrX.6.T7reads	ChrX.6.SSreads	ChrX.7.T7reads	ChrX.7.SSreads	ChrX.8.T7reads	ChrX.8.SSreads	ChrX.9.T7reads	ChrX.9.SSreads	ChrX.10.T7reads	ChrX.10.SSreads	ChrX.11.T7reads	ChrX.11.SSreads	ChrX.12.T7reads	ChrX.12.SSreads	ChrX.13.T7reads	ChrX.13.SSreads	ChrX.14.T7reads	ChrX.14.SSreads	ChrX.15.T7reads	ChrX.15.SSreads	ChrX.16.T7reads	ChrX.16.SSreads	ChrX.17.T7reads	ChrX.17.SSreads	ChrX.18.T7reads	ChrX.18.SSreads	ChrX.19.T7reads	ChrX.19.SSreads	ChrX.20.T7reads	ChrX.20.SSreads	ChrX.21.T7reads	ChrX.21.SSreads	ChrX.22.T7reads	ChrX.22.SSreads	ChrX.23.T7reads	ChrX.23.SSreads	ChrX.24.T7reads	ChrX.24.SSreads	ChrX.25.T7reads	ChrX.25.SSreads	ChrX.26.T7reads	ChrX.26.SSreads	ChrX.27.T7reads	ChrX.27.SSreads	ChrX.28.T7reads	ChrX.28.SSreads	ChrX.29.T7reads	ChrX.29.SSreads	ChrX.30.T7reads	ChrX.30.SSreads	ChrX.31.T7reads	ChrX.31.SSreads	ChrX.32.T7reads	ChrX.32.SSreads	ChrX.33.T7reads	ChrX.33.SSreads	ChrX.34.T7reads	ChrX.34.SSreads	ChrX.35.T7reads	ChrX.35.SSreads	ChrX.36.T7reads	ChrX.36.SSreads	ChrX.37.T7reads	ChrX.37.SSreads	ChrX.38.T7reads	ChrX.38.SSreads	ChrX.39.T7reads	ChrX.39.SSreads	ChrX.40.T7reads	ChrX.40.SSreads	ChrX.41.T7reads	ChrX.41.SSreads	ChrX.42.T7reads	ChrX.42.SSreads	ChrX.43.T7reads	ChrX.43.SSreads	ChrX.44.T7reads	ChrX.44.SSreads	ChrX.45.T7reads	ChrX.45.SSreads	ChrX.46.T7reads	ChrX.46.SSreads	ChrX.47.T7reads	ChrX.47.SSreads	ChrX.48.T7reads	ChrX.48.SSreads	ChrX.49.T7reads	ChrX.49.SSreads	ChrX.50.T7reads	ChrX.50.SSreads	ChrX.51.T7reads	ChrX.51.SSreads	ChrX.52.T7reads	ChrX.52.SSreads	ChrX.53.T7reads	ChrX.53.SSreads	ChrX.54.T7reads	ChrX.54.SSreads	ChrX.55.T7reads	ChrX.55.SSreads	ChrX.56.T7reads	ChrX.56.SSreads	ChrX.57.T7reads	ChrX.57.SSreads	ChrX.58.T7reads	ChrX.58.SSreads	ChrX.59.T7reads	ChrX.59.SSreads	ChrX.60.T7reads	ChrX.60.SSreads	ChrX.61.T7reads	ChrX.61.SSreads	ChrX.62.T7reads	ChrX.62.SSreads	ChrX.63.T7reads	ChrX.63.SSreads	ChrX.64.T7reads	ChrX.64.SSreads	ChrX.65.T7reads	ChrX.65.SSreads	ChrX.66.T7reads	ChrX.66.SSreads	ChrX.67.T7reads	ChrX.67.SSreads	ChrX.68.T7reads	ChrX.68.SSreads	ChrX.69.T7reads	ChrX.69.SSreads	ChrX.70.T7reads	ChrX.70.SSreads	ChrX.71.T7reads	ChrX.71.SSreads	ChrX.72.T7reads	ChrX.72.SSreads	ChrX.73.T7reads	ChrX.73.SSreads	ChrX.74.T7reads	ChrX.74.SSreads	ChrX.75.T7reads	ChrX.75.SSreads	ChrX.76.T7reads	ChrX.76.SSreads	ChrX.77.T7reads	ChrX.77.SSreads	ChrX.78.T7reads	ChrX.78.SSreads	ChrX.79.T7reads	ChrX.79.SSreads	ChrX.80.T7reads	ChrX.80.SSreads	ChrX.81.T7reads	ChrX.81.SSreads	ChrX.82.T7reads	ChrX.82.SSreads	ChrX.83.T7reads	ChrX.83.SSreads	ChrX.84.T7reads	ChrX.84.SSreads	ChrX.85.T7reads	ChrX.85.SSreads	ChrX.86.T7reads	ChrX.86.SSreads	ChrX.87.T7reads	ChrX.87.SSreads	ChrX.88.T7reads	ChrX.88.SSreads	ChrX.89.T7reads	ChrX.89.SSreads	ChrX.90.T7reads	ChrX.90.SSreads	ChrX.91.T7reads	ChrX.91.SSreads	ChrX.92.T7reads	ChrX.92.SSreads	ChrX.93.T7reads	ChrX.93.SSreads	ChrX.94.T7reads	ChrX.94.SSreads
01.A.01	MSG	19	4	25	0	29	0	197	4	23	0	56	0	27	3	67	4	49	0	40	0	48	0	27	1	42	0	95	0	89	7	41	0	39	6	96	2	337	0	176	0	72	0	37	0	32	0	36	0	51	1	311	0	24	0	48	5	34	4	34	1	27	0	38	0	56	0	129	0	26	0	259	5	57	1	147	0	35	0	131	0	28	0	218	6	64	0	146	0	26	0	42	2	63	0	42	0	37	1	17	2	19	0	25	1	83	1	18	0	37	1	25	0	48	0	31	0	6	0	76	0	23	1	27	0	33	0	33	0	26	0	22	0	74	0	26	2	211	0	15	0	23	0	176	0	20	0	38	1	23	0	23	0	23	0	27	0	36	0	51	1	132	0	13	0	20	2	70	3	6	0	10	0	2	0	9	2	8	0	0	0	3	0	0	0	0	0	0	0	0	0	0	0	0	0	0	0	0	0	0	0	1	0	0	0	0	0	0	0	0	0	0	0	2	0	0	0	0	0	0	0	0	0	0	0	0	0	3	0	0	0	5	0	4	0	36	1	21	0	12	0	0	0	15	0	25	0	15	1	143	0	5	0	29	0	42	0	32	0	30	1	70	0	31	0	48	1	87	0	32	0	38	0	36	2	86	0	36	0	384	0	14	2	111	5	60	0	23	2	41	0	31	0	33	2	32	0	295	0	44	0	75	0	73	0	56	0	36	1	98	1	102	0	55	2	78	1	33	0	24	0	44	0	34	3	53	0	54	0	84	3	32	0	41	3	36	0	64	0	73	6	25	0	40	0	52	0	23	0	33	1	112	0	41	4	65	0	207	0	39	0	136	2	216	0	49	0	153	1	55	0	41	2	36	0	47	3	30	0	46	0	19	3	51	0	57	0	36	0	24	0	37	0	0	0	0	0	0	25	0	89	1	247	1	61	0	64	0	132	0	38	0	88	0	86	0	109	1	37	0	60	0	62	0	62	0	47	0	44	0	71	0	168	0	90	0	50	0	43	0	25	0	158	0	20	0	62	0	31	0	43	0	241	0	54	0	55	0	36	0	42	2	126	0	39	0	67	0	42	0	15	0	27	0	40	0	165	0	59	0	621	0	67	2	59	0	409	0	93	0	117	0	52	1	32	0	67	0	23	0	33	0	99	0	87	0	46	0	46	0	30	0	31	0	23	0	73	0	23	0	34	0	18	0	39	0	28	0	42	0	50	0	29	0	19	0	33	0	38	0	46	0	105	0	304	0	38	0	27	0	46	0	35	0	18	0	38	0	20	0	26	0	14	0	16	0	8	0	13	0	13	0	11	0	13	0	16	0	71	0	3	0	4	0	0	0	2	0	0	0	1	0	0	0	0	0	0	0	0	0	0	0	0	0	0	0	0	1	0	0	0	0	0	0	1	0	0	0	0	0	0	0	0	0	0	0	0	0	0	0	0	0	0	0	0	0	0	0	0	0	0	0	0	0	0	0	0	0	0	0	0	0	0	0	2	0	2	0	4	0	11	0	11	0	19	0	6	0	14	0	74	0	18	0	23	0	9	0	12	0	33	0	17	0	158	0	19	0	30	0	12	0	14	0	13	0	18	0	34	0	20	0	44	0	15	0	94	0	15	2	92	0	18	0	20	0	31	0	40	0	32	0	40	0	37	0	31	0	51	0	22	0	45	0	62	1	592	0	35	0	18	0	25	0	25	0	41	0	180	0	17	0	96	0	55	0	33	0	20	2	123	0	30	78	26	29	26	160	262	13	10	43	55	19	21	18	16	39	18	17	16	15	15	18	25	127	53	198	115	15	17	23	26	3	22	14	15	26	26	40	39	8	10	47	32	17	18	29	21	21	17	6	18	9	26	40	35	32	16	20	22	8	22	7	6	32	15	16	9	4	21	11	15	26	20	72	125	0	46	0	38	0	142	0	28	0	31	0	46	2	31	0	46	0	21	0	202	0	382	0	43	0	197	1	36	0	49	2	42	1	161	0	42	0	19	0	24	0	8	0	0	0	0	1	0	1	0	2	0	0	0	0	0	3	0	53	0	1	0	4	0	3	0	17	0	2	0	33	0	12	0	19	0	33	0	49	0	13	0	3	0	20	0	40	0	114	0	8	1	14	0	15	0	13	0	13	0	32	0	4	0	24	0	25	0	197	0	53	0	13	0	7	0	6	0	8	0	20	0	6	0	46	0	14	0	63	0	19	0	8	0	29	0	6	0	34	0	17	0	7	0	35	0	6	0	74	1	34	0	10	0	99	0	140	0	21	0	5	0	2	0	11	0	37	1	42	0	6	0	87	0	18	0	22	0	47	0	22	0	4	0	126	0	10	0	12	0	4	0	15	0	35	0	4	0	22	0	7	0	4	1	14	0	6	0	70	0	5	0	130	0	6	0	2	0	7	0	8	0	3	0	5	0	2	0	0	0	0	0	0	0	2	0	9	0	0	0	42	0	0	0
01.A.03	MSG	149	0	172	1	444	1	642	1	469	0	671	1	388	70	247	305	196	154	218	308	272	281	103	147	217	243	286	336	412	405	275	278	386	351	317	202	384	295	308	360	258	214	77	633	0	466	0	344	0	478	0	828	0	513	2	411	1	481	2	560	0	505	0	363	0	476	0	714	0	420	2	965	1	600	0	574	0	444	28	572	283	265	225	287	277	319	260	203	167	199	306	364	226	221	220	258	210	228	264	212	117	118	197	223	171	204	177	197	183	201	139	140	164	188	198	236	120	180	193	187	172	206	201	191	96	101	85	148	184	199	217	245	230	270	194	148	303	359	150	125	161	164	256	246	150	184	182	186	109	100	116	130	118	194	202	246	116	119	235	260	275	115	117	97	197	195	194	177	72	80	37	36	21	23	72	66	60	75	12	10	19	22	2	3	15	4	6	8	0	0	0	0	1	0	2	0	2	4	1	0	4	5	2	1	2	0	1	0	2	0	2	1	3	2	5	0	0	1	0	0	2	3	1	0	4	4	23	19	0	2	27	28	55	29	54	91	84	85	47	52	2	7	117	108	121	170	105	91	180	118	90	93	142	111	134	155	124	203	232	232	99	109	170	181	147	135	161	153	255	232	233	232	242	277	173	253	184	204	376	463	154	198	238	326	246	249	293	256	163	176	221	216	184	137	84	140	396	454	248	289	248	336	1	524	0	635	0	633	0	570	0	522	1	690	0	675	0	523	0	547	0	478	4	429	0	569	0	294	0	334	0	338	0	627	0	374	0	482	115	476	208	280	243	163	163	201	165	205	255	225	449	430	340	411	262	242	434	429	520	158	687	11	688	0	505	0	673	0	430	1	440	0	595	9	430	0	555	8	374	1	265	0	449	1	534	0	186	0	213	0	330	0	0	0	36	0	290	0	466	1	680	0	530	0	441	4	443	0	717	0	494	3	812	0	669	3	465	0	495	0	290	0	716	51	276	253	201	191	327	0	710	1	534	0	495	3	517	0	338	0	660	0	326	0	534	2	315	0	478	0	836	1	556	0	459	0	324	0	423	0	510	0	435	0	487	1	398	1	312	0	185	200	243	212	238	331	273	403	600	564	292	312	171	186	292	536	178	277	362	348	225	305	271	238	230	281	122	95	281	266	298	312	215	277	0	368	0	347	0	464	0	428	0	257	0	574	0	405	0	413	0	262	0	398	0	350	0	405	0	412	0	316	1	340	0	251	0	274	0	367	0	822	0	851	0	348	0	352	1	352	0	222	0	123	0	240	0	85	0	224	0	239	1	141	1	92	0	176	0	157	0	166	0	101	0	116	0	328	0	32	0	15	0	6	0	18	0	6	0	4	0	4	0	0	0	0	0	2	0	0	0	5	0	0	0	0	1	0	0	0	0	0	0	17	0	0	0	0	0	0	0	0	0	0	0	0	0	0	0	0	0	2	0	0	0	2	0	2	0	5	0	0	0	2	0	0	0	2	0	0	0	2	0	8	0	10	0	51	0	73	0	96	0	124	0	81	0	170	0	209	0	133	0	108	0	169	0	175	0	184	0	230	1	323	0	196	0	287	0	156	0	68	0	229	6	255	0	179	0	238	0	221	1	290	0	465	0	238	0	420	0	271	0	143	0	359	0	438	0	274	1	250	1	404	0	413	0	579	62	380	356	354	289	316	241	610	227	254	156	190	255	182	158	116	195	198	101	328	105	130	189	180	161	217	152	179	201	218	301	370	218	377	263	236	245	266	453	450	153	121	209	337	188	238	242	200	217	223	191	193	304	102	165	151	532	2	334	250	248	248	190	201	156	161	150	235	215	213	177	247	145	162	200	277	191	208	213	226	116	111	183	181	82	111	210	271	177	175	113	137	119	103	112	165	0	379	0	348	0	374	0	345	1	460	1	735	0	375	0	430	0	718	0	457	0	574	0	620	9	493	0	404	0	300	1	968	0	1203	1	426	0	905	0	711	0	621	0	468	1	619	0	264	0	179	0	277	0	25	25	0	1	1	5	0	46	0	19	0	0	0	2	0	19	0	108	0	28	0	99	1	42	0	101	0	44	0	95	0	109	0	117	0	189	0	125	0	179	1	111	0	108	0	164	0	315	0	71	3	108	0	107	0	176	1	189	2	176	0	148	0	118	0	97	1	594	1	145	0	93	0	125	1	136	0	117	0	193	0	164	0	169	0	110	1	166	0	160	0	143	2	112	1	109	0	159	0	100	0	175	2	195	0	87	0	95	0	190	0	143	0	282	0	425	2	117	3	74	0	95	0	96	0	157	0	135	0	114	0	320	0	137	0	112	0	131	0	78	0	17	113	0	187	0	209	0	208	0	161	0	177	0	205	0	94	0	127	0	111	1	186	0	147	0	81	39	129	58	1	353	0	129	0	67	0	140	0	146	1	72	0	70	0	68	0	3	3	0	0	10	0	74	0	69	1	5	0	34	0	6	0
01.A.04	MSG	141	1	172	0	438	9	668	0	428	0	595	0	387	2	400	0	345	0	462	2	435	1	223	1	363	0	521	0	612	5	464	0	468	0	567	0	510	0	255	206	123	153	52	501	2	441	0	262	0	352	0	751	0	395	0	368	0	438	0	582	0	386	1	262	0	490	0	731	0	316	0	724	0	441	321	287	263	196	270	322	145	206	273	184	187	243	214	195	196	136	270	373	200	169	196	197	160	207	178	200	100	101	184	218	173	248	117	158	144	176	126	104	165	154	163	164	125	135	151	153	145	178	153	158	74	58	88	100	114	131	95	199	161	151	150	133	249	249	103	97	126	196	239	199	157	172	153	140	108	108	73	94	126	127	175	228	119	92	175	179	164	67	78	96	186	182	125	119	48	51	19	51	20	27	72	84	42	48	6	10	13	17	4	2	4	2	15	3	0	0	0	4	0	2	0	0	0	2	0	1	1	0	0	5	4	1	0	1	1	3	0	0	2	2	3	2	0	0	0	0	3	0	0	0	4	1	24	12	0	3	16	25	31	41	62	70	73	62	39	56	2	6	108	100	108	122	96	92	185	130	61	93	123	125	164	149	139	172	201	153	85	111	145	197	142	146	129	174	165	161	149	199	207	205	136	192	174	158	439	429	136	114	195	232	212	195	183	296	186	157	180	167	152	127	33	172	0	727	2	480	0	589	0	500	1	592	0	405	0	523	0	490	4	606	0	643	3	430	1	393	0	381	2	370	1	512	0	257	1	293	0	352	1	596	0	374	0	442	2	444	0	477	0	532	1	397	0	282	0	466	0	655	0	707	0	467	0	795	0	736	0	949	2	610	2	537	52	526	186	232	240	191	244	349	233	207	306	313	325	0	233	0	448	0	429	0	195	0	213	0	225	0	0	0	21	18	137	128	167	156	305	296	193	263	245	218	196	298	312	326	295	360	352	395	332	333	151	169	185	273	193	188	266	285	247	212	182	179	212	214	474	342	518	3	411	5	438	0	248	8	703	0	278	0	489	2	288	0	390	1	669	1	518	0	381	0	248	0	360	0	571	0	401	2	374	57	198	192	120	122	162	146	205	209	197	231	313	334	1075	0	429	7	348	0	496	13	313	1	490	10	394	0	441	1	373	0	189	50	252	255	209	324	232	223	127	191	134	159	158	216	122	155	96	117	207	240	116	135	143	176	95	99	191	166	160	141	181	153	153	169	119	108	148	151	89	116	123	110	150	138	277	284	336	448	139	128	175	191	125	183	66	69	40	48	92	80	45	37	38	92	0	205	0	123	0	79	0	141	0	124	0	160	0	97	0	90	0	175	0	18	0	19	0	5	0	5	0	8	0	4	0	2	0	0	0	1	0	0	0	0	0	9	0	0	0	0	1	0	0	0	0	0	0	10	0	0	0	0	0	0	0	0	0	0	0	0	0	0	0	0	0	0	0	0	0	1	0	3	0	3	0	2	1	0	0	0	0	0	0	0	0	1	0	11	0	7	0	44	0	96	0	80	0	114	0	63	0	124	0	223	0	126	0	116	0	125	0	112	0	223	0	175	0	258	0	162	0	214	0	167	0	84	1	217	0	224	0	141	0	141	0	194	0	267	0	320	0	174	0	409	0	254	1	101	0	285	0	398	1	218	0	261	0	416	0	374	0	524	0	356	0	561	4	475	0	1325	0	420	0	257	0	314	0	288	1	331	0	431	0	218	0	307	1	355	0	261	0	421	0	514	0	592	2	431	0	400	0	771	0	212	0	507	0	444	0	424	0	404	0	320	0	372	0	243	0	625	0	614	0	437	2	447	0	347	5	309	0	376	0	329	0	358	170	244	144	179	30	307	0	210	0	292	67	113	176	238	156	137	110	127	98	77	101	118	231	193	120	125	230	170	151	155	173	197	416	338	141	176	138	195	159	396	0	432	0	488	0	595	4	405	0	385	0	246	0	699	0	1304	0	449	0	1008	0	602	0	530	0	420	0	511	0	253	0	125	0	235	0	26	16	13	2	8	6	0	20	14	1	6	0	0	0	0	9	0	66	0	30	0	79	0	46	0	67	0	24	0	146	0	117	0	79	0	140	0	160	1	138	0	126	0	95	0	160	0	267	0	94	1	87	0	108	0	139	0	167	3	194	0	120	0	121	0	100	0	447	1	103	2	86	0	83	0	117	1	110	1	182	0	100	0	162	0	129	0	227	0	107	1	119	0	144	0	91	0	172	0	125	0	117	0	144	0	95	0	64	0	116	0	136	0	236	0	307	0	66	0	51	0	37	0	55	0	177	0	112	0	133	0	260	0	88	0	81	0	181	0	86	0	147	9	0	215	0	113	0	165	0	136	0	138	0	149	0	81	0	94	0	105	0	187	0	148	0	73	87	74	61	0	221	0	102	0	66	0	137	1	116	1	77	0	48	0	49	0	7	1	0	0	16	0	66	0	72	3	1	0	42	0	0	0
01.A.06	WGS	1871	1903	3450	3896	6693	7130	7560	8085	8753	9212	1878	16103	33	15457	14	15799	20	12650	23	15041	12	17676	17	14111	27	15803	39	22273	37	22065	22	20866	19	20770	31	17905	33	13231	16	15231	10	12839	11	15256	23	18784	13	17685	29	17501	9	13500	15	15080	15	15914	17	19938	15	15601	8	13903	19	13898	26	21376	12	19092	2820	11357	10732	11631	10946	12262	12168	13163	5432	11890	6379	12227	8733	9696	9267	9517	9131	9853	7647	7563	6390	6874	9349	10025	7158	7546	8480	9339	8254	9246	6774	7459	5527	6225	4853	5182	5447	5993	6754	6915	7299	8473	7221	7447	7836	8032	7458	8365	5029	5232	7285	7913	7895	8876	6573	6822	4738	4637	6726	7186	6214	6788	8360	9114	6224	6592	5029	4854	5282	6121	5932	6566	5896	6431	4918	5280	4442	4740	5902	6101	5762	5816	5829	6466	4773	5170	6773	7362	3985	4060	7519	7711	3526	3407	3917	3953	5450	5973	6022	6047	2060	2101	1299	1316	848	853	3493	3535	2628	2764	269	275	617	665	142	101	465	470	223	263	17	63	2	6	47	65	47	55	101	103	59	90	105	110	102	88	82	71	42	46	10	14	48	36	81	99	52	64	51	48	44	44	52	37	131	136	82	87	619	689	345	339	1182	1514	1726	1738	1957	1922	2669	2967	2884	2908	142	222	3663	3731	3356	3579	3247	3111	3367	3624	3546	3626	3340	3183	3848	3889	4609	4831	4297	4569	3058	3226	4459	4896	5178	5467	4045	4501	6049	6598	7633	8005	9552	10071	6254	5878	13081	2248	10224	45	13906	16	15573	17	15307	39	16095	96	16726	23	14592	36	14623	66	12945	60	14592	55	18195	119	17563	56	13291	50	14939	50	19003	69	17332	44	12990	152	12568	31	13949	63	15919	33	16133	58	12839	4597	8203	9250	8591	9389	4729	5100	6254	6404	7311	7931	8943	9541	6118	6354	193	18569	9	16354	3522	14662	8103	8820	5654	6404	5526	5990	6768	7568	8097	8982	8815	9510	8356	8738	8601	9604	10158	11368	10177	10466	7564	8329	11817	12515	9690	10399	7641	7923	8536	8897	7222	7852	7517	7926	7800	8001	14851	3409	13591	44	12086	14	14429	19	7303	13	5493	16	11604	19	310	0	656	672	4497	4996	6583	7105	8570	9304	7926	8636	9901	10530	9566	9532	8575	9099	9190	9995	11723	12223	9388	10284	6867	7107	7663	7866	6167	6444	9496	9873	10763	11816	7121	7293	7239	7387	9520	10649	8697	9028	6175	6791	5200	14228	7	13403	15	18223	531	11742	6556	7186	7469	7819	8534	9707	8182	9213	7704	7954	8102	8629	7386	7905	11897	883	11411	51	16596	37	16079	66	14820	49	14428	54	17158	55	18530	68	16695	2422	11334	12503	11181	12090	8948	9974	8683	9468	9114	9535	9449	10441	7707	8391	10043	11188	9483	10208	8744	9588	3013	11819	7	18212	32	19167	9	9573	724	12983	3938	11955	18	17966	11	14316	9	12080	14	17033	12	13278	1	13691	15	9886	30	12221	14	15074	3256	8723	7273	7627	4911	5211	4709	4900	4806	5006	4864	5319	9082	10775	10908	10848	6589	6783	5687	5942	5537	6331	5298	5285	3818	4032	1948	2066	267	6023	5	5039	7	5831	41	5692	3	4717	7	2816	25	3303	0	4636	2	4993	2	3284	3	3780	3	4546	3	1886	2	810	14	1042	0	772	1	329	14	199	3	344	1	188	0	68	0	146	0	321	5	166	0	31	2	83	5	12	0	28	0	91	2	315	0	49	0	39	0	39	0	0	1	35	0	14	2	72	3	39	12	56	0	30	0	81	10	23	0	44	0	68	94	140	7	48	0	57	0	64	0	63	0	468	0	870	9	2959	0	2928	5	3861	8	3921	0	2592	3	4439	7	4605	6	4906	7	4060	6	6920	14	5740	10	6860	8	7201	6	5661	4	5786	2	5478	1	5335	2	5383	13	6618	8	7478	2	4515	13	4842	7	6159	16	7968	10	9153	11	7295	8	10367	2	7036	13	6038	7	8863	19	9836	10	6094	3	9060	11	12103	27	12380	16	19015	9	13694	29	19027	17	13952	9	13142	16	13642	13	11909	14	9947	11	11090	26	11301	9	8101	10	10838	13	9023	5	11661	21	13430	21	13071	29	16236	16	15281	6365	10442	8053	9136	8085	9012	6531	7061	3695	15686	6	18395	20	19011	14	13708	11	12391	8	12925	14	11676	18	14549	19	15698	28	20992	22	16919	8	12559	9	13961	16	15349	12	8802	17	10618	30	13968	22	15919	8	12435	12	11228	15	13233	11	12245	5	13189	7	12843	1	9165	8	13834	10	9967	8	17095	2	11650	4	12809	20	13206	17	12754	10	16476	20	17420	10	12440	12	14005	5	9476	14	12032	8	13606	15	12338	11	11607	9	10527	14	21914	9	19525	8	19213	11	25106	14	18234	3	19404	1	18330	13	13322	3	10841	4	4898	3	3999	1	1154	897	13	549	721	893	3	2455	9	828	2	18	0	121	3	483	2	931	6	815	3	1640	46	1684	4	1895	22	1069	65	2370	15	4424	15	4592	32	4269	27	4281	68	6034	150	3842	48	3519	10	4913	16	4985	19	5260	20	4444	18	4944	39	5665	19	5589	34	6511	58	5709	12	5039	15	7220	26	6985	397	3266	36	3791	53	3742	43	4152	34	4923	26	6093	42	5230	43	6372	45	5290	42	3980	31	4759	19	4497	69	5892	49	3777	18	3953	73	3814	6	4718	75	4792	26	2449	55	3687	28	3862	12	5929	27	6199	161	6343	625	5096	36	4515	73	4063	10	4082	291	5278	61	3882	181	5188	18	5419	30	5042	135	5184	136	5229	18	3853	25	4017	30	5692	25	6006	24	7121	84	6366	55	7026	80	4005	23	2985	5	3722	10	4583	37	4454	30	4739	25	5251	36	3364	25	3997	10	2512	16	2710	45	3825	6	5393	26	5877	55	3826	43	4119	22	1889	63	56	17	0	0	1250	8	2543	21	2228	12	279	104	105	862	22	931
01.A.07	WGS	3933	16	7423	43	14856	44	15986	67	17955	82	18241	84	13678	2641	8164	8403	6340	6391	7936	7602	9262	9861	7528	7867	8167	8104	11270	11780	11052	12056	10395	12103	10745	11511	9033	9631	7172	7286	7502	8061	6876	7414	2652	14635	7	20539	1	18606	20	18199	7	14094	12	16440	2	17238	7	20785	8	16878	10	15539	11	15918	4	23718	9	20833	3	16683	11	25324	10	26566	17	29296	14	19115	1061	20741	9538	10637	10041	10693	9947	11049	7747	8093	6603	7511	10248	11400	7615	8624	9494	10311	9120	10244	7777	8560	6392	7145	5671	6175	6026	6589	7195	7743	8227	8533	7970	7863	8595	9600	8327	8864	5408	5863	12222	4135	17009	200	14694	193	10368	20	14344	191	13478	42	18445	92	13728	15	11334	34	12485	44	13910	60	13485	63	10741	50	10080	28	12391	28	12689	21	13007	26	10384	19	15006	33	8932	29	16250	135	7111	38	8516	17	12096	29	12397	29	4563	2	2868	13	1919	6	7434	26	5763	165	628	0	1352	68	240	0	1041	6	478	24	14	73	7	7	128	13	143	1	187	6	122	14	231	9	178	2	189	0	84	16	24	0	94	2	215	4	137	0	134	11	89	0	112	0	291	3	175	0	1407	1	769	3	2586	333	4081	5	4355	6	5974	13	6174	27	384	0	7931	10	7294	24	6622	10	7334	110	7446	10	6852	11	8183	4	9701	9	9595	7	6520	14	9561	14	11024	29	8825	97	12326	147	16406	97	20621	56	12636	147	16514	78	11057	43	14982	28	16951	34	16685	34	16899	121	11187	6992	8161	8548	7699	8107	7142	7523	8278	8711	9697	10405	9852	9989	7295	7742	8063	8388	10572	11309	9382	9830	6823	7516	6938	6896	7533	8011	8434	9030	8756	8868	9178	9654	9478	10226	9663	10570	4869	5478	6593	7203	7976	8168	10305	10140	6398	7015	9168	10222	12686	3716	19192	100	17888	44	12787	15	11687	23	15035	40	17656	12	18792	51	18143	55	18839	35	22622	82	21841	293	16281	41	25652	62	20350	35	16981	38	18693	118	15609	21	15850	272	16503	60	19502	43	14264	34	12684	8	14797	21	7613	10	5741	23	12052	14	302	0	660	747	4923	5127	7335	7976	9459	9406	8876	9349	10117	11395	9808	10342	9496	9765	10165	10308	12149	13483	10491	11108	7441	7540	8142	8630	6687	7213	8762	11952	18	26389	241	15438	7844	8253	10747	11796	8771	9697	7059	7428	9988	10849	6842	7574	8928	9762	6184	6435	7237	7805	8433	8537	9989	11178	8842	9402	7872	8585	8939	9876	8210	8830	6840	7232	6342	6762	9192	9659	8825	9358	7822	8451	7934	8014	9276	9931	10228	10921	10328	11110	12246	13286	13002	13750	10187	11085	9232	10098	9913	10464	10160	11494	8748	9225	11244	12031	10668	11086	9708	10865	8047	8996	9617	10351	9650	10554	4630	5668	20	14981	8	17640	18	20044	18	15490	5	14078	8	18101	9	14456	6	14793	2	10829	12	13495	24	16591	11	13698	7	16711	5	11346	10	10888	5	11187	11	11782	12	23592	8	25069	4	15190	7	12712	11	13020	3	11798	12	8466	0	4409	13	6924	0	5686	6	6131	40	6218	5	5361	18	3029	1	3903	2	4893	2	5302	2	3787	0	4090	0	4720	0	2240	1	981	4	1265	4	816	5	427	18	238	6	371	0	182	0	62	0	197	1	339	10	212	0	13	4	92	6	22	0	34	0	83	1	386	0	43	0	26	0	47	0	0	0	37	0	21	2	74	8	41	11	55	0	25	0	128	11	32	0	66	1	80	48	149	5	51	0	75	0	92	0	50	2	451	2	888	5	3394	1	3132	2	4017	1	4105	3	2789	2	4732	3	5043	3	5029	2	4313	5	7614	2	6098	3	7687	2	7877	4	6243	5	6135	1	5774	3	5635	0	6005	7	7183	22	8313	1	5035	6	5142	5	6673	18	8788	2	9765	4	8235	4	11505	5	7357	3	6499	7	9886	3	10322	5	6593	1	9778	2	13451	6	13236	10	20524	6	15681	18	20267	3	15332	2	14058	14	15248	14	12584	1	10660	6	12048	8	12587	3	8905	3895	7743	4817	4915	6374	6357	6733	7352	6630	6799	8392	8971	8040	8599	8797	9364	9147	9751	8743	9914	7529	8074	10048	10107	9643	10035	10155	10448	7047	7720	6342	6792	11047	3221	11606	86	14893	22	9096	7197	10244	11420	8972	9185	6803	6997	7528	7649	7855	8362	4441	4692	5528	5594	7326	7454	7763	8721	6656	6485	5941	5992	6933	7191	6540	6697	5755	8248	3	14245	2	9884	11	15111	4	10666	7	19201	2	12917	1	13716	5	14674	5	14011	4	17849	8	18435	4	13127	18	15324	3	10348	11	13489	6	14948	11	13549	6	12096	2	11190	12	23914	9	20180	10	19818	18	26558	6	19544	8	20671	5	19365	4	14339	11	11282	2	5456	0	4388	0	1340	1056	15	629	721	998	2	2798	8	997	3	27	0	124	1	518	0	978	6	840	0	1774	38	1741	1	1943	9	1300	52	2456	12	4603	22	5065	33	4948	19	4903	48	6373	136	4334	51	3734	10	5182	23	5557	32	5224	21	4740	23	5413	30	6553	21	6193	29	7228	67	6153	22	5556	16	7932	38	7988	533	3517	36	3821	24	3661	16	4345	33	5060	19	6835	40	5808	124	7070	72	5952	22	4646	33	5327	17	4831	78	6399	47	4297	22	4203	46	4004	17	5004	82	5089	22	2551	29	3887	44	4227	15	6472	57	6760	133	6978	624	5552	35	4849	102	4541	32	4438	328	5814	75	4368	260	5580	34	6245	15	5100	170	5564	117	5342	33	4080	24	4060	643	5939	33	6674	27	8243	116	7148	47	7586	78	4274	16	3100	20	4239	16	5265	52	4651	33	4858	27	5874	28	3561	31	4177	19	2958	24	3176	37	3969	28	6074	34	6287	40	4095	32	4634	64	2236	86	43	23	0	0	1139	8	2971	22	2438	7	304	97	145	1207	24	1071
01.A.10	WGS	2122	2066	3754	4034	7592	7664	8333	9228	9517	10190	9225	10155	8119	8997	8257	9120	7006	6735	7607	8341	9923	10641	7700	7942	8481	9316	11510	12475	11928	12909	8684	14458	16	23872	8	19847	7	15602	9	17257	8	14493	7	17587	9	21175	6	20372	5	19083	2	15641	5	16966	11	17781	10	22105	2	18183	12	16226	12	15996	11	24410	8	22489	7	16430	10	26662	61	27825	14354	15566	6138	13763	9	21722	12	21172	7	21884	12	23141	22	17642	6	15482	15	23406	4	18658	9	20690	15	20493	6	17030	11	14233	2	12364	1168	12611	7551	8142	8609	8948	8327	8592	8846	9549	8672	9330	5447	5783	8263	9671	9077	9996	7778	8415	9940	651	15413	293	14577	27	18714	57	14434	18	11491	52	13274	28	14171	85	14057	66	11613	58	10525	28	13098	25	13579	31	13114	40	11466	22	15534	31	9084	15	16393	164	7120	55	8590	12	12463	29	13460	15	4690	9	2990	22	1897	3	8233	33	5864	178	566	1	1557	67	270	0	1009	6	532	32	4	62	8	10	133	20	105	2	238	9	123	19	218	9	188	2	186	3	100	8	23	0	119	0	213	2	165	11	116	2	102	0	112	0	271	0	185	0	1422	0	803	6	2682	369	4139	12	4569	10	6136	9	6781	23	404	0	8536	18	7851	10	7063	13	7769	143	7755	19	7228	11	8327	13	10232	7	9972	22	6826	5	9912	18	11816	28	9585	101	13405	158	17231	115	21750	66	13611	233	17314	100	11619	38	15476	31	17866	32	17432	26	12351	5906	9638	9573	8401	9331	7971	8184	7405	7783	8922	8856	10253	10975	10136	10808	7661	8157	8290	9235	10730	11419	9446	10165	7346	7900	7040	7450	7674	8269	9147	9338	8768	9690	9623	10222	10171	10743	10028	10844	5188	5564	7035	7312	8371	8588	10286	10923	6676	7462	9993	10335	8397	8928	9776	10728	9280	10140	6470	7093	6207	6831	7782	8235	9348	10251	9611	10650	9757	9721	9913	10796	11509	11895	11362	12325	9046	9370	13720	14801	11308	11757	8572	8755	12762	6484	16104	44	16886	277	17925	38	20365	22	15504	34	13859	42	15437	22	8112	10	5916	16	12709	12	289	0	1	1508	10	10916	11	15969	11	20441	22	19498	20	23374	10	21252	8	20661	3	21912	20	28245	12	23338	4	16644	6089	11041	6989	7661	10548	11235	12700	13529	7652	8094	7906	8679	10963	12340	9750	10362	7154	7822	10342	11723	7577	8022	9438	10337	6421	6697	7709	8230	8812	8701	10412	10914	9618	10332	8563	9293	8964	9937	8580	9539	7399	7594	6820	6976	9518	9743	9380	10027	14924	1674	16666	56	19565	57	21025	76	21226	57	25435	126	26172	221	21776	40	18619	306	20087	52	22114	61	18435	41	23237	61	21558	142	19859	97	16651	44	20246	48	20825	215	11148	41	14810	48	17043	77	19228	59	15461	67	13515	42	18287	50	14909	31	14737	32	11210	40	13071	28	16328	210	13268	271	17241	91	10982	68	10221	34	10788	38	11741	102	21223	684	25143	63	15158	24	13052	39	12812	251	11867	117	8616	65	4688	9	6860	76	5540	8	6553	62	6189	88	5211	23	3098	9	3844	5	5281	10	5281	8	3720	12	4151	12	5143	29	2206	130	1036	11	1060	173	1049	1	509	1	244	0	269	146	227	1	81	2	198	0	80	244	193	17	18	4	78	2	34	1	23	0	76	0	392	0	44	0	47	0	37	0	0	0	8	16	12	0	81	9	51	6	65	38	20	9	91	1	38	0	38	0	79	10	46	24	68	1	58	55	73	0	63	0	492	1	1004	2	3570	19	3355	7	4081	20	4422	3	2929	28	5105	26	5034	23	5093	27	4387	11	7898	28	6350	25	7812	126	7804	22	5897	15	6358	33	6030	6	6056	10	5895	61	7349	16	8593	20	5244	25	5408	23	6609	28	8664	255	10031	12	8406	10	11851	44	7736	8	6817	15	9654	25	10299	162	6740	32	10126	19	13603	207	16989	51	19991	482	14815	27	20173	131	15035	18	14041	40	14667	55	12721	187	11404	17	11554	82	12352	34	8925	35	12000	47	9826	31	13384	161	13817	62	14027	28	17594	49	16782	45	18852	51	19469	318	18902	126	15730	40	20259	85	19466	66	20660	90	14757	54	13589	48	14549	57	12753	104	16260	36	17070	72	22022	383	18047	153	13976	75	15256	74	17112	31	9580	18	11122	64	14937	34	16740	86	13457	61	12559	80	11312	2897	6504	6834	6965	7138	6625	7098	5001	5158	7509	7817	5879	5705	9150	9963	6194	6749	6968	7021	7087	8103	6537	7183	9477	9153	9327	9852	6643	7014	7683	7939	5412	5470	6678	7090	7679	7799	6520	7147	6296	6599	5733	5986	11154	12103	9885	11015	9906	10693	12568	13986	9572	10373	9581	10598	9469	9904	7039	7558	5822	6222	2793	2853	2253	2433	714	702	549	568	301	1039	567	546	1376	1455	538	576	8	20	170	1	586	0	1034	9	956	2	2003	41	1834	0	1998	13	1238	76	2511	8	5113	28	5047	46	4994	29	5223	73	6768	107	4354	45	3915	10	5150	18	5629	31	5632	17	4925	28	5744	37	6385	24	6356	32	7605	61	6339	16	5942	25	7999	45	8101	541	3638	56	4537	53	3969	30	4560	43	5688	39	7282	55	6355	95	7527	81	6096	73	4928	31	5224	44	5190	64	6371	40	4557	9	3714	940	5	4495	2	5275	0	5567	4	2966	5	4054	0	4657	16	7026	5	7620	2276	5959	5510	34	4944	110	4605	23	4590	373	6023	74	4327	273	5625	50	6073	20	5836	159	6080	104	5375	28	4384	25	5029	26	6456	51	6824	39	8066	106	7573	92	7898	89	4346	20	3202	8	4717	8	5258	30	4908	24	5092	21	6290	39	3898	16	4414	27	3109	28	3224	38	4430	19	6379	24	6651	39	4395	34	4868	84	452	2082	3	75	0	0	37	1423	4	3311	0	2794	15	377	75	1117	22	1133
01.B.01	WGS	2531	2536	4906	4635	8902	9211	9557	11223	11504	12427	11148	12035	9992	10585	9679	10626	8170	8178	9215	10266	11783	12344	9231	9312	9863	11023	13964	14984	14087	15402	13363	14145	13057	14308	12090	11816	8745	9105	9832	10169	9044	9302	10028	10371	11945	12696	11349	12414	10487	11528	8789	9186	10330	10335	10806	10836	13917	11456	19352	94	17384	81	17813	75	26533	78	24261	74	18041	121	30042	71	31098	315	26956	7651	11149	11626	12143	13237	12339	12568	12455	13223	13127	13819	10277	10833	8496	9065	12988	13212	9453	10329	11871	13039	10922	12323	9261	10159	7896	8737	6695	7095	7687	8202	8678	9891	9970	11017	9693	10604	10819	11416	10468	11361	6599	7092	9919	10957	10841	11520	8931	9752	6436	6811	9107	10039	8238	8818	10973	12624	8123	8906	6929	6741	7725	8497	8316	8992	8441	8879	6666	7130	6218	6498	7733	7833	7771	8014	8079	8391	6778	6795	9357	9549	5578	5762	10191	10754	4358	4766	5130	5171	7509	7585	8058	8533	2916	2776	1733	1743	1129	1217	4657	5059	3410	3981	386	375	940	1051	148	133	670	527	336	339	12	74	5	12	92	114	72	52	116	156	69	93	144	149	128	125	102	115	50	74	19	21	60	71	109	106	92	101	87	101	45	65	65	79	149	187	110	134	881	950	440	498	1520	2113	2488	2298	2699	2696	3734	3832	3799	3997	179	276	5081	5261	4628	4490	4377	4362	4549	4651	4689	4978	4271	4290	5207	4952	6047	6254	6096	6165	4082	4110	6054	6542	7098	7086	5746	6035	8003	8189	10615	10789	13011	14161	7631	7736	10358	11219	7125	7145	8881	9701	10732	11281	10437	11181	11123	11567	11238	12342	9966	10835	10005	10190	8598	9174	10240	11115	12206	12439	12251	12894	9377	9972	10194	11191	12510	13447	11305	12332	8945	9293	8204	8806	9154	10217	208	22624	10	23063	13	24727	15	25252	49	25304	24	13592	9	17911	10	21134	13	25248	10	17385	13	24725	5	21405	11	24886	8023	14882	7778	8182	7481	7841	9032	9639	11395	11866	11653	12287	10912	11976	11854	12656	14068	14980	13285	15109	10532	10940	24223	8457	26623	30	21081	50	23149	189	19312	41	20099	274	21661	27	24565	38	18197	42	16366	12	18801	18	9924	12	7324	22	14951	19	386	0	1797	5	12926	44	18309	154	23800	42	21912	93	26196	96	25563	120	23623	56	24591	34	31415	69	26285	59	18684	20	20968	23	16637	59	24978	83	29052	119	18332	46	19323	167	26105	123	23163	58	17379	88	23860	376	17568	75	22944	95	15587	49	18148	50	20287	50	24626	96	22632	62	20812	69	22298	136	20356	74	17163	46	15567	79	22964	49	22105	44	14793	5751	9579	10632	11538	11749	12342	13405	12877	13914	14903	16170	15692	16780	12399	13917	11360	12349	11654	13254	2733	27552	24	23082	5	30368	17	27988	12	26209	8	20944	13	24820	72	26963	10	13470	9	18654	26	23135	15	24455	9	18994	7	16826	13	22755	12	18387	9	17658	7	13796	4	16328	11	20761	10	17380	11	20070	8	13828	12	12864	3	13534	4	14318	22	28366	20	30642	12	18925	8	15725	6	15440	9	14223	9	10446	1	5365	3	8666	3	7031	3	7889	59	7532	7	6340	11	3790	1	5022	2	6375	3	6624	7	4758	2	5152	6	6077	0	2621	3	1182	11	1371	11	1019	3	492	18	296	16	443	0	270	0	111	2	228	2	349	4	271	0	34	12	95	11	28	0	36	0	79	2	577	0	44	0	43	0	56	0	0	2	54	0	18	0	105	8	55	10	75	0	33	1	158	11	35	0	63	0	98	96	228	3	74	0	107	0	117	0	117	1	541	0	1234	5	4293	2	4074	0	4994	3	5547	3	3456	2	6068	0	6285	1	6540	6	5303	3	9350	0	7936	7	9644	5	10030	5	7802	2	7944	2	7473	0	7188	1	7349	3	8753	95	10297	1	6226	9	6530	3	8630	19	10798	8	12352	2	10386	6	14494	4	9554	6	8171	10	11930	4	13278	2	8518	2	12549	4	16475	7	16491	7	25367	9	19049	14	25624	14	18791	8	17442	8	18830	14	15552	1560	12315	7010	7501	7312	7824	5071	5525	6667	7403	5922	6042	7740	8288	8230	8887	8521	8519	10314	10652	9971	10627	11150	11883	11158	12347	10801	12013	15561	3163	23831	136	23931	97	24537	164	17257	74	16723	22	16744	46	14559	88	19089	35	20097	78	26563	393	22200	199	16396	50	18598	76	18442	1387	5582	5867	6816	7168	8886	9282	9731	10553	7906	8236	7479	7602	8498	9252	8109	8276	8532	8502	8343	8310	6475	6524	8923	9498	6709	6758	10822	11446	3412	12464	4	17146	2	18444	20	17024	7	22463	7	23982	8	16617	559	18500	11	13209	7	16803	5276	13772	8067	8683	7330	7670	7264	7069	13517	14402	11679	13101	12225	12493	15784	17073	9293	14327	10	25550	13	24236	9	17957	4	14610	1	6699	2	5572	1	1648	1270	15	738	722	1246	1	3264	7	1267	13	22	0	166	8	702	4	1243	14	1085	2	2342	80	2266	2	2411	19	1573	81	2947	30	5808	23	6387	38	5779	18	5385	64	7598	191	4949	53	4726	5	6163	16	6563	34	6696	21	5734	32	6606	25	7614	21	7433	23	8893	121	7812	38	6951	16	9742	62	9445	677	4542	61	4948	67	4832	46	5191	22	6809	24	8558	96	6561	112	8272	80	7000	59	1767	4032	2	6691	7	6257	2	7922	13	5103	0	5482	11	5028	12	6592	1	6619	1	3657	1	5148	0	5598	9	8811	6	9016	953	8606	4	7011	2	6400	2	5843	4	5880	3	7919	37	5943	7	7187	6	7904	1	6849	2	7747	4	7150	5	5461	4	5710	9	8042	3	8562	3	10675	9	9735	8	9366	9	5173	4	3985	6	5646	5	6817	2	5945	5	6563	10	7454	7	5105	3639	1566	3623	42	3599	52	5194	17	7658	49	8014	78	4966	62	5878	63	2558	119	64	36	0	0	1644	5	3488	49	2888	12	385	144	189	1005	33	1101
01.B.02	WGS	2161	2118	4000	3918	3156	12485	21	18084	3	21000	18	20337	10	17893	5	17754	5	14328	2	17214	8	20667	10	15741	8	17790	12	25250	1644	23271	10588	11546	10899	11861	9917	10607	7266	7438	8082	8408	6968	7826	8408	8682	9711	10287	9671	10276	9314	9616	7465	7369	8356	8780	8549	9087	10107	10846	8457	8735	7240	7882	7560	8017	11029	11914	10205	10847	7694	8183	12183	13039	12928	13521	20168	8808	19054	47	20885	87	19604	62	19418	290	21673	67	16891	19	14031	19	20798	82	16047	64	18876	47	18347	304	15643	88	12391	63	11251	30	12599	42	14959	137	15824	284	16223	19	18090	23	17252	67	10619	173	15814	89	16740	159	14324	221	10232	28	14872	260	13665	44	18562	66	13762	31	11509	33	12347	40	13392	115	13502	68	11156	54	9991	34	12634	20	13691	45	13073	47	10777	17	15298	77	9173	21	16851	158	7547	16	8775	17	12275	35	13335	26	4676	2	2862	15	1797	6	7976	22	5727	164	568	1	1521	76	251	0	973	2	536	31	9	46	15	7	117	29	127	0	238	13	106	13	233	7	196	1	172	0	96	8	23	0	86	0	182	0	133	7	104	5	90	1	129	0	249	1	181	0	1309	2	681	8	2487	473	3954	9	4284	4	6119	12	6575	25	396	0	8728	19	7748	25	6951	11	7558	57	7863	13	7166	19	8413	9	10355	9	10085	30	6664	18	10198	22	11901	9	9623	75	13277	192	16868	109	21530	90	13129	73	17283	87	8705	3171	7665	8372	8605	9355	8517	8909	8971	9804	9291	9419	8104	8856	7938	8443	3389	11670	9	17939	13	21953	9	21901	19	15932	15	18275	20	22336	23	19982	10	15880	11	15010	12	16479	12	19076	18	19346	5352	14843	9763	10777	10098	11068	5144	5639	6781	7428	8242	8488	9990	10518	7057	7101	9518	10242	8578	9417	9706	10153	8992	9673	6571	7141	6203	6669	7602	8179	9281	10276	9782	10263	9500	10007	10407	10569	11701	12632	12105	12114	8547	9414	13322	15024	10861	11339	8739	9340	9748	10610	8464	8857	8900	9550	8872	9460	10143	11092	8104	7990	6967	7373	7786	8281	4302	4311	3217	3154	6168	6377	130	145	1493	21	11220	35	15366	139	20413	33	18287	37	22396	65	21151	100	19922	54	16145	5146	13235	14321	11170	11589	7908	8027	8600	9331	7059	7467	10290	10754	12221	13109	7763	8108	8138	8424	10728	11826	9678	10025	7041	7531	9890	11437	7667	7836	9582	10265	6414	6516	7722	7907	8313	8808	10119	10645	9174	10328	8868	9660	9187	9547	8255	8816	7147	7328	6420	6719	9477	10056	9128	10033	8373	8635	8017	8759	9719	10423	10232	11043	9984	10869	11882	13122	12437	13757	10316	11344	9107	10604	2129	18657	15	23058	7	18561	21	24745	15	22357	16	20036	6	17309	12	20043	29	21032	613	10662	7187	7698	8616	9087	9349	9495	7553	7690	6477	6689	8883	9352	7135	7191	6879	7366	5437	5515	6273	6997	7948	8778	2780	10939	11	17359	3	11693	6	10696	9	11121	4	11427	11	22415	18	24072	6	15668	11	12533	5	13478	34	12145	19	8941	0	4421	4	6959	0	5840	6	6586	43	6436	6	5517	22	3247	2	3911	5	5382	5	5543	1	3911	0	4213	6	5022	0	2158	0	985	6	1184	4	867	3	446	26	230	9	327	0	164	0	62	0	177	0	340	8	213	0	24	4	110	6	23	0	27	0	86	3	399	1	36	0	38	0	39	0	0	1	36	0	3	2	74	3	52	13	65	0	23	0	121	3	23	0	42	2	90	30	138	7	49	0	96	0	73	0	65	0	467	0	987	2	3249	0	3278	1	4435	4	4297	2	3177	1	4991	0	5471	0	5054	5	4453	9	7958	1	6460	1	7619	4	8209	2	6373	5	6412	1	6071	1	5947	2	6200	4	7135	3	8947	1	5270	4	5481	4	6761	14	9315	4	10634	6	8549	2	11561	6	7703	5	6867	7	10254	5	11069	9	7080	10	10358	7	13268	6	13822	9	20858	7	15593	22	20748	9	15439	5	14596	11	15073	11	13511	9	11274	16	12434	7	12569	6	9035	12	12490	5	10228	8	13087	8	14702	5	14493	19	17986	9	17829	23	20207	17	19801	32	19891	19	16101	24	21663	34	20660	19	21082	4	15746	7	13773	15	15067	237	12531	15634	292	16299	55	22097	369	18040	146	13302	44	14976	82	16276	37	9125	17	11411	36	14472	60	16805	114	13546	75	12174	70	14288	35	13652	35	13908	98	14032	31	10321	24	14789	52	12206	52	18407	37	12213	30	13830	71	14801	41	13874	24	18524	53	18576	44	13907	40	15514	54	10363	97	9942	3729	7902	7937	6957	7292	6238	6650	5854	5953	10895	12319	9843	11150	10661	10411	13229	14553	9298	10635	9987	10944	9245	10322	7231	7719	2914	9482	4	5815	2	4573	1	1327	490	487	521	762	534	491	1228	1413	475	494	8	11	155	2	591	0	1135	13	1002	0	1840	54	1831	3	2069	14	1302	82	2688	5	5069	16	5420	31	4983	36	4750	72	6357	151	4038	60	3704	15	5258	18	5805	30	5848	17	4903	28	5706	21	6473	20	6488	25	7563	69	6561	28	5933	16	8249	47	8446	545	3657	46	4038	71	3890	38	4614	35	6066	29	7280	49	5833	86	7151	45	768	5570	4	4729	4	5594	2	5557	1	6686	1	4454	1	4248	9	4344	3	5247	2	5651	1	3197	3129	1071	4491	22	6587	28	6810	179	1569	6292	10	5950	2	5210	0	4931	4	5063	4	5815	8	4749	3	6002	12	6475	10	5940	10	6333	4	5825	0	4495	3	4853	9	6682	3	7338	3	8892	0	8026	4	7919	3	4056	3	3421	2	4723	3	5574	3	5055	1	5231	5	6444	5	3937	2	4795	3	3152	1	3446	1	4273	15	6471	5	6438	13	4335	4	4711	4	2474	4	75	0	0	23	1175	3	3107	2	2641	9	395	70	862	20	961
01.B.03	WGS	4884	36	8915	28	17449	66	19474	139	21872	127	21825	101	18928	355	18820	236	15263	101	17508	24	22939	63	17680	19	18880	56	27122	71	27116	63	22105	3136	12959	12954	10987	11502	7925	8667	4669	14252	12	17241	7	19564	12	23691	13	22649	12	21445	5	17427	11	19155	22	20994	7	25167	12	19257	12	17654	11	18290	10	27106	18	24728	7	18495	14	29755	10	30585	14	35564	14	22321	20	25086	2814	20760	11407	12243	11850	12715	9323	9918	8298	8915	11792	13149	9153	9633	11050	11930	8865	13668	3	19362	11	15427	8	13980	1071	14090	8391	9306	9139	10226	9031	10133	9784	11087	9809	10826	5820	6781	8935	10173	10004	10939	8745	9157	5752	6409	8361	9679	7857	8710	10500	11635	7974	8095	6511	6424	7386	7888	7684	8662	7919	8394	6461	6908	6077	6104	7295	7734	7476	7394	7601	7819	6094	6547	8831	9626	5235	5231	9450	10002	4230	4454	4844	5169	7034	7158	7655	7556	2748	2669	1629	1651	1114	1177	4698	4583	3459	3604	359	381	853	1009	137	171	556	478	289	361	15	78	7	6	76	117	59	51	106	159	55	117	120	154	116	127	123	102	48	83	12	17	50	54	121	113	91	88	67	84	65	58	63	44	177	190	111	120	887	780	460	439	1448	2135	2319	2287	2338	2557	3557	3580	3844	3599	216	201	4960	4892	4426	4413	3969	4082	4428	4620	4504	4597	3975	4134	4665	4872	5789	6055	5571	5947	3996	3902	5738	6114	6632	6691	5344	5955	7479	8162	9791	10550	12572	13059	7477	7558	9652	10526	6354	6947	8932	9701	9440	10720	12995	7538	14182	6358	10550	10832	9534	9897	9127	9835	8576	8988	9655	10402	11714	12147	11278	12063	9143	9019	9398	10316	12166	12877	11235	11491	8583	9187	7956	8337	8919	9315	9975	10581	10427	10705	10995	11967	11105	11686	11090	11844	5724	6341	7838	8487	9574	10077	11620	12054	7990	8217	10738	11718	10040	10129	10799	12010	10322	10990	7570	7848	7262	7464	8902	9335	10634	11335	11298	11722	10902	11420	11266	11912	13469	14113	13223	14605	10147	11007	15170	16445	12430	13316	9879	10641	15716	7480	18245	49	19040	272	20740	45	23517	40	17677	34	15423	46	18145	19	9342	13	7102	24	14428	16	356	1	792	849	5921	6415	8773	9567	11204	11633	10736	10775	12813	13015	11793	11757	10747	11959	11715	12534	15161	15877	12696	12990	8871	9196	9657	10078	8092	8736	12006	12038	13730	14670	8676	9284	9236	9829	12110	13690	11062	11831	7928	8554	11528	12741	8639	8838	10848	11798	7589	7409	8704	9149	9494	9491	11619	12149	10501	10935	5774	14756	17	22331	16	20757	7	17147	5	15479	22	22313	17	22767	7871	11737	9592	9470	11117	11448	11524	13003	11808	12199	13632	15289	14286	16216	12021	12924	11164	11869	11630	12325	12661	12105	20515	34	25994	78	23605	157	21791	131	18803	61	22234	69	22978	243	12497	43	16618	117	19488	50	21214	88	16707	90	15001	33	20486	49	16097	34	16054	50	12189	43	14229	43	18135	74	14826	153	19093	119	12265	148	11938	29	12378	44	13242	90	24113	684	27157	72	16803	36	14159	37	13957	286	12942	161	9778	95	5309	6	7677	53	6313	17	7435	78	7061	93	5859	26	3500	12	4433	12	5833	13	6040	21	4316	10	4983	11	5652	36	2362	99	1090	9	1175	184	1187	2	528	3	279	7	283	154	229	1	81	3	241	0	97	240	180	19	23	7	78	3	40	1	24	0	57	0	426	1	78	0	43	0	47	0	0	0	18	31	7	0	80	13	61	5	66	15	25	8	152	0	43	0	37	0	96	15	63	46	91	3	63	48	86	0	74	1	557	3	1112	0	3822	21	3664	15	4744	41	4904	7	3293	50	5696	40	5666	12	5881	32	5211	17	8434	20	6846	12	8802	180	8976	39	6728	9	7333	37	6734	5	6600	14	6774	52	8303	17	9647	29	5956	20	5907	36	7779	15	9787	250	11398	35	9318	11	12865	29	8539	20	7779	14	10819	30	12299	120	8007	42	8833	2392	14964	76	18697	57	22172	539	17030	40	22703	103	16292	48	15987	59	16614	53	14261	112	12565	24	13467	72	13772	42	10009	32	13582	61	11027	47	13792	206	15759	66	15791	76	19770	63	18702	60	20734	60	21609	307	17720	2904	8650	9167	11458	12435	11380	11515	11420	12498	8239	8895	7834	7684	8288	8563	7054	7587	8908	9656	9301	9834	12360	13089	10371	10841	7788	8242	8646	9081	9622	9919	5479	5404	6386	6902	8084	8803	9442	10357	7698	8361	6721	6903	8041	8420	7459	7965	8025	8471	7899	8061	5743	6243	8778	9296	6767	6457	10350	11311	6721	7481	7867	7924	8325	8569	8023	8567	10270	10810	10975	11488	7888	7949	8499	9137	5968	6191	7718	7921	8711	8738	7868	8082	7179	7157	6634	6688	12946	13911	11329	12868	11409	12231	15630	15913	11021	11962	11295	12205	11047	11497	8320	8723	6456	6823	3050	3465	2593	2710	729	728	610	692	307	1060	587	642	1531	1498	557	602	15	16	181	1	643	2	1262	13	1010	1	2127	75	2142	1	2284	23	1375	95	2900	18	5566	33	5920	31	5643	28	5443	89	7388	129	4980	51	4395	31	6136	29	6223	27	6580	26	5618	27	6129	19	7296	25	3836	3814	7	8936	0	7492	9	6689	8	9894	17	10718	4	4601	19	4996	4	4470	3	5387	11	6685	12	8826	3	7179	8	8701	7	6800	5	5398	2	6462	103	6351	2	6973	4	5074	3	5318	5	5282	6	6288	3	6390	1	3401	2	4907	5	5685	22	8135	14	8659	955	8284	6	6973	2	6188	2	5810	5	5586	6	7094	18	5457	4	6888	9	7426	4	6986	4	7380	10	6637	1	5218	4	5778	3795	3485	7786	47	8939	146	8518	98	8586	147	4820	18	3782	16	4902	27	6108	53	5612	30	6015	22	7090	64	4331	22	5195	11	3378	29	3794	53	4693	15	7070	30	7353	70	2095	2824	2	5661	3	2771	8	99	0	0	33	1387	1	3615	1	3052	12	427	76	1059	19	1087
01.B.04	WGS	2075	2283	3882	3868	7639	7993	8399	9094	9310	9952	9229	9981	8375	8711	8446	9116	6834	7254	7777	8236	9616	10031	7684	7902	8277	8730	11778	12466	11591	12547	8576	14886	11	23300	11	20655	13	14958	11	16451	7	15262	3	17338	10	21233	15	20374	15	19024	4	15116	10	16973	13	18268	8	22025	4	17355	13	16093	21	16578	22	24700	15	21503	8	16405	5	25941	12	27621	19	30559	13	20029	6	22450	27	21136	9	21818	11	22374	30	17507	4	15484	13	22146	10	17486	32	20372	36	19853	6	16740	10	13828	1	11798	988	12148	7642	8080	16381	401	16119	24	17240	22	17181	54	10475	94	16488	67	17711	177	14818	232	10231	60	15281	248	13953	36	19379	80	14337	21	11402	58	12176	24	13665	91	13351	62	10543	57	10180	28	12519	26	13178	56	13313	66	11141	25	15711	40	9182	29	16662	181	7682	20	8884	33	12364	28	13270	44	4957	6	3124	14	1850	8	7777	33	6146	154	666	0	1504	58	238	0	1122	2	470	29	6	65	13	6	122	22	113	1	215	8	107	4	228	11	191	0	220	4	64	16	33	0	95	2	168	2	131	4	87	4	80	0	133	0	280	7	188	0	1411	2	699	5	2566	490	4128	11	4456	5	6202	13	6713	45	388	1	8408	18	7433	33	7143	9	7489	86	8466	16	7105	7	8258	46	10248	6	9505	25	6814	21	9786	27	11848	22	9309	105	13514	141	17076	100	21804	87	13186	225	16621	83	11576	36	15238	30	18045	33	16983	21	12639	5913	9049	10019	8013	8653	7932	8401	6627	7981	8311	8509	9799	10903	10019	10622	7766	8134	8243	9721	11395	11202	9440	9778	7626	7786	7177	7411	7960	8185	8679	9685	8873	9679	9506	10360	10067	10355	9691	10351	5235	5529	7062	7247	8302	8622	10035	10611	6792	7339	9468	10940	8321	9346	9638	10847	9134	9601	6748	7305	6521	6867	7177	8085	9042	10099	9443	10386	9250	9852	10086	10605	11954	12854	11356	12385	8635	8871	14045	13844	11002	11260	8785	8913	13107	6433	16000	45	16469	273	17963	30	19919	16	15697	25	13609	50	15487	30	8268	14	6284	17	12282	23	318	0	3	1491	4	11050	22	16470	23	20372	32	19621	13	23211	20	21910	20	20134	26	21048	24	27664	16	23509	15	16392	8	18288	15	14828	9	21860	19	26430	11	16657	15	17452	24	23223	10	20535	20	14882	8	22025	22	15496	12	20561	8	13569	5	15436	20	17438	21	21841	15	20127	8	18735	14	19027	23	18719	14	14619	18	13582	11	20079	12	19777	6776	10351	8102	8622	9477	10102	10216	11289	10064	11344	12626	13677	12957	14266	20427	1404	19011	337	15904	4853	10627	11642	8951	9766	11451	12013	10543	11126	9715	10651	8619	8882	9559	10204	10318	11103	5517	5554	6990	7801	8320	9617	9423	10277	7506	7870	6784	7124	8921	9706	7423	7730	7350	7713	5692	5750	6803	7207	7935	8776	6858	7185	8374	8742	5399	5693	5260	5429	5496	5572	5577	6302	10461	11948	11928	12802	7933	7805	6440	6668	6089	6773	5850	6203	4226	4506	2253	2337	3467	3624	2742	2928	3345	3273	3005	3333	2555	2765	1617	1526	1873	2008	2604	2642	2637	2779	1903	1868	2100	2112	2456	2620	1034	1154	498	529	579	737	485	471	247	193	105	118	130	270	92	91	42	32	95	103	28	293	95	105	4	21	39	38	29	16	6	21	36	22	179	226	19	12	21	17	16	23	0	0	5	33	5	10	33	61	22	25	31	32	5	22	43	44	25	18	10	20	42	54	65	81	35	32	32	75	35	42	31	33	224	216	519	469	1673	1698	1600	1628	2100	2080	2173	2184	1469	1429	2486	2379	2604	2706	2617	2454	2243	2293	3726	3884	3303	3270	3946	3912	3775	4042	3085	3191	3171	3316	2807	3143	2898	2910	2863	3031	3712	3620	4175	4478	2603	2618	2625	2782	3371	3620	4261	4580	5095	4946	4110	4347	5543	5998	3757	4072	3416	3310	4816	5143	8434	2185	6526	22	9771	30	13107	138	16862	58	19830	586	14757	33	20310	142	15039	38	13305	22	14902	49	12650	212	10843	18	11955	88	11961	28	8642	28	11914	84	9791	40	12662	163	14033	82	13756	19	17728	46	16064	63	18563	65	18544	294	18411	117	15308	40	20272	80	19473	67	20224	134	14794	35	13902	46	14274	66	11582	61	15767	34	16834	80	21891	375	18299	179	13615	71	14714	68	16516	49	8893	449	5705	6163	7272	7697	8578	8830	6935	6968	6206	6233	7208	7377	6717	6866	7053	7248	6951	7283	5186	5153	7465	8229	5948	5850	9161	9941	6293	6905	6949	7244	7124	7724	6776	7494	9084	9143	9290	9913	6927	7007	7699	8040	5605	5411	6539	7194	7764	7852	6666	6900	6081	6179	6034	6224	11492	11817	9664	10778	10053	10614	13013	13992	9270	10180	9816	10658	9579	9682	7309	7632	5764	6005	2777	2836	2166	2243	605	626	1095	18	858	484	1056	1	2653	5	1076	7	44	0	141	0	569	2	1037	19	925	2	1917	48	1840	5	1993	24	1267	79	2618	12	4897	20	5310	61	2933	2061	2	5367	9	7249	0	4719	7	4035	2	5707	7	5923	5	5871	1	5040	7	5654	4	7021	14	6836	8	7790	5	6696	12	5877	4	8267	5	8893	12	4105	3616	487	4081	22	4797	60	5860	39	7139	49	5841	109	7409	68	5833	57	4700	31	5470	39	5170	78	6301	49	4308	17	4388	71	4502	15	5467	79	5387	35	2993	67	4240	33	4466	29	6668	22	7073	191	6991	731	5274	32	5033	27	4596	29	4329	353	5601	85	4311	236	5623	40	6255	52	5588	200	5944	146	5845	14	4491	34	4829	30	6348	32	6998	36	7985	129	7342	94	7489	90	3974	11	3039	9	4345	21	5405	41	4895	34	5004	27	5970	25	3774	22	4280	16	2933	34	3289	28	4147	13	5933	38	6707	63	4239	16	4677	102	2197	76	71	18	0	0	1176	11	2878	16	2415	18	299	117	114	942	13	920
01.B.07	WGS	2304	2284	4266	4275	7891	8962	8919	9916	10278	11060	9925	10922	8730	9424	8951	9834	7137	7488	8286	8971	10572	10875	8310	8995	9236	9410	12590	13251	12979	13290	11561	13074	11829	12412	10636	10774	7843	8183	8473	8789	8009	8149	8941	9094	11117	11126	10311	11328	9463	10235	7649	8028	8913	9190	9453	9588	10929	11663	8980	9136	7797	8523	8120	8475	11638	13118	11135	11582	8090	9270	13147	14149	14165	14668	15429	16097	9837	11054	10780	11670	11623	9765	22106	463	16227	7180	8649	10099	7716	8038	11695	12001	8889	9393	9809	11363	9486	11060	14257	2154	13516	40	11919	18	13507	42	15826	170	17466	250	17120	20	19311	46	17240	1347	5801	6008	8707	9097	9516	10702	7771	8643	5562	6063	8133	8871	7075	7587	10014	10832	7248	7910	6224	6199	6568	7273	7096	7815	7314	7382	5740	6144	5683	5517	6507	7237	7104	7557	6965	7584	5755	6131	8080	8809	4851	5087	8841	9596	3944	4455	4630	4827	6456	6974	6764	7644	2438	2633	1571	1650	959	1015	4025	4331	3080	3461	288	345	774	847	117	115	515	515	281	315	7	60	4	12	81	76	59	65	105	115	61	89	128	144	92	96	110	92	64	57	11	15	56	52	93	110	82	59	67	59	67	57	68	58	145	165	102	106	786	860	405	413	1479	1849	2085	2008	2246	2459	3489	3461	3367	3643	215	233	4721	4601	4196	4379	3648	4019	4154	4308	8021	497	7456	16	9343	8	10936	15	10637	11	7081	13	10938	26	12648	29	10157	82	14112	199	18198	113	23493	70	14297	191	18127	82	12120	40	16504	33	18106	20	18043	31	19381	143	20281	26	17643	30	17315	66	15246	68	18507	73	22003	85	21678	84	16614	53	17811	69	23344	128	20336	59	15881	289	14708	46	16763	46	19176	53	19414	66	20356	116	20883	76	21011	64	11067	100	7345	7544	8694	9174	10913	11592	7793	7568	10720	10822	9389	9705	10064	10686	9679	10404	7365	7310	6891	7050	8204	8928	10157	10395	10177	10936	10219	10546	10704	11608	12095	13858	12142	13128	9469	10222	14188	15087	11834	12221	9535	9281	10331	10954	8818	9008	8675	9404	9410	9904	10707	11686	10990	6567	14609	18	16312	31	9068	11	6645	19	13120	26	284	0	776	830	5685	5956	8104	8852	10517	11012	9771	10257	11771	12153	10860	11584	10493	10997	11284	11578	14201	15021	12072	12628	8722	8548	9028	9624	7548	8487	11030	11690	12839	14113	8551	9148	8695	8909	12181	12211	10265	10595	7488	8198	11110	12091	8036	8158	10162	11001	6984	7298	8181	8325	9228	9205	10870	11398	10040	11058	9167	9861	10523	10480	9563	9828	7493	7984	7184	7380	10091	10519	9820	10564	8834	8783	8561	8853	10124	10803	11144	11885	11095	11729	8204	19621	36	29255	14	24330	31	20689	11	22771	12	25459	5	20497	29	26244	38	24427	14	22905	8	18988	6	22880	42	23119	1	11429	12	16176	7	20348	29	21366	14	17193	13	15189	13	19947	17	15482	13	16059	1	12381	7	14842	20	18737	14	15025	5064	13139	5997	6055	5522	5715	5566	6287	6131	6322	10884	12611	12345	13766	8080	8734	6485	6977	6516	7116	6203	6346	4729	4682	2407	2352	3654	3751	3020	3078	3414	3575	3143	3685	3	5702	6	3539	1	4455	2	5583	3	5830	4	4192	0	4661	2	5512	2	2318	5	1114	16	1263	4	1016	4	441	27	242	6	398	0	229	0	88	0	186	2	316	6	210	0	25	6	96	11	33	0	30	0	105	3	429	1	46	0	46	0	47	0	0	0	29	0	12	2	100	7	49	11	74	0	39	2	124	11	54	0	53	0	86	27	153	11	43	0	93	0	86	0	66	0	430	0	1066	9	3607	0	3442	5	4700	3	4817	1	3104	3	5276	1	5720	3	5306	0	4993	2	8489	3	6982	0	8467	2	8853	0	6835	5	7165	1	6769	0	6282	5	6624	6	7938	7	9507	4	5656	11	6037	7	7712	10	9341	12	10942	2	9420	5	12646	3	8178	3	7424	7	10997	9	11919	2	7378	9	10727	2	14956	9	14300	6	23127	3	16755	27	22579	15	16552	7	15385	4	16453	26	14076	7	12139	10	13524	6	14260	12	9260	2	12995	12	10776	8	14600	11	15361	8	15887	15	19304	3	18204	7	20902	15	21344	31	21149	15	17703	20	23003	18	22268	8	23013	5	16122	13	15013	2	15955	10	13773	34	17466	17	18175	31	25262	7909	12226	7411	7616	8259	8870	8798	9259	5377	5247	5869	6120	7937	8314	8773	9567	7510	7569	6556	6331	2627	13819	14	14832	9	15098	16	15558	5	11129	15	16945	13	11711	7	20173	14	13991	12	15384	10	15983	16	15574	28	20179	21	20450	27	15418	21	17425	6	12141	10	15049	3	16075	7	15133	15	14392	18	12971	8	25902	15	23261	15	23296	8	30600	24	21432	28	23143	20	21232	5	16181	10	12582	2	6346	2	4797	0	1379	558	547	359	1033	542	638	1562	1426	556	538	8	12	144	4	616	2	1181	13	1075	0	1913	55	2082	10	2253	17	1446	78	2894	12	5094	28	5719	41	5327	37	5181	79	7079	157	4572	47	4555	18	5679	23	6164	26	5940	32	5494	30	5764	36	6952	24	7148	33	7803	77	7029	16	5949	19	8745	49	8462	626	4007	75	4281	57	4281	32	4674	51	6018	28	7696	85	6289	79	7879	58	6434	70	4897	20	5596	25	5280	85	6515	74	4542	18	4762	64	1607	3207	7	5907	932	4960	3145	48	4380	35	4568	15	6977	43	7205	236	7722	724	5782	38	2478	3282	2548	2510	4746	322	6372	88	4679	251	5721	46	6641	43	5958	252	5974	121	5762	25	4745	39	4921	43	6773	51	7366	43	8598	134	8235	109	8230	98	4406	28	3567	14	4650	27	5409	52	5343	51	5581	15	6208	48	2525	1733	3	4963	8	3570	5	3703	7	4727	12	6697	10	7301	8	4837	2	5453	3	2684	9	77	0	0	23	1389	1	3413	0	2906	11	421	74	1005	35	1041
01.B.08	MSG	60	41	46	54	101	124	247	283	166	198	178	208	155	159	158	259	123	106	173	149	152	209	77	74	103	161	223	206	212	241	152	214	194	249	174	165	205	167	194	198	108	125	148	215	112	139	136	86	115	154	168	243	159	166	120	136	165	138	222	3	222	0	194	0	314	0	346	0	250	0	604	0	305	2	501	127	195	148	210	233	158	149	181	232	162	199	118	120	249	4	345	0	365	2	260	4	314	0	291	0	103	0	286	8	259	0	195	1	280	0	172	0	226	0	228	0	167	0	253	1	242	0	247	3	125	1	144	3	192	0	180	1	204	0	187	0	380	0	157	0	262	0	444	3	171	0	214	1	148	0	145	0	192	0	272	1	161	0	261	2	207	0	142	0	295	0	197	1	97	0	33	0	26	0	96	0	71	0	3	0	15	0	1	0	4	0	7	0	0	0	0	1	0	0	2	0	3	0	0	0	3	0	1	0	3	0	4	0	3	0	0	0	5	0	1	0	1	0	0	0	2	0	3	0	3	0	29	0	1	0	25	0	69	0	92	0	129	0	83	0	1	0	145	6	184	0	124	0	279	5	142	1	197	0	212	0	194	0	319	0	160	0	278	0	156	0	226	0	257	0	265	0	328	0	264	0	259	0	650	1	174	1	323	0	320	1	303	0	226	0	257	0	257	0	131	0	477	0	381	0	390	1	306	0	261	0	313	4	412	7	361	0	237	0	332	7	298	2	187	134	132	159	135	104	145	136	108	70	88	106	136	96	159	162	131	115	119	149	104	302	0	390	0	330	0	211	0	242	0	339	0	476	0	523	0	386	0	631	1	491	0	798	0	443	0	349	58	376	147	139	117	143	217	193	189	201	169	228	148	128	80	94	141	152	203	124	63	120	84	75	79	60	0	0	30	0	192	0	295	0	498	2	346	0	303	2	304	0	487	0	330	0	518	0	473	3	266	0	358	0	221	0	456	1	317	0	255	0	280	0	684	1	344	0	267	0	271	0	163	2	532	2	241	1	385	2	203	0	250	0	520	0	333	0	360	0	210	0	270	0	451	0	298	0	366	0	239	1	189	0	248	0	345	0	297	0	349	82	455	477	142	181	128	144	178	400	150	207	209	169	118	164	167	172	141	125	88	93	169	162	215	233	143	149	142	133	101	105	125	130	102	100	78	82	141	193	84	96	99	131	73	66	129	135	80	131	106	108	109	147	89	82	96	109	42	66	84	65	91	123	223	219	312	359	29	153	0	250	0	275	0	100	0	56	0	95	0	54	0	90	1	146	0	98	0	56	0	87	0	86	0	111	0	72	0	57	0	101	0	11	0	10	0	2	0	7	0	8	0	3	0	2	0	0	0	1	0	2	0	0	0	8	0	0	0	0	1	3	0	0	0	0	0	8	0	0	0	0	0	0	0	0	0	0	0	0	0	1	0	0	0	2	0	0	0	2	0	0	0	0	0	0	1	0	0	0	0	0	0	0	0	1	0	11	0	4	0	24	0	47	1	62	0	83	0	60	0	93	0	182	0	106	0	73	0	104	0	86	0	173	0	121	0	256	0	152	0	172	0	124	0	51	0	160	0	189	0	112	0	118	1	149	0	206	0	239	1	145	2	286	0	209	0	94	0	200	0	270	0	169	0	194	0	259	0	223	1	388	0	277	0	497	0	395	0	1098	0	266	0	187	0	215	0	160	0	206	0	350	0	144	0	228	1	222	0	209	0	329	0	401	0	520	1	377	0	266	0	687	0	146	143	163	103	158	161	153	157	162	110	132	132	120	70	75	200	228	309	263	176	194	141	137	101	96	87	124	71	146	0	198	0	297	0	301	0	278	0	253	0	140	0	200	0	120	1	356	1	229	0	166	0	104	0	146	0	301	0	167	0	328	0	196	0	281	0	559	0	250	0	268	11	368	0	323	0	416	107	355	187	160	145	137	105	72	166	241	487	388	170	167	292	283	152	209	0	430	0	287	0	377	0	193	0	103	0	138	0	17	3	8	3	2	1	1	14	13	1	1	0	0	1	0	10	0	65	0	16	0	62	0	39	0	52	0	22	0	128	0	68	0	66	0	132	0	152	0	124	0	77	0	79	0	126	1	159	0	63	0	63	1	60	0	107	0	116	0	154	0	66	0	93	0	85	3	390	0	91	1	73	0	55	0	87	0	77	0	113	0	73	0	67	94	0	80	1	190	0	97	0	93	0	109	0	90	0	97	0	70	0	103	0	112	0	53	7	45	115	1	85	1	147	0	235	1	65	0	59	0	34	0	54	0	155	1	151	0	76	0	179	1	72	0	66	0	150	0	59	0	82	14	0	214	0	116	0	157	0	78	0	93	0	174	0	52	0	52	0	45	0	132	0	117	0	62	0	157	0	32	0	56	29	50	28	0	111	0	106	6	39	0	53	0	21	0	4	0	0	0	6	0	30	0	75	1	1	0	38	0	0	0
01.B.09	WGS	2	1909	2	3617	5	7138	12	8291	3	9317	2	9074	3	8143	7	7805	1	6278	2	7396	3	9599	4	7196	5	8140	4	11200	1	11560	210	10406	5128	5480	4493	4572	3368	3618	3726	3889	3384	3607	3876	3922	4626	4914	4181	4651	4032	4203	3233	3365	3797	3929	4001	4167	4564	5127	3646	3980	3272	3611	3364	3754	4861	5219	4296	5181	3527	3791	5447	6220	5822	6142	6400	6855	1743	6794	5	10143	2	9818	2	9542	5	10635	11	7810	6	6924	4	10258	4	8147	3	9519	11	9048	1	7690	1	6585	4	5405	2	6319	3	7340	1	8053	2	7852	4	8693	7	8637	5	5427	10	7975	4	8841	1	7137	21	5153	9	7585	9	7045	3	9251	3	7150	2	5220	2	6401	2	6871	6	6783	2	5285	1724	2986	2986	3157	3038	2872	2967	3309	2467	2734	3527	3779	1939	2235	3815	4152	1756	1867	1939	2186	2913	3017	2917	3128	1022	1119	731	713	440	437	1720	1941	1374	1441	164	138	338	400	43	66	245	222	145	156	3	0	3	8	30	26	22	21	58	69	26	30	42	61	59	36	51	47	26	34	4	10	31	16	45	48	44	39	21	34	22	18	32	21	70	58	42	48	322	350	170	195	604	659	933	916	981	1057	1472	1406	1432	1430	73	82	1993	1944	1631	1752	1686	1586	1731	1906	1812	1872	1626	1608	1858	2037	2312	2493	2277	2345	1625	1686	2255	2485	2593	2574	2736	1685	6054	5	7763	8	9680	15	6151	16	7814	19	5084	13	6949	4	7823	14	7760	4	8017	11	5134	3290	3658	4185	3521	3868	3169	3730	3855	4144	4628	5178	5131	4308	6921	9	7519	14	9819	5	6485	2797	3393	3646	3186	3320	3585	3707	4005	4241	4009	4251	4357	4704	4320	4702	4334	4807	2337	2630	3147	3237	3603	4095	4611	4931	3118	3074	4295	4407	3778	3898	4463	4800	4213	4358	3012	3182	2880	2921	3578	3921	4350	4685	4446	4686	4172	4536	4549	4788	5349	5484	5043	5329	3864	4236	6112	6854	4909	5004	4396	3935	8556	19	7202	9	7692	12	8124	5	9129	10	6839	10	6200	1	7002	3	3746	3	2775	5	5769	1	145	0	685	1	4774	10	6926	15	8853	6	8386	20	9516	16	9386	14	8957	12	9123	8	8432	3938	4938	5403	3500	3790	3721	4028	2983	3291	4575	4967	5450	5937	3504	3781	3679	4018	5166	5381	4316	4845	3400	3472	4516	5021	3454	3643	4249	4485	3009	3011	3591	3689	3818	4152	4414	5019	4284	4703	3984	4137	4079	4405	3783	4284	3240	3346	3022	3132	4113	4755	4190	4397	3809	4142	3600	3922	706	8525	6	9815	4	10286	8	12417	6	12709	5	10276	9	9101	4	9888	6	10811	5	8701	3	11571	5	10556	3	9629	5	8029	3	9513	18	9699	3	4992	2	7112	1	8340	1	9255	0	7234	6	6488	4	8710	4	6962	6	6794	2	5050	5	6295	2	7908	7	6738	7	7590	0	5340	1	4947	1	5073	1	5590	4	10660	6	12069	7	7153	3	6121	1	5818	1	5660	2	4069	0	2087	5	3256	3	2581	2	2927	15	2999	0	2350	1	1385	1	1825	870	1436	1227	1284	818	876	974	925	1149	1093	535	522	260	278	209	233	221	226	108	93	52	53	63	72	52	61	21	15	54	38	17	15	51	52	4	8	23	28	6	6	6	8	16	15	81	106	16	6	7	9	12	7	0	0	2	7	1	3	21	28	20	13	10	20	5	6	27	33	13	8	11	6	13	27	32	34	22	12	17	27	29	19	15	17	86	108	235	257	727	860	745	719	921	980	941	1059	684	660	1192	1098	1172	1235	1200	1129	1049	1101	1809	1831	1414	1491	1829	1877	1780	1873	1417	1390	1371	1433	1340	1293	1261	1341	1335	1462	1549	1723	2002	1968	1264	1124	1104	1198	1514	1604	1874	1993	2165	2381	1818	1961	2605	2805	1597	1807	1482	1567	2341	2192	2406	2393	1527	1605	2256	2381	3103	3182	3752	3109	4339	4798	4643	2335	9064	24	6672	15	6053	6	6558	9	5634	6	4846	7	5132	3	5591	10	3724	1	5443	18	4440	5	5574	8	6372	4	6216	8	8102	11	7457	4	8481	17	8293	28	8110	19	7012	6	9000	33	8797	30	9125	12	6497	14	5977	6	6632	7	2797	2878	7134	111	7484	10	9815	58	8176	20	6087	19	6785	15	7575	15	4124	4	5126	13	6608	7	7364	8	6369	12	5574	28	6671	20	6091	9	6225	16	6315	14	4658	13	6695	9	5029	359	4129	4412	2771	3009	3121	3428	3390	3566	3048	3274	4018	4365	4325	4410	3098	3337	3588	3547	2277	2498	3090	3150	3622	3454	3150	3296	2800	2988	2644	2693	5189	5334	4482	5031	4558	4963	5798	6675	4421	4669	4640	4653	4158	4629	3383	3433	2730	2748	1183	1302	976	1065	277	306	222	246	157	385	257	221	669	635	217	229	5	7	62	0	238	0	481	1	430	0	881	3	902	0	903	7	565	2	1099	5	2163	7	2464	8	2128	6	2281	13	3093	12	1924	7	1864	1	2482	7	2533	1	2533	3	2133	11	2490	13	2979	1	2816	7	3379	5	2912	5	2513	5	3698	13	3684	5	1838	7	1960	2	1751	2	2068	3	2571	9	3096	15	2792	7	3033	9	1813	946	1	2128	0	2601	4	2413	3	2841	0	2116	0	2124	0	2034	0	2435	0	2490	0	1355	1	2047	2	2184	3	3309	5	3292	399	3242	3	2731	1	2390	0	2175	2	2078	2	2895	10	2195	0	2778	12	2996	1	2622	5	2730	2	2554	752	1429	2117	12	2912	9	3154	4	3703	7	3565	9	3350	10	2041	8	1436	6	2017	2	2381	6	2149	7	2272	11	2683	2	1838	4	2085	4	1387	4	1514	6	1961	2	2887	8	3054	11	1856	0	2107	6	988	1	23	9	0	0	577	2	1406	2	1088	4	127	0	68	1	28	0
01.B.10	MSG	85	85	127	108	232	251	426	469	329	243	337	350	252	260	286	292	262	258	259	305	317	336	155	152	270	263	336	387	469	522	256	368	0	733	0	494	0	838	1	991	0	514	0	833	0	560	0	398	1	601	0	929	1	592	0	507	2	614	1	581	0	449	0	377	2	580	1	881	0	458	0	1160	0	725	0	737	229	270	375	344	275	303	252	365	302	346	288	246	217	271	395	464	261	253	227	350	241	349	253	220	142	130	225	264	215	260	192	235	316	104	321	0	404	0	496	0	352	0	437	0	458	0	351	1	240	1	325	0	421	0	533	2	422	0	382	8	346	374	156	163	198	208	204	270	201	202	186	171	134	108	127	120	119	219	256	286	161	155	249	271	179	136	126	124	246	212	182	179	78	75	55	83	18	25	92	89	66	66	3	7	15	19	7	3	13	8	4	7	0	0	0	1	1	3	1	1	3	4	2	0	4	4	6	1	0	2	6	0	3	1	3	1	1	2	1	4	2	0	0	0	1	1	2	6	1	9	22	24	3	3	34	33	62	48	82	77	100	87	51	52	2	4	121	129	145	219	108	115	221	95	193	0	328	0	305	61	175	177	246	223	124	116	196	181	190	163	221	215	250	307	207	254	266	250	203	338	283	302	426	487	183	245	298	300	310	244	284	349	192	232	256	233	193	210	111	178	501	421	308	373	350	429	262	296	238	319	337	404	369	384	219	361	220	366	259	424	240	286	272	308	224	317	240	237	233	321	177	120	158	193	191	217	307	317	306	261	247	277	280	377	267	364	242	295	156	218	178	205	168	478	0	887	0	896	1	650	1	1025	0	898	0	1068	0	743	0	622	66	778	208	274	420	63	498	9	533	0	662	0	486	0	346	0	595	0	667	0	214	0	238	0	329	0	0	0	0	27	0	320	0	462	0	716	1	801	0	610	1	741	0	758	1	607	0	860	1	837	1	573	0	653	1	457	0	912	298	370	206	239	222	239	375	422	283	408	235	269	269	353	172	207	409	398	171	134	286	258	215	260	282	389	433	473	278	370	243	321	171	271	241	264	294	306	228	304	260	195	246	258	195	126	435	0	630	2	582	0	710	0	1521	0	605	1	437	0	762	16	442	1	853	3	523	0	635	0	549	0	289	1	626	0	697	2	541	0	384	0	399	0	474	0	411	0	344	0	479	2	419	0	278	205	135	183	279	243	161	165	251	220	230	245	58	327	0	402	0	274	0	294	0	406	0	813	0	980	1	415	0	375	0	432	0	205	0	119	0	196	0	87	0	249	3	247	1	159	0	87	0	190	1	189	0	190	0	168	0	148	0	284	0	49	0	33	0	6	0	10	0	10	0	12	0	3	0	1	0	0	0	4	0	0	0	5	0	0	0	0	2	0	0	0	0	0	0	20	0	0	0	2	0	0	0	0	0	0	0	0	0	0	0	0	0	1	0	0	0	2	0	0	0	3	0	0	3	0	0	0	0	0	0	1	0	1	0	13	0	11	0	47	0	91	0	113	0	189	0	128	0	194	0	275	0	148	1	151	0	230	0	187	0	265	0	207	0	339	0	216	0	346	0	214	0	90	0	259	0	288	0	191	0	226	0	235	0	322	0	496	0	247	0	435	0	319	0	178	0	420	1	481	0	285	0	397	0	452	0	533	0	640	0	470	0	780	0	620	0	1280	0	559	0	336	0	372	0	260	1	435	0	609	0	332	0	423	1	429	0	399	0	517	0	842	0	811	0	628	0	561	1	1055	0	331	0	686	0	567	0	561	0	520	0	455	0	506	0	365	363	418	472	392	288	288	226	224	180	197	176	237	247	231	244	264	197	224	239	219	200	235	278	285	176	129	223	205	142	175	219	277	225	196	155	197	122	108	147	168	252	229	183	186	182	248	220	175	214	268	401	409	216	266	210	214	254	509	18	449	335	392	68	462	8	507	0	402	0	338	0	907	1	1353	0	566	0	977	0	842	0	678	0	586	0	724	0	265	0	222	1	262	0	43	17	3	1	4	8	6	22	31	12	7	1	0	1	0	21	0	80	0	56	0	91	4	71	0	87	0	30	0	159	0	119	0	123	0	217	1	198	1	258	2	152	0	110	0	194	0	377	0	122	6	131	3	157	0	204	0	221	1	285	0	210	0	153	0	160	0	531	0	172	2	110	0	135	0	189	3	114	1	244	0	148	0	271	0	118	0	206	0	124	0	155	4	154	2	114	0	139	4	104	0	169	4	277	0	84	0	99	0	176	0	209	1	275	0	380	1	138	1	77	0	103	0	153	1	194	0	134	0	136	0	296	0	139	0	126	0	223	0	116	0	224	0	215	0	169	0	235	0	186	0	180	0	153	0	98	0	105	0	78	1	169	0	132	0	114	0	191	0	81	0	315	0	95	0	79	0	179	0	192	0	119	0	112	0	46	0	3	1	0	0	14	0	67	0	116	1	3	0	35	0	2	0
02.A.01	MSG	47	46	76	60	103	111	314	323	114	146	168	182	118	91	151	264	50	279	0	248	2	297	1	175	0	255	1	391	1	666	8	260	181	142	86	139	2	930	0	953	0	423	0	349	2	323	0	210	0	267	0	1220	0	232	0	352	0	235	0	268	0	212	0	415	0	222	0	723	109	221	423	488	188	207	341	302	249	17	456	3	235	3	548	0	314	7	443	1	174	1	313	0	375	7	247	0	247	0	223	0	149	0	173	2	314	3	158	1	220	0	158	4	207	0	209	2	160	0	323	1	188	1	300	0	146	0	132	0	189	0	258	0	345	0	293	2	855	0	167	0	242	0	490	0	148	0	218	0	131	0	119	0	141	0	259	0	142	0	430	2	810	2	123	1	223	4	290	1	81	0	40	0	29	0	78	0	70	4	6	0	21	0	6	0	21	0	8	0	0	0	0	1	0	0	1	0	2	0	0	0	4	0	1	0	2	0	2	0	1	0	0	0	4	0	5	0	1	0	0	0	1	0	2	0	2	0	16	0	2	0	19	0	55	0	106	0	100	0	48	0	2	0	129	2	160	0	136	0	347	0	90	0	206	0	173	0	143	0	218	0	231	2	173	0	231	0	413	0	176	0	208	0	283	2	356	0	206	0	1027	0	189	0	291	1	284	1	289	0	237	1	179	0	178	0	125	2	1262	2	301	0	383	0	313	0	283	0	308	9	390	3	358	0	239	1	273	9	262	0	283	0	253	1	187	0	303	4	238	0	307	0	195	0	259	0	239	0	229	0	305	2	196	0	223	0	224	2	214	0	323	2	648	0	269	2	246	1	635	5	373	4	547	5	1151	0	307	4	630	0	223	4	238	0	265	1	231	1	306	6	251	1	112	2	214	0	376	1	120	1	101	0	208	1	0	0	5	6	92	98	196	182	358	280	125	174	135	128	114	294	166	177	191	140	254	230	257	241	261	0	277	0	213	0	370	2	317	0	145	40	125	111	425	336	131	182	121	123	194	240	76	104	284	323	59	83	241	108	83	135	119	183	342	485	119	170	129	125	75	109	121	152	215	218	104	98	122	115	121	102	73	84	117	137	152	165	172	268	228	155	1427	5	308	2	193	0	667	7	192	0	907	0	329	1	318	3	260	1	132	0	261	3	354	10	411	3	195	2	228	2	222	5	283	0	141	2	263	7	197	5	256	4	119	0	234	1	151	3	181	1	270	3	158	3	196	1	157	0	146	0	207	1	470	2	768	0	197	2	172	0	188	1	175	2	56	63	92	126	38	30	76	116	57	67	47	39	28	13	30	55	34	38	41	46	42	42	25	30	142	240	9	11	6	8	2	3	7	4	2	7	3	1	0	0	0	0	0	0	0	0	1	0	3	3	0	0	0	0	3	4	0	0	0	0	2	4	0	0	0	0	0	0	0	0	0	0	0	0	0	0	0	0	0	0	0	0	0	0	0	1	1	3	0	0	0	0	0	0	0	0	0	0	0	0	4	5	2	3	24	13	11	17	37	23	50	56	23	13	29	33	130	123	28	45	26	32	47	48	46	45	40	95	46	64	301	246	42	53	65	66	47	53	25	42	41	50	61	66	55	66	43	62	89	57	62	104	284	223	44	65	153	175	95	93	31	43	150	176	87	103	59	62	178	197	174	98	88	129	115	210	95	100	191	187	139	252	178	992	115	91	70	85	374	88	59	63	132	135	128	0	112	0	588	0	207	1	204	0	200	0	911	5	185	0	600	1	286	0	1308	0	197	0	541	1	199	2	219	0	309	0	192	0	198	0	170	0	625	0	719	2	263	1	161	4	182	0	235	0	262	0	365	0	155	1	347	0	204	0	199	1	146	2	54	121	3	160	1	288	2	244	0	127	0	149	0	150	0	269	0	177	0	162	0	241	0	261	0	622	0	172	0	217	0	647	0	201	0	269	0	308	7	256	0	196	0	144	1	623	0	1184	0	252	0	798	0	368	0	332	0	233	0	549	0	167	0	105	0	150	0	23	9	0	2	0	5	0	43	0	20	0	0	0	0	0	6	0	140	0	14	0	39	3	22	0	53	0	17	0	93	0	54	0	53	0	124	2	164	1	89	0	77	0	81	0	220	0	334	1	52	4	60	0	78	0	117	1	104	0	133	0	83	0	87	0	73	0	796	0	193	1	93	0	66	12	0	77	0	82	4	87	0	65	0	324	0	86	208	51	77	0	60	2	56	3	43	0	153	0	63	0	80	0	125	0	46	0	102	0	121	0	98	0	219	0	675	6	78	0	74	0	53	0	37	0	157	0	164	0	69	0	335	4	88	0	64	1	108	0	84	0	76	1	281	13	79	0	95	0	87	0	97	0	104	0	19	12	0	82	0	67	3	103	0	76	0	65	5	226	1	63	3	72	1	73	1	38	2	85	0	93	0	58	0	40	0	30	0	1	0	0	0	8	0	60	0	56	0	0	15	0	0	0
02.A.02	WGS	969	992	1697	1893	3394	3650	3881	4052	4403	4770	4136	4511	3904	3910	3633	3822	3116	3178	3559	3551	4394	4888	3387	3505	3706	3930	5349	5584	5464	5699	4991	5194	5002	5264	4333	4560	3232	3448	3737	3831	3234	3361	3860	3894	8646	307	9026	14	7754	27	6565	18	7615	14	8029	17	9012	38	7284	11	6512	30	6733	10	9833	25	8941	14	7201	8	11316	13	11348	21	12571	26	8599	7	9544	12	9073	10	8779	14	9439	34	7467	6	6277	7	9500	17	7250	3	8517	15	8165	10	6962	21	5943	11	5134	6	5648	1	6609	6	7350	12	7231	3	7807	5	7214	469	2419	2651	3583	4103	1992	6496	2	7014	3	5047	8	7574	2	6394	6	8852	5	6604	1	5114	4	5930	6	6865	8	6877	1	5291	1	4763	7	6071	4	5845	4	6417	6	5131	3	7245	3	4010	77	8168	3	3521	0	3973	24	5713	7	6031	3	2240	1	1359	0	887	5	3611	15	2719	0	272	0	726	0	104	0	418	3	287	5	0	0	6	0	52	0	56	0	107	0	53	0	105	0	87	3	80	0	72	0	11	0	40	0	78	5	65	4	70	0	55	0	56	0	126	0	113	4	686	2	306	21	1124	0	1653	2	1999	3	2968	2	3101	0	180	2	3830	3	3611	1	3214	2	3505	2	3488	13	3378	0	3895	1	4747	2	4745	1413	1689	2211	2272	2754	2707	2213	2272	3027	3000	3775	3907	4719	5249	3062	3022	3795	4248	2699	2668	3778	3622	3969	4149	3953	4092	3919	4238	4156	4226	3728	4191	3640	3745	3153	3467	3938	4045	4628	4776	4482	4909	3409	3691	3594	4253	5058	5322	4293	4432	117	6757	7	6395	8	7621	6	8159	9	8849	5	9047	2	9360	6	9095	17	5013	4	6527	14	7700	3	9673	3	6506	7	9477	4	8175	9	9130	3	8873	2348	3843	2873	3047	3423	3601	4227	4616	4655	4728	4156	4532	4715	4570	5370	5696	5115	5404	4018	4284	6268	6335	4822	5142	3997	4063	4272	4621	3613	3736	3666	4020	4018	4265	4498	4765	3531	3597	2926	3152	3400	3510	1753	1919	1435	1383	2920	2894	71	77	644	2	5008	4	6962	15	8917	14	8319	27	9669	19	9197	17	8578	14	9213	10	11947	19	9717	13	7178	5	7635	6	6455	7	9264	10	10895	19	6836	9	7328	12	9554	9	8550	7	6042	3	8985	36	6504	25	8757	14	5842	23	6835	11	7619	8	8669	21	8512	22	7557	23	8409	14	7620	11	6335	14	5829	10	8488	75	8373	9	7718	18	7281	12	8769	8	6199	3365	3687	5938	4	12490	9	12792	8	10101	8	9496	4	9915	7	10574	9	8650	4	11056	6	10254	7	9343	6	7958	2	9516	36	9991	13	4959	2	6988	5	7940	11	8803	8	7250	1	6318	6	8516	2	6514	11	6765	4	5075	5	6241	0	7821	1	6620	7	7648	3	5158	2	4747	2	5047	0	5443	11	10488	6	11483	7	6998	3	6155	4	5864	3	5476	2	4057	0	2174	2	3211	2	2570	3	3080	21	2925	0	2437	4	1435	5	1866	0	2434	1	2428	2	1731	0	1967	3	2290	0	958	0	441	12	435	3	448	5	187	11	107	8	133	0	108	0	39	0	76	0	39	2	112	0	4	0	36	4	11	0	15	0	31	0	192	0	16	0	23	0	27	0	0	0	11	0	12	1	26	4	21	15	20	0	6	0	65	4	12	0	21	0	61	30	96	2	32	0	36	0	39	0	40	0	193	0	461	5	1535	1	1476	0	1960	1	2072	1	1329	1	2194	0	2231	1	2337	1	2102	1	3499	0	2949	0	3591	0	3669	2	2898	1	2912	0	2860	3	2759	1	2851	2	3482	1	3984	1	2440	3	2557	2	3208	5	3903	0	4710	2	3633	2	5158	0	3533	4	3268	0	4704	4	4977	1	3229	3	4535	0	5999	3	6191	1	9630	3	7187	16	9825	4	7059	3	6529	8	6983	10	5991	3	5185	2	5623	2	5585	4	3914	2	5446	9	4620	3	5612	1	6464	7	6603	4	8228	7	8091	8	8824	12	8856	20	9114	7	7293	6	9920	6	9353	5	9673	5	6800	3	6463	5	6622	5	5899	6	7486	0	7749	8	10855	3	8735	6	6712	9	7582	10	7617	4	4420	1	5319	5	6997	3	7798	6	6377	5	5682	4	6937	1	6557	0	6618	1	6667	2	4582	2	7039	3	5050	1	8763	2	5869	2	6467	3	6943	4	6593	0	8552	4	8890	974	5284	3516	3638	2380	2408	2819	3106	3343	3373	3045	3124	2841	2863	2659	2631	5167	5576	4421	4838	4528	4774	6020	6343	4270	4565	4361	4802	4110	4312	3240	3250	2554	2653	1285	1272	1068	982	320	268	241	235	173	351	249	250	644	702	229	214	8	6	73	0	267	0	479	6	454	0	847	5	873	0	999	5	594	3	1248	1	2178	9	2421	2	2193	5	2183	18	3037	10	1820	4	1864	3	2429	6	2690	7	2503	6	2205	16	2657	20	2962	2	2816	4	3338	5	3000	2	2657	5	3662	19	3619	7	1625	11	1943	2	1715	1	2107	8	2441	6	3310	4	2597	3	3256	9	2745	11	2208	1	2407	9	2201	13	2830	4	1969	2	2018	3	719	1214	2	2409	3	2537	2	1410	0	2099	1	2202	6	3327	1	3478	355	3287	2	2863	2	2427	0	2399	3	2125	7	2909	2	2067	3	2764	7	3062	0	2566	4	2627	0	2655	2	2116	3	2351	2	3163	1715	1451	3493	11	3177	4	3273	8	1839	5	1458	1	1991	11	2404	5	2092	6	2322	5	2631	4	1789	4	1944	3	1337	4	1470	2	1965	3	2776	12	3024	9	1923	2	2084	4	1002	2	28	18	0	0	571	1	1378	2	1210	2	130	3	90	1	16	2
02.A.03	WGS	1827	1742	3136	3128	6115	6474	7103	7507	8156	8584	7493	8285	7025	7312	6890	7176	5616	5620	6391	6794	8039	8919	6579	6743	6925	7423	9949	10125	9599	10445	8866	9723	9042	9880	8115	8466	5733	6170	3988	9469	3	12588	8	14096	6	17356	3	16808	6	15718	5	12371	12	14406	4	15078	15	17781	1	14466	8	13353	8	12762	10	20092	3	18162	3	13323	19	21460	10	22592	17	25464	12	16110	11	18596	13	17649	7	18165	19	18920	11	14210	12	12669	23	18354	9	14078	18	17404	16	16745	8	13853	28	11598	10	9768	4583	6084	6472	6656	6875	7684	6870	6962	7069	7924	7177	7723	4303	5043	6634	7017	7159	8240	5980	6389	4374	4836	6127	7029	5335	5913	7916	8290	5634	6052	4676	4615	5093	5405	5750	5817	11600	51	9300	46	8510	35	10464	19	11216	11	11146	22	9408	10	12689	58	7653	26	13864	129	6178	26	7161	4	10334	17	10629	28	3936	4	2610	9	1519	0	6289	20	4829	100	507	0	1299	33	205	0	870	7	426	23	5	63	2	5	107	19	79	0	183	11	85	10	158	3	140	0	142	0	84	5	27	0	63	2	179	1	131	2	104	3	83	0	91	0	272	1	156	0	1221	2	594	4	2229	320	3226	7	3637	2	4960	13	5434	43	320	0	7104	19	6439	18	5882	10	6368	42	6556	19	5885	10	7031	11	8400	44	8050	9	5527	13	8483	14	9593	14	7863	58	11193	113	13871	68	18220	66	10932	129	14107	49	9240	38	13020	15	14902	22	14378	16	14784	89	15764	18	13740	26	13625	33	12209	31	13970	30	16673	58	16777	28	12797	38	13887	51	17734	66	15144	43	12343	140	11668	29	12798	33	14990	24	11117	3968	7623	9385	8112	8743	8271	8320	4248	4633	5649	5637	6588	7480	8168	9090	5576	5828	7821	8406	7028	7405	7885	8908	7533	7729	5415	5666	5137	5693	6534	6977	7856	8462	7882	8653	7511	7859	8708	8826	9998	10151	9730	9729	7215	7268	10964	11891	9040	9580	7168	7681	7850	8300	6711	7374	7357	7064	14453	28	16933	14	12658	23	11308	15	12751	17	6639	11	5150	10	10524	19	255	1	0	1169	8	9235	7	12903	13	16870	13	15541	7	19420	5	17614	10	17092	6	18403	28	22272	12	18996	13	13635	1	14968	16	12317	33	18363	15	21672	18	13967	14	13984	8	19196	12	16313	5	12774	3	18230	11	13037	12	17126	1753	9396	6159	6682	7003	7557	8386	8827	7526	8304	1404	13391	7	16439	10	14917	7	12165	6	11764	8	16431	13	17090	20	14383	11	13757	7	17454	9	18267	10	17623	21	21988	9	23771	25	18399	25	16575	7	17990	6	19153	14	16565	11	20689	21	18913	13	17259	7	14861	10	16974	38	19013	12	9010	12	12920	8	15154	35	16359	4	13432	32	11281	23	15520	8	12046	11	12585	3	9700	7	11830	5	13948	9	11526	6	14491	23	9555	1	8969	12	9206	4	9442	10	19401	13	21180	7	12948	2	11483	11	10713	7	10026	6	7382	5	3714	4	5990	0	4688	9	5506	29	5317	3	4443	9	2613	0	3313	4	4297	2	4590	1	3147	6	3565	2	4055	4	1865	2	831	7	935	6	660	1	305	22	224	11	328	0	178	0	59	0	157	0	333	7	171	0	21	3	67	7	12	0	32	0	60	3	351	1	61	0	25	0	40	0	0	2	14	0	6	2	59	4	56	15	48	0	25	0	111	5	33	0	32	2	83	52	158	6	46	0	66	0	63	0	44	0	371	1	853	10	2917	2	2721	1	3521	2	3828	0	2345	2	4270	2	4238	5	4214	3	3714	2	6507	5	5445	2	6355	8	6737	1	5393	3	5205	0	5240	2	4935	4	4835	3	6026	1	7362	3	4528	4	4411	3	5635	14	7385	4	8863	7	7088	0	9811	1	6306	1	5647	1	8377	11	9030	9	5873	7	8467	11	10971	5	11212	11	17967	10	12725	19	17348	14	13237	5	11868	5	12334	312	10421	4704	4795	4981	5355	4919	5582	3595	3759	4961	5288	3861	4348	5228	5559	5474	6388	5687	5908	7197	7631	7289	7351	7437	7613	8090	8029	7720	8504	6317	6551	1539	16063	9	17268	23	17657	21	12698	17	11513	19	12122	1	10648	21	13720	7	13941	8	19315	16	16233	11	11856	23	12908	9	14560	8	7764	6	9841	5579	7230	6806	7730	5496	5926	4884	4926	5764	6056	5584	5784	5775	6252	5288	5821	4234	4488	6165	6847	4280	5037	6	16210	10	11271	3	12308	13	12526	8	11852	7	15217	7	16010	4	11340	7	13077	5	9199	5	10947	7	12788	8	11853	6	10359	10	10063	5	18773	5	18350	12	17816	5	23167	12	16973	2	17654	14	16825	5	12793	7	10022	1	4633	3	3816	1	977	423	432	282	903	465	407	1064	1138	413	443	18	9	113	0	433	1	892	8	810	0	1482	33	1501	0	1633	16	990	35	2070	12	4013	17	4351	32	3935	23	3793	44	5240	115	3469	27	3316	11	4482	10	4484	17	4690	15	4041	18	4399	11	5237	10	5195	9	6197	80	5047	16	4647	18	6687	31	6534	355	2837	32	3410	36	3204	15	3604	36	4631	27	5655	77	4489	61	5856	38	4688	25	3380	16	4427	24	4128	45	5148	35	3417	5	3496	36	3414	13	4045	42	4342	26	2280	36	3176	19	3408	20	5275	36	5623	73	5806	520	4648	30	4181	33	3699	37	3570	241	4850	61	3933	177	4810	19	5301	11	4291	111	4933	84	4575	19	3624	15	3982	24	5191	31	6193	20	6524	83	6025	46	6085	55	3557	17	2735	5	3623	13	4579	17	4012	34	4009	14	4985	17	3128	11	3760	7	2587	14	2705	26	3360	19	5260	23	5322	39	3444	15	3954	42	1839	61	51	19	0	0	1050	8	2448	16	2108	10	239	105	143	959	17	990
02.A.06	WGS	3	3748	4	7104	6	14572	22	16394	10	18256	9	18538	17	15676	3	16242	1	12728	11	15001	16	19252	4	14357	8	15887	7	21848	21	22665	11	21119	33	20631	8	18227	16	13645	11	15137	12	13484	1703	13474	9104	9842	8325	9120	7623	8442	6306	6593	7166	7575	7683	7876	10029	8996	14989	79	12842	55	13346	72	14465	6242	9402	9852	6983	7457	10967	11719	11608	12201	13038	13722	7777	9245	9194	9916	8884	9447	16012	2582	19328	93	15124	168	12509	25	19509	88	15702	45	16899	35	15710	351	13841	69	11546	36	10080	10	11857	28	13740	92	14787	261	14458	18	15789	27	15684	35	9742	86	14937	77	16288	92	11012	3458	4624	5090	6851	7750	6404	6599	8516	9116	6594	6641	5106	4911	5560	6186	6480	6668	6274	6643	4971	5467	4748	4752	5674	6036	6099	5956	6149	6481	4913	5200	6575	7093	4152	4315	7674	8056	3430	3851	3839	4252	5428	5616	5845	6190	2273	2193	1357	1396	849	834	3635	3780	2709	3025	291	302	711	803	135	99	463	492	227	268	2	44	5	8	67	72	58	48	86	118	52	65	99	120	90	108	82	85	36	39	15	14	35	46	90	80	74	65	53	51	49	40	34	66	135	115	68	81	674	688	302	324	1146	1604	1803	1827	1937	2012	2902	2902	2988	3082	207	169	4020	3948	3433	3458	3099	3175	3405	3661	3566	3708	3252	3432	3789	4019	4713	5099	4605	4617	2932	3092	4412	4858	5198	5466	4420	4700	6002	6259	7775	8046	9470	10289	5903	6217	8048	8475	5158	5668	6920	7612	7794	7897	7680	8282	7649	8701	8402	8977	7581	8205	7536	7380	6201	6631	7528	7862	9120	10021	9012	9204	7025	7196	7105	7919	9712	10299	8209	9080	9281	4518	12375	142	13810	35	16004	27	16025	51	13426	4647	8523	9749	8907	9063	4644	5287	6312	6498	7342	7866	8758	9899	6636	5603	8376	9307	7327	8115	8831	9518	8205	8544	8831	3290	11358	26	14070	45	17581	36	17571	58	16639	36	18765	42	20943	44	21178	299	15336	46	19640	4829	9309	10030	7746	8187	8583	9386	7506	7598	7668	7846	7588	8242	9229	9459	6989	6668	6069	6290	6929	7372	3763	3892	2771	2803	5600	5825	163	134	1308	7	9593	38	13818	122	16956	53	16627	50	19622	49	18346	97	18146	50	18746	38	23409	48	19667	29	14233	32	15089	33	12542	38	18390	90	21536	105	13567	69	14232	129	19405	73	17452	55	8240	5047	9200	10102	6680	7193	8836	9530	5830	6106	6768	7389	7450	7727	9070	9886	11380	6045	15335	42	16693	114	15159	95	12868	48	12009	49	16884	61	16714	26	14881	37	14659	59	17876	48	19014	75	18449	41	21975	164	22752	102	19402	53	16974	326	17859	26	19499	51	16209	38	20515	104	15557	3569	8859	9868	7511	7859	9055	9722	9185	9632	4833	4790	6461	6790	7585	8061	8670	8705	6939	7267	6309	6576	7775	8612	6712	6846	6374	6624	4795	5398	5825	6372	6947	8122	6091	6620	7448	7767	4952	5346	4747	4885	4687	5014	4721	5338	9100	10958	11236	11933	6506	6814	5972	5812	5501	6017	5128	5725	3853	3916	2119	2007	3145	3226	2557	2581	2921	2941	2898	2922	2276	2436	1327	1339	1756	1736	2385	2368	2371	2580	1657	1690	1891	1935	2134	2147	991	1073	464	524	454	537	445	366	188	202	120	98	120	261	95	84	35	35	104	75	29	282	90	103	5	13	32	44	9	12	12	15	21	27	175	181	23	37	22	19	11	12	0	0	6	26	8	8	31	43	36	29	25	50	7	22	35	76	26	12	23	22	46	41	31	83	30	27	27	57	36	37	30	24	230	181	417	419	1469	1570	1494	1469	1863	1934	1865	1957	1219	1217	2260	2282	2222	2288	2417	2354	1981	2182	3390	3668	2846	2872	3433	3460	3697	3854	2785	2716	2868	2969	2686	2715	2610	2629	2773	2762	3191	3338	3812	3908	2343	2283	2325	2410	2990	3174	3866	4216	4577	4467	3875	3897	5032	5499	3304	3530	2988	3078	4507	4490	5038	4977	2966	2880	4765	4448	6004	6361	7645	6214	8973	10017	6754	6870	9212	9308	6858	7010	6313	6518	6566	6918	5905	5778	4982	5060	5253	5312	5477	5988	3784	3999	5300	5351	4332	4517	5700	6196	5964	6353	6119	6521	13940	1436	14772	57	16115	33	17129	290	16903	121	14017	18	18291	77	17602	74	17945	115	2737	10707	8	12655	5	13436	12	11932	14	14857	4	16210	9	21002	6427	10492	5825	6564	6641	6979	7381	7883	4383	4495	4979	5206	6593	6976	7461	8349	1732	10859	1494	9383	6450	6637	6073	6155	6306	6744	6353	6402	4312	4536	6740	7260	5350	4945	8145	8980	5700	5756	5875	6540	6530	7023	6089	6776	7777	8611	8504	8665	5940	6199	6547	7113	4717	5032	5937	6189	6911	6975	6040	6156	5389	5835	5165	5061	10499	10551	8843	9695	8926	9656	12806	12289	8592	9301	9185	9367	8096	9132	6617	6640	5380	5244	2388	2627	1954	2128	618	546	889	5	760	484	927	2	2428	11	981	1	26	0	132	2	525	0	966	6	786	0	1675	50	1661	2	1810	10	1176	62	2409	15	4253	24	4773	42	4181	25	4317	61	5891	132	3618	27	3749	14	4866	17	4968	31	4993	22	4472	27	5039	23	5797	21	5447	19	6483	80	5597	12	5093	14	7202	28	7141	543	3418	42	3813	35	3587	20	4011	37	4976	26	6495	59	5298	94	6595	43	4917	33	3984	22	4498	13	4562	75	5455	43	3668	10	4055	63	3839	18	4582	75	4649	35	2494	29	3687	36	4099	9	5799	41	5996	152	6425	613	4943	37	4516	78	4002	28	3976	296	5319	66	3731	257	5004	38	5600	22	5062	160	400	5495	15	5036	3	4062	11	4409	8	6072	3	6489	9	8143	2	7357	6	7037	6	3958	3	2838	2	4085	4	4617	6	4701	2	4997	2	5750	2	3681	2	4015	9	2891	3	3057	6	3833	17	5869	5	6475	3	3902	8	4395	2	2269	4	69	0	0	33	1093	1	2952	0	2385	7	379	54	1002	22	1007
02.A.08	WGS	1890	1857	3528	3647	6514	7076	7978	8042	8942	9015	8355	8980	7500	8144	7647	8171	6133	6388	7322	7656	8956	9423	6767	7144	7444	7949	10761	11338	10725	11437	10193	10690	9889	10734	8735	9341	6540	6723	7188	7587	6718	6913	7752	7890	8745	9628	8449	9428	7977	8345	6602	6613	7462	8105	7772	8398	9374	9659	7592	7764	6954	7348	6405	7309	10374	10709	9497	9892	7044	7601	11093	12408	11506	12326	8028	19462	7485	9669	9223	10175	9124	9510	9351	9795	9306	10510	7573	8224	6277	6937	9844	10501	7600	7798	8828	9756	8472	9342	6970	7767	6079	6366	5264	5811	5801	6098	7192	7202	7397	8436	7531	7842	8081	8865	7861	8673	5030	5544	7556	7997	8013	9071	6712	7119	4881	5168	6970	7423	6017	7183	8419	9257	6280	6607	5091	5088	5810	6090	6280	6661	6734	6710	4930	5323	4687	4674	5818	5970	5967	5810	5955	6497	5068	5339	6732	7398	3911	4448	7595	7675	3293	3556	3772	3975	5501	5901	6034	5975	2138	2114	1271	1408	841	834	3523	3627	2820	2906	293	316	749	799	108	107	477	408	229	300	6	35	2	14	63	62	58	61	108	141	48	64	97	133	77	81	99	84	50	58	16	11	51	49	97	97	53	77	62	59	33	37	49	54	111	131	86	94	714	680	323	362	1271	1608	1884	1765	2113	2084	2816	2887	2950	3037	187	206	3943	4130	3422	3632	3361	3282	3432	3661	3604	3612	3294	3403	3859	3989	4644	4780	4548	4730	2978	3229	4585	4898	5303	5258	4326	4717	5966	6418	7217	8412	9638	10518	6341	6184	7976	8698	4980	5277	7151	7921	7778	8543	7782	8460	7803	8794	8562	8763	7522	8043	7167	7739	6470	6861	7319	8164	14992	3685	17921	43	13914	29	15779	50	18931	92	16618	40	13390	214	12872	26	14624	38	16637	24	16441	55	17267	80	17357	60	12922	5427	4834	5033	6061	6748	7477	8158	8662	9419	6251	6631	8623	9638	7713	8163	8770	9526	8255	9039	6224	6604	5974	5807	6897	7256	8317	9347	8797	9803	8819	9125	8989	9819	10454	11333	10085	11001	7579	8282	12136	13406	9844	10602	8217	8292	8911	9308	7569	7886	7637	7969	7935	8339	9176	9654	7110	7790	6138	6261	6920	7466	3646	3776	2756	2809	5595	5858	148	126	1358	16	9558	38	13404	102	17426	27	16639	29	19328	50	18531	114	17641	37	11687	7701	11952	12609	9672	10274	7327	7207	7938	8001	6665	6634	9499	9849	11042	11737	7206	7461	6856	8013	10094	10738	8431	9056	6440	6879	9057	10456	6446	7296	8519	9258	5847	5931	6978	7452	7623	8117	9198	10042	8521	8948	7858	8302	8248	9121	7665	8272	6512	6857	5976	6129	8273	9389	8810	9219	7381	7801	7162	8014	8484	9119	9297	9983	9487	10144	11693	12894	11609	12506	17536	1813	17276	311	17907	64	19258	72	16381	35	20650	95	19490	92	18180	99	14809	21	18414	57	19161	161	10086	17	13549	47	15826	104	17763	71	13636	73	12658	17	16395	49	13122	37	13278	41	9971	23	11548	32	14617	257	11984	399	15076	80	9918	80	9665	15	9294	29	10414	94	11336	9750	11358	11714	6647	7395	5370	5962	5626	6375	5146	5510	3818	4109	2005	1999	3167	3181	2530	2521	2925	3056	2793	2985	2276	2331	1421	1414	1700	1760	2476	2556	2420	2481	1689	1688	2059	1972	2248	2415	952	1243	523	467	475	718	429	391	227	178	120	110	116	244	78	101	29	30	80	90	34	284	97	109	5	12	31	47	24	13	9	20	38	44	178	181	37	24	24	10	17	21	0	0	7	20	9	5	33	36	23	19	39	24	7	11	48	54	19	24	16	16	33	44	26	88	15	31	28	60	36	28	23	23	205	200	424	473	1607	1557	1367	1510	1913	2017	1907	2054	1280	1295	2182	2314	2344	2347	2309	2592	2061	2067	3580	3623	2762	3131	3673	3719	3457	3748	2788	2837	2855	3047	2825	2639	2612	2704	2669	2713	3216	3282	3822	3847	2264	2351	2427	2366	3074	3152	3922	4053	4440	4794	3611	3864	5070	5419	3467	3561	3039	3217	4397	4735	3571	6216	9	6244	0	9510	6	12331	7	12637	17	19575	6	14399	18	19620	5	14494	16	12987	7	14361	42	12351	2	10474	4	11336	6	11504	8	8030	7	11127	5	9070	4	12026	13	13120	2	13241	5	16609	5	15592	7	18097	15	17738	12	17945	205	14704	9	19747	8	18119	7	19477	9	14089	4	12611	0	13890	6	11761	13	15155	3	15279	16	21423	4884	12653	6223	7144	7067	7528	7181	7938	4395	4245	5075	5082	6525	6998	7450	8291	6361	6552	5489	5793	6512	6802	6140	6227	6301	6724	1757	11274	4	9612	8	14352	1	10037	4	17160	3	11850	3	13425	6	14031	8	12808	2	16867	3	17445	6	12477	9	14459	2	9652	7	12934	4	13729	3	12765	13	11619	11	10793	10	21260	6	19009	8	19619	6	25447	7	18847	4	19247	3	18058	2	13495	5	11190	3	5052	2	4168	1	1119	956	8	545	735	929	1	2333	12	954	7	22	0	102	4	479	1	983	11	773	3	1644	43	1557	5	1906	27	1231	73	2433	9	4382	21	4663	45	4534	22	4362	43	5878	135	3785	43	3570	15	4716	11	4833	30	5220	11	4408	39	4981	34	5736	13	5634	32	6540	94	5713	19	5399	22	7246	32	7215	462	3266	45	3819	58	3741	28	4222	35	5081	20	6563	47	4976	71	6294	59	5457	78	4062	14	4548	39	4756	56	5715	52	3842	8	3933	48	3741	17	4714	75	1997	2473	1	2549	3	3706	6	4152	9	6281	2	6693	739	6797	3	5409	3	5032	1	4352	3	4281	4	5863	23	4490	5	5294	5	5977	4	5371	4	5563	2	5517	5	4200	1	4602	7	6140	6	6643	1	8137	7	7266	1	7077	8	4181	2	3053	0	4160	4	5236	2	4580	2	4780	3	5578	0	3766	5	4307	7	2875	0	3105	3	3911	14	5826	4	6336	2	4202	5	4646	3	2146	4	96	0	0	36	1075	0	2904	3	2478	7	379	63	1180	22	1091
02.A.09	MSG	45	27	38	48	79	91	231	258	110	117	146	201	94	118	88	209	94	97	106	113	117	145	53	79	98	97	294	14	277	6	219	0	294	1	340	0	425	0	280	0	168	1	188	0	171	0	137	0	142	0	394	0	192	0	123	1	203	0	112	1	175	1	110	0	208	0	278	1	177	0	569	0	208	3	406	1	252	0	319	0	211	0	408	0	212	0	241	0	179	0	272	0	269	1	171	0	173	1	179	2	112	0	169	2	181	0	146	0	206	1	97	1	134	0	159	0	89	0	202	1	156	1	174	1	79	0	99	0	132	0	173	1	191	0	171	0	427	1	109	0	196	0	347	0	149	0	160	0	92	0	102	0	93	0	185	0	117	0	228	0	172	2	100	0	185	0	175	0	60	0	29	0	16	0	63	0	33	3	3	0	23	0	2	0	6	0	4	0	0	0	0	1	0	0	4	0	3	0	0	0	2	0	2	0	1	0	0	0	0	0	0	0	1	0	2	0	1	0	1	0	2	0	2	0	1	0	14	0	3	0	17	0	35	0	100	0	69	0	49	0	1	0	119	8	124	0	109	0	342	0	100	0	117	0	162	0	117	0	192	0	88	0	160	0	121	0	275	0	209	1	148	0	199	0	170	0	201	0	470	1	103	0	209	1	174	0	202	0	165	0	154	0	158	0	164	0	603	0	243	0	303	0	257	0	184	0	283	12	0	340	0	371	0	516	42	260	114	101	124	109	102	108	84	82	102	113	58	61	69	92	85	83	112	141	85	96	79	84	129	145	80	109	102	102	67	73	71	75	80	153	175	256	140	185	131	115	342	219	150	187	193	306	222	142	90	104	151	148	141	107	164	34	253	0	229	0	267	0	178	0	112	0	193	0	172	0	87	0	111	0	117	0	0	0	2	5	77	41	125	101	271	217	97	127	116	137	95	149	141	165	96	200	159	213	178	160	82	99	101	134	93	115	174	156	117	123	105	63	95	108	375	331	146	160	79	73	107	125	58	52	201	195	86	50	113	113	72	77	130	160	201	226	129	177	104	96	68	107	86	99	225	178	109	76	76	86	92	55	56	65	84	79	94	100	114	174	115	168	505	518	115	148	88	108	121	410	72	115	187	124	99	113	114	116	105	86	47	46	147	120	100	185	110	89	70	92	63	77	80	87	65	73	52	60	96	165	63	47	77	83	59	53	88	113	78	82	63	76	69	100	64	64	73	88	50	54	45	53	33	112	207	221	215	398	74	93	68	74	71	77	45	50	46	25	33	37	23	19	21	45	57	44	36	27	22	18	44	18	41	39	25	41	24	21	18	42	61	57	9	5	3	5	2	0	6	6	0	4	0	1	0	0	0	0	0	0	0	0	0	0	2	2	0	0	0	0	0	0	0	0	0	0	1	2	0	0	0	0	0	0	0	0	0	0	0	0	0	0	0	0	1	2	0	0	1	0	0	0	0	2	0	0	0	1	0	0	0	0	0	0	2	1	2	6	0	2	12	14	14	14	23	28	31	34	10	10	25	25	111	132	21	35	15	28	25	40	31	43	41	73	57	31	113	135	36	40	47	55	38	52	16	12	45	51	46	41	48	49	29	41	62	53	67	64	78	92	62	41	129	127	58	61	27	34	56	101	87	100	39	47	76	49	5	179	0	171	0	233	0	181	0	263	0	283	0	1230	0	215	0	108	0	120	0	130	0	221	0	327	0	101	0	238	0	160	0	169	0	204	0	420	0	243	0	199	0	208	0	729	0	133	0	259	0	198	0	231	0	199	0	169	1	181	0	134	0	348	0	482	0	267	0	189	0	183	0	141	0	198	0	176	0	195	0	272	0	131	0	205	0	113	9	108	52	55	96	128	97	97	60	87	64	29	64	50	107	88	55	67	90	76	72	78	63	98	248	209	91	91	99	122	140	170	92	120	0	295	0	246	8	211	0	176	1	110	0	396	0	1012	0	186	0	600	0	295	0	282	0	226	0	441	0	111	0	76	0	126	0	12	5	1	2	1	4	0	10	14	2	1	0	0	1	0	4	0	73	0	15	0	41	0	22	0	43	0	4	0	85	0	46	0	35	0	71	0	103	0	85	0	58	0	52	0	88	0	178	0	52	2	40	10	0	52	0	73	0	82	0	72	0	72	0	65	0	63	0	350	0	72	0	58	0	34	0	85	0	52	59	10	50	0	90	2	34	0	166	0	84	0	55	2	53	1	27	0	96	0	39	0	56	0	101	0	50	0	52	0	82	0	60	24	0	102	0	74	0	122	0	37	0	52	0	40	0	168	0	138	0	97	1	183	0	56	0	60	0	125	0	36	0	76	0	189	0	71	0	72	0	63	0	83	0	116	0	40	0	49	0	48	0	80	0	64	0	66	41	121	40	0	209	4	44	0	21	0	46	2	44	3	33	0	43	0	15	0	8	0	0	0	2	0	28	0	50	0	1	0	31	0	0	0
02.A.10	MSG	22	9	24	14	27	43	76	124	32	48	54	56	34	38	45	62	63	51	55	54	37	44	29	25	34	33	106	17	171	2	85	0	78	3	126	0	218	0	174	0	87	0	90	0	61	0	40	0	53	0	206	0	87	0	64	0	71	0	57	1	63	0	51	0	84	0	128	0	51	0	296	0	99	3	219	1	78	0	138	0	68	0	171	0	100	2	109	0	63	0	104	0	81	0	66	0	94	0	78	0	42	0	55	1	105	0	59	0	88	0	69	0	64	0	59	0	52	1	96	0	52	0	81	0	46	0	48	0	57	0	89	0	78	0	64	0	191	0	47	0	95	0	179	0	59	0	71	0	41	0	25	0	39	0	55	0	41	0	70	0	106	1	33	0	47	0	119	0	22	0	8	0	12	0	25	0	14	0	6	0	7	0	2	0	2	0	3	0	0	0	0	0	1	0	0	0	1	0	2	0	0	0	0	0	0	0	1	0	1	0	2	0	0	0	1	0	0	0	0	0	0	0	0	0	0	0	5	0	2	0	11	0	21	0	33	0	26	0	20	0	0	0	32	2	27	0	38	0	127	0	36	0	68	0	48	0	37	0	61	0	41	0	61	0	51	0	127	0	52	0	71	0	92	1	88	0	62	0	240	0	71	0	97	0	80	1	91	0	52	0	69	0	68	0	50	0	267	0	83	0	104	0	109	0	64	0	86	6	0	148	0	112	0	202	0	120	0	84	0	88	0	104	0	64	0	63	0	61	6	75	28	22	35	36	44	17	23	43	22	42	34	44	49	34	20	28	25	39	21	79	51	83	50	58	46	28	123	109	47	77	100	178	109	48	31	50	74	58	47	56	72	2	60	0	82	0	70	0	100	1	45	0	64	0	120	0	32	0	42	0	60	0	0	0	4	0	50	0	92	0	227	0	100	0	84	1	63	0	112	0	118	0	144	0	146	0	60	0	112	0	70	0	82	0	113	0	71	0	70	0	193	0	133	0	68	0	136	0	43	0	167	0	45	0	174	0	95	0	74	0	173	0	78	0	88	0	70	0	74	0	108	0	80	0	83	0	75	1	57	0	49	0	88	0	88	0	67	0	436	0	75	0	50	0	155	1	64	0	178	0	97	0	83	0	94	0	37	0	87	0	65	0	117	0	78	0	58	0	64	1	60	0	36	1	81	0	55	0	73	0	72	0	73	0	38	0	79	0	73	0	38	0	60	0	39	0	48	0	74	0	161	0	169	0	84	0	57	0	55	0	41	0	20	0	34	0	30	0	28	6	48	0	34	0	8	0	21	0	28	0	30	0	24	0	27	0	124	0	2	0	2	0	0	0	5	0	5	0	0	0	0	0	0	0	0	0	0	0	0	0	0	0	0	0	0	0	0	0	0	0	0	0	1	0	0	0	0	0	0	0	0	0	0	0	0	0	0	0	0	0	0	0	0	0	1	0	0	0	0	0	0	0	0	0	0	0	0	0	0	0	0	0	1	0	2	0	17	0	11	0	16	0	24	0	10	0	27	0	71	0	29	0	21	0	26	0	26	0	29	0	20	0	124	0	43	0	47	0	34	0	19	2	31	0	51	0	38	0	29	0	51	0	46	0	82	0	23	0	113	1	45	0	30	0	65	0	72	0	34	0	64	1	40	28	31	32	52	37	42	36	55	72	52	54	52	257	33	54	27	19	67	34	26	30	34	27	21	97	13	12	39	46	42	29	31	45	28	40	60	80	36	35	94	47	47	61	191	164	32	23	72	54	18	41	34	46	41	50	26	36	32	23	27	33	106	86	147	95	59	39	20	19	25	22	30	31	31	46	52	33	20	45	49	60	54	0	51	9	25	27	8	37	0	44	0	84	0	76	0	89	0	35	0	53	0	86	0	63	0	56	0	69	0	94	0	203	0	62	0	76	0	162	0	77	0	94	0	101	1	94	0	90	0	37	0	177	0	364	0	92	0	226	0	143	0	119	0	88	0	168	0	41	0	41	0	49	0	5	2	1	1	0	0	2	3	6	4	3	0	0	0	0	3	0	28	0	5	0	24	0	6	0	16	0	2	0	31	0	25	0	14	0	37	0	34	0	26	0	32	0	22	0	42	0	90	0	25	0	18	0	0	22	0	15	0	16	0	25	0	15	0	19	0	27	0	198	0	27	0	25	0	13	0	25	0	27	21	3	14	0	89	0	43	0	59	0	25	0	34	0	32	0	13	0	29	0	14	0	25	0	34	0	16	0	17	0	38	0	26	0	75	0	85	0	24	0	3	0	11	0	15	0	56	0	58	0	1	51	0	70	0	35	0	33	0	68	0	7	0	30	0	44	0	19	0	49	0	11	0	25	0	37	0	18	0	27	0	14	0	30	0	37	0	9	18	39	6	0	93	3	25	0	12	0	23	0	21	0	27	0	22	0	10	0	0	0	0	0	2	0	17	0	20	0	0	0	10	0	0	0
02.B.01	MSG	77	68	152	101	242	231	339	507	299	317	297	349	257	288	229	395	255	239	244	315	255	281	145	181	217	323	339	413	458	392	304	271	395	371	319	228	411	393	375	445	223	259	259	387	236	280	174	196	194	246	379	383	264	323	216	204	459	0	425	3	369	1	370	0	533	0	570	2	365	0	1020	0	588	2	848	0	544	0	675	1	420	44	259	305	275	257	256	207	177	242	380	482	299	294	271	338	183	277	281	264	129	94	199	279	180	203	242	300	149	211	163	157	189	216	193	249	130	154	206	216	233	228	233	202	98	138	88	167	194	212	220	344	227	215	181	177	328	413	162	188	224	198	253	255	217	226	173	169	104	90	110	127	154	172	221	237	152	142	228	262	152	157	114	116	257	244	212	216	70	65	64	60	8	35	68	94	39	97	9	12	21	22	1	6	9	8	2	4	0	0	0	0	1	2	0	0	9	4	1	2	6	4	1	6	0	0	2	3	2	1	0	0	2	4	0	8	1	1	0	0	0	3	3	2	4	8	18	22	0	1	13	48	29	43	46	93	59	95	48	68	3	3	73	202	142	253	65	159	150	204	102	123	100	211	83	246	117	222	244	224	88	122	138	230	149	194	150	118	230	275	195	207	254	274	164	259	223	274	426	373	210	221	282	297	254	294	288	324	211	189	227	235	178	194	109	144	389	588	293	328	360	419	270	291	261	337	308	350	301	345	276	292	221	362	261	340	286	243	259	321	250	273	228	210	247	282	142	178	135	209	183	188	302	366	273	213	133	379	0	693	201	460	247	297	204	201	207	147	286	319	477	407	342	405	268	281	452	457	369	472	411	516	651	1	528	0	635	1	432	0	484	0	606	9	584	1	607	0	416	0	314	0	508	0	560	0	181	0	251	0	316	2	0	0	10	15	175	155	327	309	394	300	286	420	286	300	231	324	410	348	272	385	432	457	429	389	249	214	327	316	200	213	448	498	298	367	239	207	173	189	444	447	329	416	278	256	258	296	161	239	349	379	142	121	308	313	201	250	278	417	407	487	266	301	214	292	186	214	218	257	233	291	295	249	249	221	242	229	136	168	259	217	294	261	337	419	357	475	576	639	316	394	252	259	322	561	204	286	311	280	263	279	73	588	0	482	0	294	0	554	2	705	1	542	0	456	0	377	1	484	0	428	0	302	0	671	1	429	0	496	0	248	1	415	0	365	145	298	235	229	180	161	264	193	136	148	147	160	192	208	361	425	348	374	184	190	157	203	200	218	92	146	59	63	2	162	0	82	0	202	6	235	0	158	0	84	0	187	1	183	0	198	0	146	0	112	0	319	0	41	0	24	0	5	0	26	0	8	0	13	0	4	0	1	0	0	0	3	0	0	0	5	0	0	0	0	0	1	0	0	0	0	0	19	0	0	0	0	0	0	0	0	0	0	0	0	0	0	0	0	0	3	0	0	0	1	0	4	0	6	0	1	1	0	0	0	0	1	0	0	0	4	0	7	0	16	0	77	0	99	0	124	0	163	0	93	0	198	0	265	0	147	0	159	0	216	0	183	0	257	0	267	0	435	0	238	0	223	28	70	25	57	0	227	0	255	0	213	0	224	5	224	0	331	0	428	0	202	0	414	0	327	0	155	0	461	0	447	0	225	0	339	0	411	0	461	0	658	0	449	0	673	0	582	0	1216	0	507	0	368	0	320	0	317	0	428	0	553	0	311	0	474	1	357	0	389	0	519	0	830	0	770	1	548	0	601	7	898	151	121	269	357	174	244	303	250	282	254	177	240	238	227	151	187	381	382	310	304	296	311	212	212	200	210	184	236	199	246	109	331	0	449	0	590	0	503	0	572	0	223	0	448	0	318	0	550	0	449	0	299	0	154	0	356	0	489	2	343	0	391	0	404	0	523	0	689	0	482	0	466	0	773	0	370	0	668	0	661	4	474	0	408	0	313	0	964	0	1301	0	545	0	1078	0	788	0	660	0	567	0	621	0	320	0	206	0	270	0	36	18	9	5	4	2	5	43	24	10	9	1	0	3	0	16	0	74	0	21	0	80	0	65	0	87	0	29	0	137	0	102	0	120	0	228	0	147	0	232	0	129	0	122	0	200	2	341	0	93	6	123	1	137	0	165	0	214	2	271	0	166	0	152	0	159	0	606	1	155	1	127	0	139	0	153	0	115	1	280	0	44	124	1	171	0	170	0	233	0	168	0	175	0	146	0	144	0	135	0	126	1	185	1	278	0	123	0	82	0	201	0	182	1	281	1	205	1	236	1	134	0	135	1	87	1	236	0	183	0	209	9	284	0	152	0	174	5	287	0	134	0	142	0	233	0	178	0	200	0	177	0	182	0	169	0	154	0	101	0	122	0	190	0	233	0	109	1	143	0	69	0	122	0	180	0	82	0	188	0	194	0	105	0	69	0	75	1	13	0	0	0	30	0	119	0	118	0	2	12	0	6	0
02.B.02	MSG	34	0	34	0	83	1	321	0	105	1	153	0	104	0	155	0	129	0	77	0	113	2	58	0	71	0	112	0	155	1	110	0	131	0	208	0	357	0	150	104	48	53	44	80	39	45	40	32	71	73	231	313	33	44	34	61	51	53	28	38	48	57	30	37	40	50	106	157	32	73	186	235	46	57	162	144	57	44	96	133	63	59	140	217	63	84	56	48	35	39	56	72	69	55	76	0	97	0	85	0	55	0	83	3	144	0	71	0	99	0	65	0	79	0	111	1	46	0	159	0	65	0	110	0	39	0	59	0	90	0	100	3	120	1	84	0	361	1	45	0	134	0	265	0	65	0	147	0	59	0	51	0	39	0	56	0	39	0	122	2	143	0	65	0	91	0	104	0	21	1	8	0	6	0	37	0	18	0	2	0	6	0	1	0	1	0	2	0	0	0	0	2	0	0	0	0	1	0	1	0	3	0	1	0	1	0	2	0	0	0	1	0	0	0	0	0	4	0	0	0	1	0	0	0	2	0	5	0	0	0	6	0	27	0	55	0	42	0	19	0	0	0	55	1	53	0	45	1	289	0	39	0	76	0	97	0	83	0	63	0	74	0	81	0	97	0	194	0	79	0	70	0	112	1	172	0	79	0	259	450	29	32	66	93	62	60	50	84	27	51	39	27	54	52	27	36	253	257	42	68	86	57	68	94	64	131	39	58	104	161	119	95	29	182	67	145	51	58	46	65	31	48	56	59	41	44	53	27	33	57	35	41	38	47	50	65	37	57	97	136	43	60	53	48	56	75	33	36	47	42	237	20	91	0	127	0	441	1	128	0	224	1	508	1	108	1	269	0	90	0	97	0	81	2	97	0	113	0	111	0	47	0	90	0	126	0	45	0	38	0	70	0	0	0	5	0	52	0	147	1	389	0	128	0	115	0	105	0	126	0	141	0	191	0	216	0	112	0	106	0	114	0	109	0	113	27	44	19	57	55	253	198	85	59	30	55	69	65	27	47	150	192	31	30	104	41	60	36	62	73	174	147	74	83	60	44	21	48	39	57	163	131	39	41	31	103	38	56	16	32	28	35	0	92	0	245	0	156	0	1011	0	122	0	128	0	510	0	135	0	151	0	99	0	108	0	101	0	39	0	154	0	164	0	140	0	79	0	75	0	72	0	78	0	45	0	170	0	68	0	102	0	51	0	81	0	62	0	101	0	121	0	56	0	82	0	39	0	93	0	123	0	213	0	542	0	73	0	76	0	68	0	82	0	25	0	72	0	24	0	45	1	55	0	26	0	15	0	19	0	42	0	36	0	24	0	22	1	129	0	4	0	4	0	0	0	6	0	2	0	0	0	1	0	0	0	0	0	1	0	0	0	4	0	0	0	0	0	2	0	0	0	0	0	1	0	0	0	0	0	0	0	0	0	0	0	0	0	0	0	0	0	0	0	0	0	0	0	0	0	1	0	0	0	0	0	0	0	0	0	1	0	0	0	1	0	1	0	24	0	12	0	15	0	40	0	18	0	35	0	159	0	21	0	23	0	37	0	22	0	93	0	41	0	257	0	42	1	39	0	63	0	22	0	53	0	54	1	71	0	50	0	53	0	49	0	162	0	31	0	171	0	61	0	24	0	74	0	113	0	36	1	111	0	93	0	70	0	109	0	94	0	152	0	143	0	1145	0	75	0	57	0	79	0	36	0	142	0	333	0	60	0	154	0	106	0	78	0	84	0	295	0	150	0	151	0	117	0	628	0	68	1	151	0	91	1	86	0	116	0	108	0	68	0	46	0	290	0	429	0	143	2	75	0	63	0	101	0	78	1	110	0	73	0	212	0	93	0	143	0	39	0	59	0	47	0	92	0	94	0	78	0	59	0	44	0	113	0	74	0	81	0	92	0	138	1	309	0	66	0	104	0	241	0	95	0	133	0	117	7	78	0	106	0	33	0	260	0	732	0	106	0	454	0	172	0	119	0	90	0	362	0	65	0	32	0	67	0	12	0	5	0	3	0	2	0	8	0	6	0	0	0	0	2	0	60	0	12	0	22	0	6	0	40	0	10	0	41	0	25	0	23	0	57	0	88	0	50	0	18	0	42	0	37	0	148	0	17	0	25	0	31	0	40	0	39	0	46	1	32	0	29	0	23	0	430	0	72	0	37	0	15	0	27	3	28	0	34	0	27	1	32	0	28	0	6	164	0	31	0	38	0	37	0	25	0	106	0	31	0	30	0	53	0	22	23	6	80	14	0	51	0	73	0	32	0	112	0	41	8	3	16	2	100	0	117	0	21	0	79	0	21	0	40	0	103	1	30	0	45	0	138	0	25	0	38	0	17	0	26	1	55	0	22	0	21	0	12	0	22	0	30	0	19	0	106	0	18	0	182	0	25	0	10	0	21	0	28	0	25	0	10	0	10	0	5	0	0	0	2	0	26	0	31	1	1	0	14	0	0	0
02.B.03	MSG	171	155	260	237	604	642	768	942	591	613	716	674	642	630	552	726	560	559	554	665	613	586	326	381	471	631	827	879	1006	1053	587	644	788	813	638	478	964	786	853	924	712	258	1014	1	1104	0	787	1	1053	1	1517	2	1469	0	877	2	1108	1	954	5	803	3	785	0	1050	1	1323	7	830	0	2146	0	1274	130	929	731	527	556	628	791	468	628	537	572	563	708	590	545	406	475	763	929	591	545	568	801	544	660	575	671	294	265	413	573	409	449	379	466	504	427	458	375	27	858	1	1115	0	690	0	954	0	1048	0	920	4	639	0	779	2	1060	0	1314	0	1039	0	700	1	1557	0	751	0	848	1	1071	0	855	0	883	0	475	0	540	0	641	0	1033	0	580	0	1326	1	731	0	506	0	1055	2	845	0	340	0	341	0	113	0	383	0	348	0	53	0	100	0	19	0	49	0	13	1	0	0	1	0	4	0	10	0	21	0	4	0	19	0	13	0	14	0	15	0	4	0	3	0	9	0	17	0	5	0	0	0	15	0	11	0	21	0	134	0	19	0	148	1	187	0	292	0	385	0	250	0	17	0	585	0	769	0	451	0	635	0	408	0	737	0	874	325	406	526	479	291	247	341	415	319	388	342	413	521	609	436	464	575	583	411	683	491	542	929	945	417	476	695	512	599	615	624	707	414	426	447	497	470	391	251	277	984	1072	747	796	882	1032	588	607	456	708	704	807	620	695	600	625	520	715	497	875	602	653	654	641	562	663	522	515	553	718	334	354	331	425	403	406	567	733	966	191	820	2	1046	0	1068	1	1109	0	900	0	917	2	1366	11	2024	1	1414	23	1244	2	1826	10	1376	2	1650	15	1674	0	1097	3	1562	0	1098	1	1121	2	1115	17	1076	0	1436	1	967	0	542	0	1030	0	1550	0	560	0	541	1	758	0	1	0	55	41	354	312	555	552	710	681	681	871	650	736	644	811	515	975	0	1484	2	1975	1	1632	0	1121	0	1435	0	1010	0	1849	7	1398	1	833	5	789	0	1934	0	1634	0	1156	1	1371	1	973	0	1890	0	475	0	1263	0	986	0	1602	1	1778	1	1248	0	1028	0	1133	0	930	0	1253	1	1187	0	1195	0	972	0	756	0	1150	2	1031	0	1783	3	1918	0	2367	0	1545	0	1174	1	2599	0	1251	0	1523	276	858	141	1328	0	1099	0	687	0	1473	2	1604	1	1199	0	1060	0	997	1	1084	2	975	2	725	1	1395	0	869	0	1108	0	697	0	856	0	843	0	1026	0	1019	1	813	1	797	0	589	0	693	0	805	0	1734	0	1708	0	979	0	757	1	944	1	476	0	315	0	492	0	219	0	498	0	521	1	339	0	170	0	305	0	432	0	380	0	331	0	288	0	711	0	86	0	40	0	23	0	39	1	22	0	31	0	14	0	0	0	0	0	12	0	0	0	14	0	0	0	0	9	5	0	0	0	0	0	22	0	0	0	2	0	0	0	0	0	0	0	0	0	1	0	0	0	4	0	0	0	4	0	7	0	17	0	0	0	2	0	0	0	0	0	1	0	8	0	25	0	13	0	126	0	167	1	217	0	354	1	207	0	324	0	482	1	321	0	326	0	459	0	444	0	521	0	461	1	742	0	453	0	594	0	454	1	217	0	520	0	485	0	425	0	493	0	528	0	695	3	1115	0	511	0	842	131	484	165	203	396	423	396	476	254	385	375	392	1055	55	746	0	1260	8	1159	0	1716	1	1090	3	1044	0	1025	1	758	1	1120	1	657	3	902	1	538	0	454	0	830	0	723	5	725	0	913	2	1654	9	701	414	725	703	597	561	1049	976	438	373	518	687	490	615	541	514	562	662	429	617	432	538	385	449	673	807	846	761	581	668	419	503	407	454	505	568	494	580	548	570	390	533	546	572	401	557	521	549	296	266	411	380	249	291	321	787	257	665	253	338	305	263	314	332	503	500	394	419	473	383	398	395	456	581	825	745	477	506	442	457	770	1010	428	533	733	756	140	1334	14	1069	0	848	0	615	0	2236	1	2779	0	1231	0	2108	1	1721	1	1386	1	1385	1	1287	0	713	0	503	0	578	0	66	62	0	9	0	32	0	123	0	53	0	1	0	5	0	65	0	194	0	85	0	196	2	113	0	189	0	93	0	277	0	294	0	348	0	441	0	424	5	468	2	299	0	258	0	440	0	693	2	241	17	253	0	261	0	415	0	443	4	601	1	404	0	347	0	293	1	1081	2	471	1	254	1	296	0	384	6	299	0	491	0	341	1	390	2	212	106	415	0	40	385	0	379	0	364	0	355	0	266	204	4	321	12	485	0	177	0	261	0	329	0	358	0	657	0	914	1	288	1	226	0	222	0	224	2	396	0	272	0	311	0	720	1	382	0	264	0	458	0	266	0	470	1	357	0	386	0	592	2	289	2	383	0	429	3	177	0	211	0	216	0	361	4	21	322	0	275	0	409	0	178	2	284	0	367	0	177	0	403	0	467	0	183	0	183	0	120	9	33	0	0	1	39	0	221	0	238	0	1	26	2	8	0
02.B.05	MSG	24	22	34	27	125	76	158	163	61	56	102	83	52	83	102	120	14	128	0	219	0	186	0	86	0	151	3	227	0	291	2	163	100	84	116	55	240	197	128	230	94	121	56	96	48	67	47	55	54	74	254	385	80	70	42	51	90	83	59	64	68	62	27	74	82	87	78	224	67	60	215	247	94	85	173	167	90	47	122	133	77	94	145	165	71	88	73	42	50	46	83	102	107	110	68	99	109	112	62	75	44	41	49	83	76	181	56	73	66	79	47	55	53	57	69	53	36	41	66	92	48	44	59	67	37	50	40	44	67	78	48	90	95	78	41	37	231	173	39	30	89	81	152	129	64	69	48	50	33	41	30	40	57	48	55	91	57	56	97	136	132	61	34	48	70	49	74	92	16	25	7	23	3	6	32	35	11	23	2	3	2	2	2	2	0	1	2	1	0	0	0	1	0	0	0	0	3	1	0	1	1	2	0	0	2	2	0	1	0	0	0	0	0	0	0	0	0	1	0	0	1	0	0	0	1	1	7	5	2	1	8	10	28	10	81	0	43	0	30	0	2	0	47	1	45	0	66	0	215	0	58	0	94	0	111	0	111	0	119	1	91	0	129	0	112	0	232	0	122	0	102	0	178	0	206	0	98	0	625	0	80	0	183	0	179	1	141	1	131	0	131	0	113	0	74	1	504	0	154	0	169	0	165	0	121	0	138	1	206	2	184	0	135	0	137	3	136	0	139	0	148	0	128	0	152	4	106	0	128	0	114	0	196	0	111	0	118	0	137	0	125	0	117	1	145	0	99	0	163	3	312	1	202	6	192	0	423	1	147	0	276	5	470	0	142	0	233	68	65	78	125	0	188	0	154	0	162	0	141	0	77	0	162	0	154	0	64	0	69	0	98	0	0	0	2	4	42	51	106	91	171	157	95	118	64	68	41	180	100	75	107	106	115	117	124	142	173	0	136	0	129	0	240	0	180	2	63	28	57	75	203	183	94	120	75	61	101	121	53	51	159	166	46	39	131	48	60	70	59	116	167	253	77	82	69	79	49	39	54	95	115	154	56	55	69	74	73	59	54	39	59	44	83	96	94	190	138	77	644	0	144	0	129	0	256	3	106	0	383	1	178	0	165	0	125	0	62	1	186	0	161	0	218	0	106	0	133	0	139	1	140	0	75	0	145	0	111	0	138	0	101	1	151	0	102	0	135	0	120	0	79	0	116	0	85	0	86	0	107	0	338	0	310	0	101	0	97	0	101	1	56	0	17	10	33	38	21	16	35	37	54	43	25	24	7	16	20	17	22	20	37	20	28	15	17	27	82	64	9	3	3	6	0	0	6	1	2	5	2	0	0	0	0	0	0	0	1	0	0	0	1	0	0	0	0	0	1	1	0	0	0	0	5	1	0	0	0	9	0	0	0	0	0	0	0	0	0	0	0	0	1	0	0	0	0	0	2	1	0	0	0	0	0	0	0	0	0	0	0	0	0	0	0	2	0	0	12	6	18	14	17	11	18	12	9	9	27	17	73	52	16	20	22	23	22	35	33	21	26	39	41	31	134	127	25	23	45	26	27	24	12	19	41	43	28	35	27	29	38	50	35	47	33	40	76	69	31	35	89	88	57	44	22	20	53	107	52	94	25	55	46	55	88	68	53	59	86	85	85	63	107	132	66	79	88	382	71	65	39	44	132	42	70	34	67	29	62	0	72	0	269	0	114	0	104	0	90	0	332	1	118	0	293	0	196	0	587	2	83	0	210	0	108	0	167	0	145	0	116	0	114	0	122	0	297	1	405	0	151	0	94	3	120	0	104	0	136	0	139	0	84	0	168	0	105	0	131	0	87	0	34	63	0	78	0	136	0	136	0	96	0	78	0	109	0	144	30	69	52	45	59	55	84	72	192	211	59	54	68	84	152	150	40	76	107	73	69	92	76	51	54	48	42	31	107	186	296	279	75	84	181	196	123	104	94	85	48	79	0	322	0	95	0	37	0	94	0	18	4	0	3	0	5	0	18	0	7	0	0	0	1	0	3	0	41	0	12	0	24	0	14	0	38	0	8	0	42	0	37	0	45	0	70	0	92	0	59	0	42	0	44	0	59	0	187	3	31	0	32	0	43	0	55	0	61	0	51	0	37	0	48	0	34	0	312	0	86	0	34	0	24	4	0	36	0	22	0	61	0	41	0	137	0	46	81	24	44	0	42	0	56	0	39	0	63	0	24	0	64	4	74	0	17	0	42	0	84	0	63	1	108	0	200	2	37	0	28	0	19	0	24	0	94	0	108	0	34	0	189	0	70	0	36	0	120	0	22	0	52	0	125	0	42	0	63	0	48	0	42	0	49	0	16	6	0	44	0	25	0	51	0	50	0	42	0	63	0	22	0	53	0	54	0	19	0	29	0	71	0	23	0	35	0	14	0	6	0	0	0	7	0	28	0	39	0	0	6	0	0	0
02.B.06	WGS	2013	2014	3849	3690	7587	7562	8629	9084	10003	10384	9057	9617	8113	8793	8009	8759	6490	6978	7517	7893	10931	8989	14730	47	15236	64	19913	2279	10896	11296	9786	10299	9990	10260	9417	10127	6756	7575	7708	8228	6907	7085	7697	7837	9021	9945	8467	9410	8247	8954	7060	7144	7701	8102	8480	8375	9076	9510	7422	8064	6257	6728	6542	7108	10839	11417	9245	9466	6557	7005	10547	11188	10624	11628	12196	13564	8318	9140	9477	9786	8960	9938	8999	9373	3564	16605	17	15841	7	13755	15	19694	10	14614	7	17570	12	16776	8	13927	14	10959	3	10110	9	11530	16	13955	18	14135	14	14888	2993	13806	7493	7960	4407	4648	6525	7473	8142	8524	6579	6983	4346	4669	6339	6714	5555	5985	7911	8613	5498	5893	4720	4829	5224	5347	5731	6202	5667	6335	4701	5223	4700	4626	5379	5832	5914	6050	5930	6359	5055	5093	7019	7411	4169	4341	7818	8374	3403	3757	4014	4174	5716	6044	6025	6488	2147	2293	1196	1306	820	777	3410	3718	2512	2812	243	243	666	735	96	83	454	387	222	267	12	25	6	9	51	79	52	49	104	107	34	88	127	104	71	65	83	72	24	41	14	9	42	48	77	65	69	58	41	51	30	41	35	53	96	154	99	93	600	589	305	319	1183	1518	1690	1636	1737	1983	3005	3059	2919	2742	170	206	4115	4310	3913	3948	3550	3539	3746	3831	3755	3782	3065	3663	3867	3913	4865	4932	4673	4867	3201	3290	5139	5408	5843	5710	4425	4712	6682	6760	7734	7998	9977	10626	5699	5700	7682	8081	5369	5602	7296	7775	7757	8324	7816	8255	8831	9158	8705	9661	7407	8284	7364	7822	6598	6876	7802	8292	9545	10018	9262	10364	7026	7422	8123	8875	9803	10016	8619	8964	6647	7024	6596	6929	7752	7781	8335	9088	8631	9425	8861	9758	8881	9090	8316	9616	4708	5146	5993	6530	7727	8227	8600	9354	6011	6513	8508	8672	7885	8524	8851	9535	8180	8989	6139	6579	5960	6064	7033	7172	8574	9219	9224	9545	9117	9624	9118	10159	11593	11613	10952	11473	8394	8318	12332	12992	10664	11164	9015	8944	9178	9816	7945	8606	8079	8678	8941	9306	10481	10734	7735	8375	7209	7445	7859	8459	4364	4442	3175	3182	5502	5545	90	91	1	1480	6	10833	14	15642	31	19887	22	19170	15	22967	36	21874	10	19623	22	21451	15	26710	11	21899	5	14992	16	16826	29	13768	15	19651	22	22351	7	15676	16	15645	5909	14850	9202	9917	6350	6543	8932	9804	6835	7488	9216	9676	5720	6010	7035	6758	7751	7906	8219	9049	8506	9046	7449	7958	8813	9142	6799	7309	6292	6700	6023	6144	8909	9944	8660	9073	7680	7794	7395	7654	8778	9661	9108	9633	8917	9728	9612	10894	9992	11090	8937	9547	8007	9060	7870	8695	9307	9889	8205	8360	9888	10962	2463	17582	24	17404	14	15012	10	17953	30	19140	5	10211	7	13090	6	15270	2	16067	6	12985	2	11352	9	16012	15	12064	8	12190	4	9496	4	11779	2	14930	5	11848	11	15043	22	10291	5	9527	2	9550	6	10608	18	18538	10	20042	6	13494	8	10591	1	11146	5	10682	7	7451	0	4022	0	6403	5	5312	7	5974	37	5737	1	4636	9	3076	3	3651	3	4996	3	5577	3	3894	0	4319	2	4604	2	1664	1	901	3	920	3	754	1	322	13	184	7	288	0	198	0	55	0	150	1	321	5	175	1	23	3	54	12	27	0	26	0	64	2	370	0	46	0	33	0	41	0	0	0	31	0	2	1	85	1	49	5	48	0	17	0	122	5	38	0	55	1	95	47	162	6	48	0	84	0	60	0	54	0	409	0	885	4	3067	3	2970	6	4217	1	4230	1	2990	3	4860	2	4954	5	4875	7	4136	5	6898	2	5801	1	6814	6	7129	7	5838	4	6043	2	6158	2	5461	2	5625	4	6901	4	7812	5	5301	11	5309	1	6248	35	8326	4	9521	3	7712	4959	11145	5018	4805	6397	21	8551	28	10079	41	6337	32	9010	3	11277	31	14595	43	17697	515	13007	57	17631	84	12658	23	12685	47	13322	81	11514	38	10136	29	10866	97	11537	31	8056	30	10592	63	9005	34	10815	135	11510	45	12156	32	14554	26	11496	3673	8433	9217	8227	9174	2557	14853	10	13896	20	19121	19	19478	17	18380	2	14495	21	13018	9	12267	15	11337	15	14915	4	15861	9	21903	11	17216	7	12460	4	13805	11	15923	8	9639	2	11519	15	14676	9	17033	13	13710	10	11365	4	14714	6	13839	10	14145	16	14279	2	10154	13	14565	3	10157	11	17228	13	11560	5	12728	8	13008	10	14372	9	18149	7	18884	3	13433	8	16204	1	10645	5	12873	2112	12339	6908	6751	5952	6313	5598	5471	11364	11828	9790	10542	10613	10692	12925	13885	8997	9998	9716	10371	8927	9675	7229	7478	5855	6125	2846	2841	2037	2201	562	578	391	416	228	827	411	444	1089	1047	356	398	5	5	146	4	485	0	1037	15	970	2	1848	53	2032	1	2097	5	1245	90	2803	9	5008	15	5077	16	4546	18	4006	61	5549	113	3566	58	3851	18	4998	17	5096	15	5145	20	4396	14	4643	16	5930	29	6443	33	6919	107	6391	8	5485	12	7792	47	7831	568	3183	55	3629	49	3324	23	4112	22	188	5242	10	6822	18	5364	4	6537	12	5757	5	4407	4	4853	3	4758	3	5609	2	4094	3	4019	3	4105	7	4748	4	4915	0	2621	3	3611	10	4093	13	5731	6	6479	983	5893	4	4989	3	4793	5	4420	4	4161	9	5089	27	3906	591	4775	5032	28	4603	215	5018	156	5047	9	4012	26	3800	35	5405	27	6283	12	6818	158	6141	50	6066	89	3606	11	2918	6	4022	25	5105	21	4811	27	4785	20	5395	34	3568	8	4214	26	2642	39	2987	27	4206	25	5527	33	5899	43	3652	42	4168	57	1967	88	54	22	0	0	1073	7	2673	41	2413	13	260	73	79	340	23	468
02.B.07	WGS	2115	2137	3843	3931	7830	8379	9081	9331	10215	10526	9549	10569	8575	9109	8526	8858	7064	7208	7894	8203	9550	10513	7670	7852	7572	8708	11761	12547	12014	12041	10589	11603	10588	11683	9832	10231	7463	7538	7743	8217	6877	7371	8264	8691	9973	10726	9254	9831	5416	13086	12	15694	32	16988	8	17696	9	20530	17	16752	4	15251	16	15217	12	24978	19	20684	9	15462	21	25365	16	25478	15	29529	8599	10782	10389	11092	10211	10471	9260	10054	10430	10877	8278	8588	7018	7303	10042	10584	7644	7910	9139	10226	8812	9616	7532	8069	6135	6288	5196	5608	5967	6411	7208	7187	7335	8302	7930	8217	8741	9151	8341	8975	5165	5476	7525	8137	8650	9108	7045	7711	4801	5134	6914	7595	6454	6430	8764	9620	6241	6661	5521	5260	5618	6199	6430	6993	6427	6610	5454	5722	5088	5350	6220	6522	6520	6518	6099	6706	5622	5491	7689	8267	4408	4725	8766	9030	3639	4047	4279	4345	6139	6434	6498	6918	2312	2304	1395	1426	818	881	3766	3992	2804	3019	271	323	712	871	130	150	418	440	254	277	7	48	4	5	47	72	54	61	107	115	46	85	108	139	100	66	90	91	35	43	11	14	41	49	85	88	58	60	45	41	40	54	48	62	120	152	91	74	722	669	384	469	1092	1649	1821	1770	2076	2134	3185	3205	3061	3158	170	226	4455	4576	3957	4190	3694	3698	3791	4177	3901	4032	3503	3536	4102	4243	5193	5243	4985	4885	3469	3430	5496	5373	6025	5935	4767	5074	6679	7113	8145	8860	10580	10940	11235	1405	17164	78	11072	44	15258	14	16324	18	16412	20	17991	111	18819	35	16345	49	15812	47	13319	60	16366	66	19475	89	20516	38	15165	29	15982	49	20738	131	18178	61	14313	167	13378	26	15719	21	17296	38	18642	57	19237	76	12968	5514	9394	9727	5022	5457	6524	7068	7974	8647	10057	10542	6911	7154	8954	9384	8371	8825	9221	10129	8607	9208	6464	6687	6234	6489	7520	7960	9265	9900	10305	10183	9732	9936	10131	10388	1727	22718	27	23674	7	18603	39	27391	18	23118	12	19111	51	20817	25	17645	9	18032	15835	3102	21662	30	15883	16	14346	15	16245	16	8452	14	6481	23	11482	10	225	0	2	1462	5	11176	7	16593	24	20788	2573	16512	11611	12186	10396	11202	9979	10322	10853	11126	13279	14385	10757	11894	7582	8184	8701	8509	6890	7117	9685	10285	11176	12427	7451	8470	7664	8710	10291	11153	9794	10503	6863	7040	9914	10441	7184	7654	9588	10288	5983	6658	6905	7863	8638	8569	9086	10099	8903	9867	8273	8953	8974	9563	7735	8255	6656	7312	6471	6571	9333	9819	8716	9613	8157	8172	7648	7952	9689	10097	9965	10267	9650	10591	10873	11809	11338	12514	9816	10291	9109	9581	9411	9895	10011	10978	8771	9349	10986	12105	10029	10940	8970	9417	7827	7921	9157	9724	9943	10298	5473	5390	7023	7212	8080	8155	7929	9206	6774	7470	6158	6393	8494	8934	6405	6599	6560	7133	5101	5202	5849	6459	8016	8321	6191	6350	8115	8210	5250	5383	4864	5165	4692	5340	5127	5711	9466	10897	10872	11241	7097	7135	5563	5763	5988	6333	5466	5924	3950	4259	2238	2312	3368	3474	2780	2752	3051	3121	3102	3074	2257	2616	1485	1602	1926	2009	2627	2643	2715	2817	2123	2055	2190	2197	2371	2395	929	1026	492	474	508	627	497	446	194	210	134	113	95	233	104	128	38	46	114	78	26	280	66	99	9	21	35	37	16	12	15	9	30	33	189	182	19	15	17	20	15	23	0	0	7	25	1	0	44	42	20	18	36	19	10	17	60	69	27	16	22	23	26	46	74	86	49	28	18	54	45	54	31	25	238	214	477	537	1599	1528	1600	1555	2108	2265	2197	2215	1458	1555	2550	2579	2420	2667	2471	2579	2178	2248	3790	3663	3167	2995	3692	3838	3860	4025	2923	3084	3068	3323	3028	3144	2854	2865	2868	3014	3474	3450	4102	4375	2621	2751	2687	2788	3284	3519	4248	4654	277	9774	3	8173	9	11771	7	7805	1	6774	6	9551	8	10891	4	7173	6	9555	23	13035	17	13085	23	20599	3879	11165	10027	9990	7064	7327	6819	7047	7013	7360	6169	6553	5272	5596	5675	6144	5873	6388	4190	4473	5654	5686	4785	4959	5952	6422	6161	6768	6576	7013	8618	8356	8010	8429	9007	9678	4962	13805	19	18741	12	15239	40	20784	7	20496	11	20370	16	15219	9	13264	7	13748	8	12003	19	15978	11	16561	13	22625	15	18229	33	13412	10	15404	24	17142	9	9941	11	11893	10	15263	4105	13529	6968	7258	5682	5858	7126	7740	6787	6988	7129	7354	4954	9106	11	10675	27	15337	3	10617	12	18174	7	12471	3	13552	8	14449	28	15044	10	18567	8411	10962	6982	6858	7850	7913	5590	5644	6673	6734	8025	7508	6971	7307	6309	6566	5905	6308	10505	13670	12	22336	11	22727	11	28878	7	20124	10	21820	9	20093	6	15574	1	12617	25	6140	3	4553	0	1173	925	3	746	468	940	4	2370	13	855	7	20	0	126	8	508	1	1105	12	1067	1	1847	57	1983	7	2186	17	1296	76	2888	11	5148	25	5522	24	4657	28	4578	63	6331	132	4031	47	4046	24	5366	19	5479	21	5823	8	4927	28	5197	30	6368	18	6687	43	7590	114	6559	24	5803	17	1371	7267	7	9088	1	4001	1	4346	3	3884	7	4660	6	5945	11	7204	3	6109	9	7443	16	5992	1	4638	4	5325	6	5227	2	6247	0	4390	3	4382	7	4565	7	5257	1	5379	2	2871	6	4128	0	4429	7	6751	6	6858	852	6836	8	5326	2	4815	8	4669	4	4511	3	5896	30	4453	17	5779	5	5994	4	5501	3	5901	7	5506	5	4611	3	4733	2	6476	13	6901	7	8283	1	7291	1	7689	7	4126	2	3137	11	4614	3	5652	3	5287	3	4975	6	6230	1436	2226	4254	22	2919	80	3352	51	4303	15	6028	30	6413	58	4085	33	4636	49	2121	113	57	26	0	0	1194	3	2875	20	2446	15	298	102	125	624	26	670
02.B.08	WGS	2078	2086	3777	3869	7513	7542	7968	8966	9703	9679	8875	9357	8160	8776	8045	8452	6444	6612	7266	7891	9415	9793	7227	7646	7686	8450	11522	12407	11377	11946	10331	11108	9960	11329	9423	9741	6706	7201	7615	8120	6678	7206	8248	8208	9353	10203	8991	9909	8573	8923	6962	7203	7929	8361	8680	8600	9504	9924	7745	8322	6627	6804	6975	7601	11005	11808	9803	10132	7093	7604	11513	12079	11927	12520	12749	14267	8747	9533	9512	10708	9506	9876	9290	10195	10148	10659	8166	8602	6470	7120	10296	10716	7712	7809	9067	9756	8411	9368	7284	7684	5754	6491	5770	4847	11679	46	13968	113	15121	312	14856	10	16403	22	16138	32	9987	136	14493	66	16590	128	13975	253	9650	37	13969	276	12004	32	17532	100	12615	31	10808	45	11286	42	12713	57	12647	54	10223	31	9763	21	11937	23	10443	2067	6255	6381	3084	7684	25	15371	5	8755	140	16734	5	7664	8	8582	20	12191	5	13082	6	4531	1	2994	3	1658	2	7498	21	6025	0	568	5	1536	0	248	2	840	6	584	10	57	0	5	0	131	0	130	0	260	0	133	1	212	0	159	2	151	0	114	0	17	0	98	0	168	3	107	5	118	0	67	0	117	0	261	0	163	6	1360	1	786	26	2966	4	3666	7	3988	6	5715	4	6312	3	395	5	8440	11	7435	1	7149	3	7884	6	7844	4	6914	4	8127	4	9983	5	9548	3	6781	4	10211	8	11143	14	9801	6	13888	8	17433	16	22164	13	12375	15	17268	10	11465	5	15596	15	17067	2360	14861	8554	9146	9236	9220	7949	8301	7790	7775	12498	1144	16083	44	18888	112	18919	38	14641	33	16172	56	20239	90	17565	56	14184	226	13393	28	14921	48	17344	61	18020	61	17956	93	18454	53	17852	57	9771	61	12472	29	15516	96	19088	35	13114	46	17888	69	16083	24	19025	88	16572	32	12570	26	11900	38	14342	34	17811	37	18220	55	17837	44	18780	37	13730	10224	10701	11903	8483	8753	12422	13035	10305	11094	8411	9103	8958	9748	7814	8459	8381	8945	8805	8870	9880	11241	13695	1697	13174	11	15397	11	8147	11	5812	19	11512	21	234	0	664	751	5006	5293	7419	7617	9259	10163	8748	9374	10385	11486	9830	10542	9581	9936	10307	10592	12690	13853	10304	11130	7385	7869	8215	8665	6795	7283	9407	10309	11396	12486	7516	7940	7941	8291	9761	10573	9053	10030	6755	7520	9192	10167	7173	7560	9329	9977	5803	6195	6089	8645	14	16702	13	20038	4293	13893	8195	8740	9234	9712	7774	8346	6868	7410	6025	6449	9328	9249	8676	9730	7644	8284	7870	8194	9047	9917	9675	9975	9168	10418	10882	12033	12096	12281	9839	10396	8687	9922	8958	9776	2338	21897	5	17818	12	22659	4	21168	8	19348	3	16095	13	20057	15	20826	4	10422	7	14282	6	16414	9	18150	4	14179	5	12931	18	17236	4	12919	8	13756	4	10279	9	12894	7	15925	3509	9432	8091	8170	5125	5610	4623	5081	4778	5186	5350	5329	9368	11414	10714	11849	6687	7163	5824	6029	5735	6387	5495	5630	3813	4084	2039	2226	320	6495	0	5438	5	6011	42	6110	2	5168	7	3145	2	3775	3	5192	2	5371	3	3814	1	4337	3	4804	1	2016	4	903	6	1013	3	805	3	433	15	237	17	331	0	180	0	67	2	175	0	327	6	184	0	17	0	68	12	13	0	21	0	66	0	389	0	43	0	37	0	48	0	0	0	32	0	7	1	83	10	53	16	74	0	42	1	112	11	33	0	51	1	75	22	153	10	50	0	74	0	75	0	48	0	437	0	926	4	3119	3	3285	5	4045	1	4332	0	2837	4	4878	3	5086	1	4876	6	4277	0	7027	4	6040	3	7361	1	7604	0	5771	1	5963	4	5831	1	5778	4	5734	1	7076	2	8464	0	4935	3	5431	7	6659	13	8586	5	9651	5	7747	7	11190	3	7071	5	6430	5	9537	9	10441	5	6906	7	9449	11	12996	4	12480	13	19677	11	14866	21	19195	14	14507	14	14023	5	14531	11	12664	2	10899	2	11824	5	12004	8	8258	6	11594	13	9794	15	12034	12	12957	5	13733	7	16702	6	16567	11	18900	20	18740	217	18124	7413	7938	9317	10239	9291	9501	9318	9727	6922	7329	6189	6203	6555	6820	5774	6012	7149	7983	7882	8343	10754	11542	8472	9489	6267	6529	6855	7404	7604	8264	1657	7997	8	11338	6	14689	16	17356	5	13473	4	11683	16	14604	5	13655	1	14390	67	13979	5	10109	6	14631	9	10386	9	18421	3	12516	8	13471	4	14332	24	14083	4	18262	9	18865	2	13158	8	15313	3	10304	6	13289	7	14390	6	13539	5	12559	13	11814	24	22545	12	21466	26	20544	51	26503	24	19582	12	20289	8	18615	2	14601	6	11648	24	5529	0	4439	2	1214	482	440	527	694	454	488	1299	1217	469	442	16	8	129	2	511	0	966	8	1021	0	1652	70	1786	6	2046	14	1096	98	2570	10	4972	15	5163	28	4568	24	4466	85	5203	1125	6	4119	4	3991	7	5396	14	5710	3	5545	4	4884	15	5402	12	6596	15	6600	116	7705	6	6527	3	5619	7	8172	2	8733	6	3893	1	4126	6	3807	4	4533	1	5813	9	7093	4	5967	17	7115	11	5972	6	4627	2	5423	1	5105	3	5988	1	4226	1	4351	2	4260	7	5227	4	5387	2	2718	969	2934	4011	19	6232	40	6274	213	6840	694	5427	28	4642	59	4498	18	4295	214	4974	68	3982	251	5145	25	5710	24	5221	254	5221	143	5493	22	4286	17	4215	65	6236	34	6416	46	7604	140	6751	107	6967	100	3951	20	2952	5	4301	9	4714	29	4892	21	4781	24	5901	29	3554	15	4392	11	2809	32	3049	58	3965	66	10	5894	9	6494	4	3986	3	4530	5	2264	4	52	0	0	8	1201	5	3000	0	2640	7	427	86	792	20	951
02.B.10	WGS	3	3685	15	7291	17	14924	15	17152	18	18946	12	18808	30	15665	13	15927	13	12679	8	14683	15	19040	17	14710	24	15645	4439	17676	10231	10754	9572	10331	9636	10470	8668	9316	6630	7019	7378	7388	6455	6562	7059	7536	8850	9341	8545	9018	4749	12069	22	13979	12	15497	5	16307	24	19507	6	15368	5	13761	9	13576	15	21724	11	19133	11	14553	16	22710	26	22775	21	26184	7213	9262	9024	9432	8924	9455	8348	8836	9013	9971	7411	7685	5826	6801	8760	9643	6752	7051	7726	9103	8017	8432	6510	7052	5236	6122	4846	5130	5321	5708	6504	6811	6919	7383	7203	6966	7727	8413	8010	7949	4745	4690	6839	7418	7859	8788	6397	6867	4300	4574	6301	6986	5966	6365	8006	8449	5862	6177	5016	5077	5477	5723	5985	6770	5907	6479	5074	5164	4611	4643	5698	5766	5870	5943	5940	6179	4928	5076	6861	7166	4005	3968	7697	8106	3162	3730	4114	3955	5522	5888	5926	6334	2272	2079	1194	1332	855	804	3379	3624	2355	2808	252	297	650	719	84	80	480	383	201	240	5	37	4	6	48	60	54	67	90	109	54	86	120	130	82	74	77	83	33	61	4	14	36	44	98	99	54	55	59	46	51	47	60	49	119	112	74	87	565	592	298	341	1161	1557	1703	1621	1919	1914	2705	2919	2847	2959	176	153	3846	3903	3424	3735	3262	3365	3368	3503	3428	3702	3239	3194	3682	3955	4537	4669	4376	4707	2982	3104	4722	4821	5356	5151	4362	4722	6228	6080	7398	7647	9433	10034	10505	1331	14928	57	9771	33	14123	20	15215	24	15075	46	16162	166	16603	21	14401	33	14296	33	12747	56	15041	25	18131	75	17558	54	14002	25	15000	64	18692	77	16903	40	12335	161	12781	26	13705	23	16326	33	17178	64	17181	66	12737	4689	8435	9044	4664	4761	5989	6376	7187	7520	8438	9477	6051	6351	7993	8633	7486	8381	8686	8978	7746	8378	5802	6386	5344	5591	6786	7339	8254	8534	8579	9219	8162	8905	8837	9919	10800	11206	9811	11361	8201	8131	11855	12801	10145	10446	8030	8290	8642	9377	7451	7804	7807	8508	16028	533	19043	40	14131	18	12874	8	14590	19	7904	11	5876	8	10773	22	283	0	1	1306	2	9850	9	14891	19	18517	17	17620	24	22063	18	20324	17	18382	26	19774	14	25082	20	20499	17	14711	23	15695	12	13181	13	19361	33	22814	14	15139	7	14785	17	20456	18	18706	9	13342	19	18993	7	14013	13	18578	9	11806	13	14053	14	15442	5	17276	16	17105	7	16072	7	17252	32	14961	10	13198	15	12375	14	18033	18	17566	9	15018	36	14810	15	18030	10	19376	23	18705	12	22799	14	23619	37	19636	5749	11631	8607	8922	8976	9600	7995	8284	14721	6025	11162	7152	7892	8916	6995	7743	8335	9042	16532	1648	10034	23	13174	77	14234	92	15376	67	12486	52	11470	20	15021	52	6247	5655	5958	6368	4612	4883	5168	5705	6916	7530	5717	6135	7266	7315	4986	4890	4266	4956	4322	4512	4915	5085	8830	9862	10109	10743	5732	7112	7	11040	15	11474	9	10401	16	7813	1	3978	6	6152	1	5061	7	5815	48	5502	4	4733	10	2870	5	3645	5	4660	0	5285	2	3538	5	4089	3	4474	4	1810	23	881	7	984	2	822	3	405	18	200	8	313	0	189	0	71	0	146	1	315	2	162	0	21	7	69	4	33	1	19	0	55	6	371	0	45	0	25	0	43	0	0	3	39	0	11	0	62	7	41	6	68	0	34	0	110	4	35	0	48	2	90	66	193	6	57	0	83	0	80	0	44	0	412	0	831	4	2993	2	3002	0	3886	1	3894	4	2595	1	4541	5	4675	4	4755	4	4036	3	6797	2	5621	5	6762	3	7141	5	5443	4	5745	4	5747	2	5194	4	5341	4	6415	1595	6055	2318	2255	2432	2583	3066	2975	3818	4221	4392	4659	3486	3574	5007	5242	3347	3601	3104	3264	4298	4300	4657	4825	2987	3044	4219	4511	5512	5939	7191	5782	8602	9563	6494	6903	8383	9244	9045	3694	12618	43	12398	71	11247	50	9835	27	10073	80	10861	26	7238	34	9789	52	8392	34	10655	160	11611	89	11870	29	14653	40	14554	63	16852	30	16320	305	15600	170	13593	40	17244	111	17325	67	17359	126	12665	126	11762	37	12338	51	10657	77	14150	38	14588	74	19904	433	15847	205	11855	50	13314	69	14279	28	8758	14	10286	43	13376	70	15131	95	12418	89	10386	339	2857	10550	3	12794	3	13641	15	13235	8	9889	6	14066	3	9841	5	16886	4	10974	6	12344	5	13354	4405	8341	8021	8562	8308	8978	6445	6529	6822	7112	4941	4896	6031	6238	6940	6838	5973	6280	5343	5881	5031	5472	9576	12301	10	19846	8	19803	12	26225	4	18353	6	19483	4	18180	7	13801	5	10890	2	5492	3	4112	1	1076	791	6	724	475	841	1	2181	4	782	4	19	0	120	0	506	0	1008	11	834	4	1812	49	1807	5	1878	24	1129	79	2402	12	4652	20	4988	23	4258	30	4168	65	5624	109	3913	58	3410	15	4752	12	5290	13	5023	20	4424	23	4898	38	5925	21	5687	21	6532	88	5682	26	5166	9	1452	6396	8	8316	6	3712	6	3778	5	3676	2	4339	11	5211	16	6553	4	5418	14	6702	11	5482	4	4077	0	4796	6	4541	1	5599	1	3967	0	3929	11	3678	0	4935	1	4926	1	2647	2	3817	3	3995	9	5901	3	6391	874	6247	5	4930	2	4770	5	4273	7	4353	5	5264	14	4088	7	5262	5	5272	3	5120	7	5188	1	5104	2	4163	4	4239	8	6128	9	6317	11	7804	0	6643	7	6881	6	3798	3	2862	2	4128	3	5250	3	4641	10	4597	7	5440	1312	2183	3917	14	2574	70	2883	39	4036	11	5636	30	5848	118	3562	46	4068	73	1929	63	53	25	0	0	1119	4	2654	22	2211	10	283	103	116	631	13	706
03.A.01	WGS	2012	1911	3530	3594	7124	7221	7717	8268	9049	9570	8585	9280	7450	8235	7410	7903	6440	6546	6744	7639	9090	9343	6678	7065	7483	7875	10631	11825	10892	11652	10236	10818	10142	10573	8746	9345	6801	6750	7353	7408	6743	6884	7949	8003	8987	9497	8376	9455	7669	8759	6462	6911	7407	8172	8288	8126	9316	10512	7522	7764	6466	6961	7138	7350	9990	10793	5905	13626	7	14819	19	23771	26	24866	33	27932	22	18052	15	20148	24	19094	25	19316	22	20382	20	15943	1464	12459	9578	10525	7593	7894	8820	9082	8300	9385	7091	7571	5771	6505	4953	5541	5628	6137	6884	6990	7301	8743	7412	7955	8002	8468	7689	8174	5014	5442	7670	8370	7808	9156	6904	7632	4892	5027	6709	7240	6355	6788	8821	9317	10741	2080	10553	45	11600	40	12690	86	12500	60	10288	64	9661	41	11651	40	12420	33	12302	46	10247	19	14403	55	8235	29	14984	162	6743	24	7809	25	11360	35	11485	22	4209	6	2554	8	1699	3	6950	23	5389	155	532	1	1475	43	223	1	933	4	425	10	19	40	5	7	97	11	93	0	232	12	105	2	200	8	164	8	172	3	89	8	27	0	66	4	171	1	144	0	106	5	106	0	103	0	308	4	180	0	1210	1	703	2	2217	426	3723	19	4009	3	5541	21	6131	21	338	0	7774	23	6898	16	6466	21	6799	244	6983	22	6440	19	7764	11	8956	6	8851	14	6223	12	8981	18	10915	25	8570	137	11946	131	15856	89	19483	76	11364	209	15949	81	10291	36	13654	15	16158	37	15826	13	16331	155	17154	37	15161	29	14907	30	13006	46	15242	56	18321	109	18060	68	13829	33	15510	38	18977	46	17040	60	13546	199	12728	19	14525	25	15920	36	16021	45	17472	86	18058	53	17769	64	9223	76	12238	29	14830	152	18356	99	12196	37	16770	78	15549	28	17965	103	16459	47	11554	35	11512	44	14429	24	16991	18	17703	46	16613	51	18660	44	21301	61	21124	343	15801	45	24285	37	19713	35	16400	41	17253	139	14892	57	10618	5244	7996	8216	9497	9874	6853	7308	6274	6266	6935	7615	3829	3922	2828	2774	5648	5789	125	145	596	619	4702	5221	6921	7504	9119	9340	8273	8687	9985	10517	9404	9744	8968	9424	9168	9827	23679	528	19696	69	14135	9	15638	18	9360	3981	9616	10213	11037	12031	7039	7267	7291	7738	10012	10190	8798	9138	6340	7137	9316	10173	6656	7112	8586	9133	5664	5985	6893	7220	7952	7977	8874	9720	8095	9245	7764	8268	8255	8747	7341	8091	6809	7017	5980	6372	9441	8972	8324	9252	7426	8083	7294	8153	9023	9382	9570	9995	9151	10195	11294	12151	12072	12813	9242	10300	8765	9569	3405	15993	38	21284	25	17370	20	22200	38	20420	7	19419	23	16027	13	19291	45	19861	20	10248	20	14696	19	16858	29	18422	54	14163	6	12781	4597	12173	6527	6878	6346	6976	5133	5113	6093	6198	7047	7627	6055	6499	7743	7887	5101	5379	4712	4781	4814	5114	5211	5375	9563	11079	11350	11400	7013	7076	5597	5984	5702	6170	5269	5599	3833	4050	2004	2213	3154	3284	2552	2689	2855	3002	2786	3055	2421	2467	1472	1372	1633	1856	2367	2396	2488	2504	1692	1791	1971	1890	2346	2309	1010	1056	488	535	479	666	460	359	224	177	135	106	102	257	79	100	48	46	91	83	35	282	77	108	11	14	50	26	34	16	8	11	26	35	173	203	22	19	14	21	18	15	0	0	9	19	5	7	37	50	24	27	17	25	6	15	54	40	17	13	11	24	34	36	37	90	21	36	23	47	31	30	14	31	218	230	395	419	1637	1531	1407	1568	1946	2017	1919	2135	1327	1309	2210	2329	2225	2430	2220	2436	2035	2098	3543	3525	2925	2955	3322	3746	3610	3629	2679	2857	2874	3081	2819	2741	2673	2802	2768	2779	3219	3410	3739	3955	2317	2395	2469	2525	3267	3184	3887	4225	4522	4950	2375	5166	10	10530	7	7000	5	6268	6	9306	3	10039	5	6249	9	8984	10	13140	7	12192	18	19140	9	14373	41	20138	21	13895	7	13532	13	14216	45	11613	8	10649	2	11259	8	11428	5	8291	16	11065	9	9038	11	12361	16	13523	12	12998	12	16894	28	16060	22	17931	15	17901	30	18325	495	14300	33	19683	16	18261	48	20124	6661	7033	6238	6087	6707	6730	5544	5879	13734	246	15326	88	20237	341	16547	184	12833	57	13458	72	15422	33	8450	21	10141	50	13344	72	15090	104	12293	89	11105	94	13362	39	12511	41	12670	76	12346	48	9041	26	13717	76	10454	135	17068	49	11499	35	12454	80	13558	44	12769	23	16246	95	17065	32	12763	17	10728	3316	4601	4869	5837	6511	6905	7185	6250	6429	5849	5952	5241	5535	10271	11436	9112	9835	8732	9491	11915	13026	8470	9328	8662	9770	8342	9460	6907	6881	5278	5590	2524	2685	1961	2181	568	600	979	10	801	486	1001	2	2454	17	912	5	22	0	134	4	454	0	954	10	875	3	1665	64	1663	3	1818	20	1105	89	2398	2	4609	20	4790	48	4485	35	4404	59	6111	128	3752	57	3516	21	4999	21	5048	20	5196	23	4453	22	5166	43	6120	17	5880	27	6580	117	5681	28	5400	15	7631	41	7356	682	3371	54	3847	74	3751	28	3908	40	5082	30	6706	57	4265	1492	9	6792	14	5481	5	4300	12	4821	7	4765	11	6026	6	4132	3	4529	6	3947	6	4788	3	5274	456	2314	3786	26	983	3209	4	6060	9	7147	750	6988	5	5509	1	4825	5	4555	3	4717	6	5839	16	4344	2521	3065	5753	24	4911	164	4936	129	5045	4	3941	43	4513	38	5760	44	6213	50	7671	126	7261	84	6991	83	3824	11	2713	12	3965	21	4650	27	4184	38	4496	21	5525	29	3595	14	3961	20	2738	35	2957	38	4048	10	5667	39	5908	63	3873	50	4124	31	2032	80	50	27	0	0	1176	2	2698	30	2215	10	247	99	91	824	17	900
03.A.02	WGS	2002	2075	3612	3910	7001	7310	13090	3309	17985	125	17994	147	15840	341	16283	293	12305	146	14896	93	18003	129	14452	110	15991	106	22257	116	14202	8824	10585	11127	10840	11257	9102	9675	6686	7223	7686	8231	6845	7340	8212	8383	9420	10178	9204	9294	8474	9253	6698	7708	7621	8271	8433	8794	9398	10841	7865	8438	7236	7619	7281	7982	10761	11747	9364	10403	7459	8024	11398	12981	11952	13132	23637	3002	17504	146	20408	126	18997	122	19571	510	13761	6336	8086	8485	6674	7251	10212	10672	8115	8354	9224	9645	8870	9991	7339	8246	6117	6363	5213	5395	5843	6398	7209	7876	7910	8522	7691	8339	8648	9231	8223	9177	4979	5785	7667	8224	8423	9166	7239	7419	5061	4953	7424	7993	6082	7232	121	19756	86	14005	69	10712	77	12818	93	14140	92	13575	72	11237	80	9482	72	12623	65	12384	86	13055	69	11220	66	15333	61	8844	180	16640	37	7486	69	8886	58	12463	78	12913	16	4451	17	2976	20	1747	32	7374	43	6205	6	618	17	1530	2	230	5	935	18	684	6	58	0	19	3	145	0	105	4	238	1	177	2	270	3	169	4	168	0	106	0	21	1	85	4	226	12	110	10	76	0	93	0	129	3	278	2	225	13	1449	16	715	63	3070	25	3740	24	4463	58	6102	44	6478	5	367	39	8396	42	7603	59	7036	41	7641	35	7837	36	6828	57	8494	4057	5631	4812	4944	3416	3286	4872	5039	5589	5502	4382	5079	6542	6483	8369	8590	10430	11103	6332	6455	8152	8729	5475	5925	7725	7958	8428	9086	8713	8670	8576	8948	9021	9692	7535	8455	7609	7752	6781	7445	7982	8516	9951	10320	9687	10395	7642	7656	8020	8776	10256	10939	9010	9655	7162	7426	6813	6862	7486	7737	8673	8854	8568	9347	9216	9656	9524	9879	9650	10316	4832	5106	6673	6676	7933	8434	9510	10084	6810	6816	9262	9979	8136	8964	9619	9984	8903	9687	6183	6927	6008	6056	7453	7485	8762	9351	9301	10048	8617	9267	9890	10225	11320	11665	10762	11404	8289	9036	12858	13612	5084	16364	90	17062	165	19110	94	16306	122	17044	131	17436	156	20099	4115	11432	6510	6509	7534	7558	4145	3997	2884	2907	5858	5849	143	132	731	722	5035	5162	7099	7863	9511	9414	8514	9123	10361	10922	9840	10728	9389	9759	1027	19314	87	26159	57	21870	59	15794	33	17523	51	14479	85	20867	95	24871	58	15677	62	16273	81	22194	52	19176	51	14561	42	21499	32	14922	48	19301	26	12686	46	15225	75	17047	68	20543	66	19362	45	17051	55	18399	34	17499	58	14207	36	13287	59	18812	66	18599	44	16373	30	16364	74	19792	110	20903	56	21990	108	26204	61	27289	55	21664	106	19694	79	21303	87	22500	59	18221	85	23563	63	21705	57	20737	56	16752	59	19827	80	20304	42	10408	37	14646	62	17199	84	19137	60	15122	22	13633	28	17975	65	14592	26	14591	57	11128	6097	6933	7710	8153	6391	7337	7997	8426	5372	5379	4785	5195	5132	5468	5294	5888	10312	11785	11083	11944	7259	7984	6193	6475	5818	6270	5580	5704	4178	4489	2262	2119	3367	3568	2529	2778	2953	3184	2813	3062	2370	2430	1560	1473	1887	1920	2413	2419	2601	2652	1827	1859	2014	2012	2214	2473	1004	1226	446	492	514	693	510	435	189	185	142	107	126	265	97	58	40	40	121	83	19	280	86	129	10	14	49	37	20	20	13	15	34	30	195	186	29	33	21	21	15	20	0	0	9	16	8	12	41	51	37	21	33	43	13	21	60	60	27	21	19	19	44	50	75	71	24	32	26	46	42	33	20	41	220	215	468	495	1661	1566	1484	1534	2003	2021	2015	2104	1302	1475	2418	2289	2337	2578	2333	2537	2175	2219	3519	3741	2980	3011	3731	3837	3569	3997	2836	2955	3093	3123	2923	2974	2763	2743	2691	3005	3437	3423	3989	4083	2379	2637	2487	2742	3278	3329	3898	4747	4732	5048	3779	4195	5555	5738	3489	3823	3137	3282	4648	4814	4706	5407	3156	3211	4719	4846	6185	6646	7898	6965	9292	10332	7201	7757	9776	10291	7367	7310	6513	7616	7018	7435	5994	6597	5030	5325	5826	6070	5715	5934	4017	4207	5626	5960	4855	4840	6232	6122	6434	7193	6476	6953	8163	8526	8251	8455	3866	14746	25	19158	51	19514	13	16258	7490	12711	9551	10073	9350	10382	7042	7630	6385	6610	6928	6907	6177	5922	7882	7983	7700	8551	10649	11332	8756	9647	6775	6799	7110	7355	7731	8633	4316	4668	5414	6005	6867	7705	7961	8450	6648	6828	5829	5961	6923	7015	6558	6836	6480	7042	6760	6873	782	9252	44	15126	22	10716	44	18348	25	13014	53	13532	42	14527	50	13631	46	17831	56	18131	23	12951	50	14838	29	10432	11	12224	9	14396	9	13067	9	12214	4	11213	29	23510	12	20530	18	20381	11	27516	14	19629	7	19964	11	19382	8	14614	10	11416	2	5406	4	4308	1	1162	1027	5	808	471	1007	4	2493	4	985	1	25	0	126	9	557	0	973	6	932	0	1692	48	1826	3	1925	10	1308	78	2580	7	4878	23	5087	73	4987	29	4653	72	6314	150	4099	59	3724	20	4969	12	5206	37	5262	22	4734	40	5233	38	6380	31	5923	19	7185	163	6210	18	5646	22	7894	60	7768	577	3731	52	3934	64	3601	48	4117	47	5514	26	6625	80	5948	100	6785	68	5698	94	4510	53	5033	36	4753	91	5881	40	4016	19	4338	87	4160	10	5199	103	5002	48	2944	55	3762	51	4083	40	6134	70	6627	232	7010	709	5011	62	4828	246	4444	31	4396	331	5470	118	4276	298	5089	46	5893	81	5077	208	5370	152	5294	59	4437	55	4309	47	6085	83	6405	80	7632	172	7230	133	7089	98	3987	16	3019	18	4046	13	4902	49	4538	37	4922	27	5805	48	3607	17	4312	14	2894	35	2951	47	3962	9	5745	27	6112	50	3975	45	4516	45	2217	96	33	15	0	0	1166	3	2841	39	2388	15	283	92	122	935	21	932
03.A.03	WGS	3732	20	7093	28	14260	49	15185	95	17475	58	17136	107	11707	4095	7928	8189	5883	6621	7180	7637	9047	9596	6902	7242	7917	8339	10560	11189	10781	11558	9970	10858	9747	10859	8864	9049	6254	6908	7118	7849	6708	7130	7522	8106	9250	9304	8590	9720	8347	8711	6446	6686	7287	7801	8189	8192	9274	10414	7526	7845	6656	7013	7183	7348	9989	10910	9007	9670	6994	7431	10917	11779	11489	12757	12971	14755	16429	990	11051	8314	12794	6016	18529	434	12527	7578	7538	8057	6510	6801	9469	11112	7572	7882	8492	9587	8428	9330	7213	7530	6233	6588	5418	5990	5699	6191	6902	7283	7810	8314	7709	7903	8131	8739	8081	8446	4962	5558	7490	7892	8308	8834	6880	7440	4701	5053	6722	7952	6138	6334	8433	9781	6664	7130	5626	5022	5700	6117	6571	6776	6241	6602	4884	5280	4511	4710	5785	6197	6346	5974	6008	6338	4956	5501	7162	7373	4245	4330	7576	8147	3413	3858	4047	4175	5263	5808	5977	6294	2060	2170	1379	1458	902	872	3353	3817	2885	2944	243	291	768	786	121	114	462	413	243	267	8	36	4	13	61	68	80	56	89	123	45	68	109	100	82	63	67	86	43	49	11	7	59	43	86	109	55	65	49	35	43	54	38	47	141	133	80	95	699	683	355	376	1167	1742	1905	1725	1948	2075	2838	3061	2955	3108	150	231	4020	3933	3574	3671	3239	3512	3524	3849	3598	3666	3085	3262	3591	4015	4521	4746	5481	3725	6059	11	9405	14	10944	16	8915	89	11969	133	15591	84	19920	76	12295	180	15285	82	10656	34	14525	23	15921	20	16078	31	16368	131	17292	36	9781	5713	7381	7651	6711	7140	7615	7970	9136	9966	9022	9776	7206	7487	7596	8390	9809	10479	8651	9211	6795	7391	6314	6530	7090	7566	8523	8786	7975	8768	8345	9514	8871	9536	8917	9752	4665	5050	6450	6462	5540	9922	14	19408	6648	7158	8924	9863	7899	8315	8765	9782	8432	8891	5954	6295	5973	6122	7025	7439	8399	8982	8848	9360	8165	9143	9285	9596	10802	11011	10556	11244	7818	8468	12487	13253	10197	10757	7930	8290	8705	9640	7211	8362	14617	832	16208	54	18595	31	13745	52	12273	9	13892	19	7522	10	5462	19	11366	22	274	0	1358	18	9656	23	13722	126	17449	45	17163	36	19459	67	18937	97	17657	45	18677	30	23708	59	20067	74	14305	16	15571	16	13175	65	18791	80	22253	205	13557	56	14833	162	20001	62	17702	35	13004	59	18253	390	13433	55	17361	94	11705	23	13899	49	15291	41	19213	115	17420	49	15489	55	16756	124	15967	70	13406	51	12513	47	17299	19	17112	34	15025	51	15121	50	17513	40	19266	101	18619	70	22563	176	23498	156	19843	51	17157	322	18429	43	20180	104	16393	51	21141	133	19202	96	11367	7497	7558	7842	9070	9533	9637	9967	4929	4971	6784	7076	7754	8329	8465	9445	6822	7598	6221	6803	8288	8733	6534	6930	6749	7160	4850	5554	5916	6457	7238	8337	6031	7037	7895	7926	5155	5342	4745	5085	4798	5337	5412	5719	9786	11512	11400	11519	6742	7176	5862	5922	5713	6446	5185	5383	3943	4386	2139	2012	3111	3322	2528	2599	2999	3107	2897	2884	2392	2536	1415	1381	1757	1838	2375	2520	2395	2526	1680	1634	1913	2048	2377	2365	949	1091	426	503	472	600	456	409	200	172	106	89	122	245	72	82	34	38	96	103	33	276	76	109	4	12	33	47	17	13	10	9	22	48	221	221	19	27	17	23	13	24	0	0	12	25	3	5	27	39	26	11	30	32	8	20	54	58	18	21	13	19	20	49	61	86	27	26	32	59	34	34	45	24	230	224	421	417	1632	1646	1481	1551	1835	2003	1993	2038	1277	1334	2265	2275	2242	2431	2353	2321	1961	2063	3822	3620	2914	3202	3502	3721	3513	3677	2849	2975	2708	2946	2771	2903	2603	2865	2695	2752	3532	3438	3798	4124	2397	2326	2555	2484	3154	3203	3876	4188	4587	4689	3818	4020	5212	5277	3368	3658	2915	2851	4427	4502	4892	4923	2933	3300	4397	4828	6082	6505	7915	6035	9127	9939	7140	7358	14100	4821	13795	19	12984	52	13627	72	11402	267	9128	1265	5316	6001	5277	5811	3889	4170	5352	5824	4571	4811	5676	5845	6430	6643	6305	6578	7679	8754	7364	8145	8783	9009	8748	8958	8780	9121	7388	7522	9247	9724	8856	9399	9602	10141	6704	7017	6394	6438	10567	2769	11379	91	14319	25	8221	7318	10033	10875	8432	9019	3379	10111	5	14503	13	16216	3	8820	7	10173	12	13856	14	16176	9	12982	10	11214	9	13911	0	12564	3	13117	2	13680	106	9181	6864	7070	5275	5530	8385	9003	5743	5951	6391	6762	6717	6906	6338	6775	7804	8991	9263	8951	6166	6047	7217	6908	4639	5027	5773	6247	6930	6786	6356	6606	5553	5847	5440	5443	10389	11030	9430	9635	9094	9464	12150	12483	8622	9475	8893	9402	8714	9122	6510	7205	5102	5491	2438	2545	2018	2159	611	563	1008	14	562	726	994	2	2364	4	944	2	14	0	151	4	523	2	923	9	825	1	1602	35	1663	7	1790	9	1064	80	2385	15	4497	19	4705	59	4657	22	4542	54	6218	185	3998	43	3736	15	5021	13	5271	26	5075	15	4625	36	4895	41	6094	26	6097	36	6776	142	5859	10	5292	22	7706	52	7217	710	3458	45	3984	69	3775	15	4303	58	5283	41	6644	50	5301	82	6362	48	5701	38	4097	23	4897	48	4692	71	5629	57	4073	25	4244	68	4120	7	4787	78	4959	37	2536	53	3814	34	3995	23	6049	37	6557	141	6522	635	567	4630	1	5121	1	4583	3	4451	3	5889	13	4374	4	5242	8	6180	0	5779	2	6039	4	5227	2	3978	13	4811	6	6062	11	7086	7	8531	3	7313	5900	1173	3720	26	2851	10	4207	26	4759	36	4396	34	4564	17	5566	50	3652	12	3766	7	2824	39	2819	40	3920	16	5785	41	6172	75	3629	36	4296	77	2042	76	47	24	0	0	1211	3	2809	33	2304	15	265	91	113	876	16	865
03.A.04	MSG	0	43	0	74	0	165	0	344	0	155	0	185	0	177	0	232	0	175	0	205	0	199	0	95	0	165	0	256	1	309	0	245	0	249	0	169	0	319	0	363	0	139	54	205	57	71	47	48	66	117	193	189	63	98	60	115	88	93	77	80	95	69	44	66	71	98	100	186	69	62	138	251	90	121	133	162	103	86	96	112	101	89	118	120	82	112	119	103	72	73	107	110	85	82	81	123	87	83	90	63	51	36	72	66	71	60	131	0	111	0	103	0	138	0	132	0	114	0	103	1	126	0	138	1	79	0	67	0	108	0	194	0	174	0	128	0	219	0	132	0	118	0	218	0	132	0	98	0	92	0	93	0	96	0	147	1	89	0	174	0	258	1	64	0	110	0	202	0	39	0	20	0	22	0	43	0	38	4	1	0	7	0	1	0	10	0	2	0	0	0	0	0	0	0	0	0	3	0	0	0	2	2	3	0	2	0	3	0	0	0	0	0	0	0	1	0	0	0	0	0	3	0	3	0	2	0	23	0	1	0	18	0	39	0	49	0	44	0	33	0	2	0	71	0	85	0	72	0	211	0	39	0	97	0	90	0	111	0	118	0	75	0	82	0	109	0	118	0	166	0	126	0	136	0	76	93	79	77	127	202	41	78	84	155	70	91	41	212	0	127	0	162	0	103	1	96	0	412	1	200	0	257	0	175	0	244	0	208	0	225	0	189	0	210	0	289	0	170	0	199	0	153	0	156	0	201	0	116	0	183	0	136	0	205	0	157	0	194	0	197	0	200	0	146	0	155	0	134	0	200	0	236	0	268	0	197	0	332	0	219	0	413	0	215	0	254	0	223	27	131	91	77	65	75	80	74	79	118	77	115	24	52	69	80	91	97	27	24	44	52	58	71	0	0	0	18	0	94	0	220	0	248	0	204	0	171	0	252	0	252	0	182	0	286	0	277	0	139	0	232	0	110	0	288	0	193	0	138	58	74	149	154	107	110	53	105	104	93	50	32	118	130	45	38	120	75	79	79	71	108	214	185	105	99	78	61	64	68	68	63	90	106	56	60	54	68	66	72	36	44	78	65	70	93	132	151	128	114	288	330	57	119	67	140	129	222	71	80	149	143	66	82	193	13	71	70	48	34	111	86	104	105	99	113	51	64	47	89	67	83	77	99	32	48	0	174	0	141	0	154	0	125	0	127	0	127	0	144	0	161	0	113	0	119	0	96	0	108	0	160	0	317	0	223	0	148	0	107	0	103	0	74	0	77	0	135	0	12	2	74	0	91	1	37	1	31	0	55	0	53	0	50	0	41	0	38	0	130	0	6	0	13	0	3	0	3	0	3	0	5	0	1	0	0	0	0	0	0	0	0	0	4	0	0	0	0	0	0	0	0	0	0	0	4	0	0	0	0	0	0	0	0	0	0	0	0	0	0	0	0	0	0	0	0	0	0	0	0	0	2	0	0	0	0	0	0	0	0	0	0	0	1	0	2	0	2	0	24	0	20	0	31	0	57	0	32	0	71	0	94	0	37	0	43	0	61	0	67	0	69	0	76	0	185	0	72	0	86	0	86	0	35	0	80	0	92	0	70	0	88	0	103	0	93	11	126	31	21	103	54	48	46	25	42	71	109	15	104	0	59	0	140	0	117	0	128	0	219	0	157	0	216	0	215	0	500	0	171	0	85	0	133	0	87	0	164	0	271	0	86	0	265	0	145	0	162	1	132	0	427	0	218	0	212	0	154	1	475	0	95	0	243	0	167	58	116	77	96	80	67	66	78	105	3	133	118	215	150	80	99	82	92	44	77	51	70	88	87	94	69	18	95	0	182	0	149	0	141	0	77	0	119	0	119	21	102	44	56	58	34	34	36	47	44	118	51	25	60	59	83	72	67	67	81	147	121	61	63	70	89	223	1	96	0	165	0	167	0	134	0	94	0	114	0	209	0	436	0	155	2	276	0	263	0	211	0	158	0	177	0	76	0	61	0	73	1	19	0	5	4	0	3	1	5	4	15	9	8	0	0	0	0	7	0	29	0	15	0	32	0	2	0	16	0	12	0	33	0	47	0	75	0	58	0	85	0	45	0	27	0	33	0	61	0	154	2	35	0	38	0	44	0	39	0	81	0	95	0	38	0	39	0	33	1	260	0	66	0	34	0	45	0	44	1	44	0	74	0	54	0	114	0	5	37	1	98	0	86	0	58	0	52	0	41	0	35	0	56	0	48	0	103	0	20	0	51	0	67	0	56	0	101	0	42	0	69	0	34	17	25	25	1	73	0	64	0	41	1	172	0	58	0	73	0	88	0	52	0	49	0	39	0	54	0	66	2	55	1	59	0	32	0	26	0	48	0	25	2	53	0	57	0	21	0	86	7	0	17	0	42	0	54	0	33	0	59	0	82	0	49	0	26	0	12	0	3	0	0	0	2	0	24	0	33	0	0	9	0	0	0
03.A.05	WGS	3803	25	6920	46	13944	85	15348	115	17035	210	16861	124	11548	4111	7372	8171	5800	6344	6720	7904	8942	9885	6650	7258	7430	7895	10930	11561	10624	11924	10239	10995	10309	11023	8500	9108	6738	6828	6806	7722	6748	6923	7662	8243	9176	9598	8796	9120	7730	8334	6351	7169	7440	8129	7801	8236	9097	9921	7840	8043	6668	7107	7235	7431	10319	11349	9628	10061	6847	7723	11819	12484	11751	12953	12995	13973	15787	1057	19097	115	17971	103	18432	546	19513	94	14996	94	12940	65	19011	149	15203	80	17326	81	16691	508	14200	88	11371	69	10547	51	11609	65	14022	115	15188	213	14497	40	15972	42	16166	57	10395	125	15157	117	16223	199	13724	251	9766	80	13776	275	12527	31	17646	94	13025	59	10439	71	11734	55	12933	92	12452	68	10672	75	9363	49	11407	46	12523	58	12440	65	9873	42	14108	86	7864	42	15408	196	6641	39	8117	69	11308	57	11829	69	4296	11	2569	17	1656	3	7117	42	5584	157	564	1	1511	54	250	0	905	13	492	19	12	57	9	9	114	20	88	1	203	8	92	23	224	7	173	2	137	1	98	9	29	0	104	2	185	2	131	5	104	10	94	0	83	3	295	3	152	0	1362	7	737	5	2455	387	3844	21	4106	8	5723	20	6092	29	357	0	7813	37	7013	31	6340	19	6875	267	7197	28	6252	24	7518	37	9162	23	8669	26	5809	26	9384	20	10847	28	8756	135	11851	158	15597	98	19849	103	11629	182	11873	4569	5350	5422	7181	7543	8167	8578	8032	8252	16035	179	17288	60	14841	48	14328	69	13184	92	14692	77	18247	138	18153	98	13676	99	15444	115	20090	119	17014	112	13727	281	12716	53	14268	71	16162	94	16572	114	17463	110	18279	88	18445	103	9269	85	12553	59	14719	214	18349	77	12502	83	17791	135	15313	56	17801	146	16675	112	12010	32	11162	75	14185	86	17731	80	17432	107	16515	107	17853	92	21260	92	21369	395	15966	50	24530	161	19398	81	16099	141	17548	171	14445	74	15109	303	15957	95	18542	88	13875	73	12273	33	14045	37	7321	29	5461	27	11596	35	288	1	4	1285	31	9947	63	14848	69	18873	54	17614	57	20633	53	19075	57	19024	51	20047	101	25309	52	20634	41	15063	70	16398	46	14052	71	20068	85	23720	58	15222	69	15627	98	21008	75	18927	34	13823	123	20906	74	14369	84	18514	30	12294	74	14381	85	15965	62	20202	68	18507	71	16765	69	17970	69	16590	61	13506	54	12458	83	18139	109	17935	78	15694	50	15432	99	18827	85	20058	93	20531	79	24995	4975	21011	19322	80	17231	349	19038	91	19628	132	16542	73	21078	88	19278	133	8665	10790	7130	8843	18173	81	19031	208	9907	71	13777	85	15714	116	17789	127	13863	130	12701	39	16503	108	13420	60	13225	71	2945	7205	90	12689	40	15648	7393	5412	15185	130	10035	87	9659	42	9658	46	10451	154	19446	615	22578	150	13934	68	11882	60	11434	293	10546	130	7739	105	4117	29	668	5617	5	5360	3	6131	45	5844	6	4857	20	2787	1	3692	3	4994	6	5095	2	3450	2	3754	5	4503	3	2238	2	900	10	1168	10	820	2	383	36	244	9	376	0	158	0	64	1	181	1	322	2	206	0	17	9	85	0	26	0	32	0	67	2	375	1	49	0	35	0	54	0	0	1	24	1	12	0	87	9	57	19	65	0	23	2	109	11	44	0	54	1	74	81	127	7	48	0	106	0	73	0	72	0	413	1	876	10	3180	2	2917	4	3956	3	4006	1	2622	2	4670	5	4717	5	4631	6	4152	3	7369	5	5870	5	7392	8	7479	6	5772	5	5996	6	5788	7	5432	8	5814	9	6977	13	8093	13	4843	9	4781	9	6487	18	8208	3	9234	13	7508	16	10872	9	6890	4	5993	14	8996	11	9910	7	6646	2	9457	16	12762	6	12380	24	19539	12	14556	30	19744	21	14701	28	13299	27	14208	11	12304	8	10367	3	11045	6	12215	7	8149	8	11332	7	9586	10	11744	8	14244	24	13326	32	17232	15	16311	33	18138	30	18061	453	17492	14377	67	18436	139	17178	129	18840	188	13103	100	12600	69	13312	84	11244	112	14038	53	14580	140	20026	439	16529	238	12804	74	13820	89	14821	76	8545	38	9938	82	5145	8724	35	16441	33	12806	27	11620	24	13814	8	12330	10	13752	20	13192	20	9572	35	14751	22	10270	23	17460	24	12091	34	13930	18	14086	33	13159	21	16982	55	17731	25	12199	15	14083	12	10135	26	12526	26	13943	13	12429	12	12130	9	10537	33	21852	103	19535	46	18919	45	25440	26	18458	25	19816	23	17739	11	13652	34	10926	1	5071	5	4256	0	1155	474	500	304	990	484	463	1266	1229	525	521	8	13	144	2	504	1	980	12	835	4	1638	32	1623	3	1731	23	1118	76	2387	12	4037	12	4746	30	4577	37	4508	98	6110	116	4038	60	3603	16	4841	14	5095	23	4894	16	4587	42	5024	37	6084	36	5907	28	6806	88	5966	21	5249	15	7308	51	7068	546	3225	57	3769	77	3654	17	4134	65	5317	23	6592	48	5400	75	6620	55	5236	47	4053	45	4870	39	4683	55	5657	56	3864	20	4015	80	3968	27	5057	96	5052	26	2414	29	4024	41	4160	17	6213	39	6338	146	6565	578	544	4998	16	4782	10	4423	8	4330	11	5933	21	4395	9	5462	20	6168	2	5744	13	5821	17	5665	5	4392	8	5000	23	6281	12	6858	22	8091	14	7212	5798	1404	3944	37	2843	20	4036	17	4783	62	4556	41	4738	25	5464	36	3765	29	4011	33	2663	47	3008	76	3981	44	5912	66	6318	72	3866	48	4362	67	1982	69	45	10	0	0	1265	16	2785	28	2379	13	295	110	105	911	8	966
03.A.06	MSG	9	21	35	37	82	75	163	184	75	107	126	130	78	65	98	105	58	85	0	188	0	217	0	95	1	192	0	284	0	301	1	238	1	255	0	185	0	303	0	303	0	225	0	229	0	188	0	117	0	185	0	465	0	181	0	184	0	214	0	208	0	147	0	117	0	163	0	303	0	167	0	349	0	207	1	418	0	221	0	279	0	181	0	294	0	227	0	152	58	99	100	166	104	100	79	115	63	99	97	104	28	43	72	92	70	67	78	85	57	105	52	49	57	84	61	104	58	69	104	101	65	96	101	67	66	48	47	52	57	65	62	107	91	69	82	27	287	0	115	0	136	1	242	0	157	0	156	0	70	0	103	0	112	0	145	0	91	0	156	0	156	1	74	0	146	0	159	0	54	0	30	0	15	0	72	0	35	0	3	0	9	0	2	0	8	0	8	0	0	0	0	2	0	0	0	0	0	0	1	0	4	0	3	0	2	0	1	0	3	0	0	0	0	0	1	0	2	0	0	0	1	0	3	0	1	0	14	0	3	0	19	0	31	0	70	0	52	0	31	0	2	0	93	4	110	0	87	0	179	0	57	0	119	0	94	0	107	0	142	0	93	0	130	0	104	0	139	0	171	0	162	0	205	2	176	0	167	0	453	0	127	0	180	1	215	3	212	1	158	2	180	0	156	0	102	1	361	0	238	0	250	0	92	60	92	153	73	98	126	150	104	88	80	177	103	158	71	133	88	117	71	107	63	89	120	84	51	72	71	57	67	64	75	127	98	84	92	86	106	144	119	43	185	0	132	0	150	0	198	3	324	0	196	2	207	0	334	1	203	0	317	10	355	0	203	0	317	0	199	3	177	1	215	5	190	0	244	0	202	0	108	0	175	0	215	0	71	0	70	0	121	1	0	0	0	11	0	112	0	154	0	358	0	235	0	246	0	260	0	257	0	247	1	325	0	298	0	149	126	95	70	68	132	166	120	81	63	101	76	65	193	205	105	138	85	101	98	98	56	94	142	156	54	55	117	104	65	56	74	111	164	206	75	153	0	187	0	134	0	170	0	289	0	169	0	160	0	157	0	127	0	183	0	198	0	274	2	302	7	597	100	124	103	91	117	282	88	121	138	131	91	96	94	110	66	113	0	97	0	244	0	231	0	203	0	177	0	162	0	139	0	151	0	92	0	224	0	143	0	171	0	91	0	144	0	129	0	140	0	165	0	102	0	136	0	95	0	114	0	129	0	299	0	424	0	108	0	158	0	164	0	78	0	35	0	73	0	35	0	78	0	106	1	57	30	7	61	0	84	0	66	0	46	0	69	0	116	0	8	0	6	0	5	0	5	0	4	0	4	0	2	1	0	0	1	0	0	0	0	0	4	0	0	0	0	0	0	0	0	0	0	0	5	0	0	0	0	0	0	0	0	0	0	0	0	0	0	0	0	0	2	0	0	0	2	0	0	0	1	0	0	0	1	0	0	0	0	0	0	0	1	0	3	0	5	0	20	0	22	13	21	24	24	32	15	16	26	31	71	47	25	24	26	19	31	53	36	43	27	51	32	46	88	75	16	50	0	114	0	72	0	34	0	82	0	96	0	116	0	62	0	98	0	106	0	134	8	81	83	91	41	70	48	6	96	33	36	80	40	62	54	58	80	54	59	116	109	102	74	80	116	146	105	113	104	400	97	120	49	57	107	69	55	63	57	67	32	143	28	48	84	102	44	77	69	62	79	88	124	136	86	116	140	110	81	114	212	222	66	77	71	127	90	84	65	93	81	67	90	65	68	64	90	70	119	111	174	133	101	101	91	94	64	57	53	107	79	82	65	82	54	68	100	111	79	69	0	185	0	97	0	129	0	93	0	175	0	185	0	132	0	93	0	88	0	165	0	121	0	134	0	146	0	179	0	314	0	145	0	145	0	250	0	173	0	183	0	201	4	176	0	147	0	89	0	335	0	612	0	179	0	359	0	266	0	219	0	193	0	263	0	108	0	93	0	81	0	7	6	2	0	2	1	1	6	10	4	4	0	0	0	0	9	0	41	0	23	0	32	0	31	0	24	0	12	0	35	0	42	0	42	0	73	1	68	0	57	0	58	0	51	0	53	0	164	0	42	0	48	0	46	0	72	0	72	0	102	0	77	0	51	0	68	0	341	0	38	0	12	29	0	45	0	52	0	42	0	102	0	53	0	77	0	51	3	136	0	38	0	47	0	49	0	57	0	43	26	22	50	0	73	0	30	0	25	0	63	0	70	0	128	1	216	1	33	0	29	0	23	2	27	1	72	0	65	0	42	0	109	0	61	1	66	1	104	0	24	0	51	0	107	0	54	0	67	0	64	0	58	0	82	0	32	0	36	1	44	2	53	2	30	0	22	0	87	0	44	0	115	0	42	0	29	0	67	0	53	2	39	0	34	0	16	0	1	0	0	0	7	0	30	0	39	0	2	0	6	0	0	0
03.A.08	MSG	92	0	180	0	375	6	733	2	431	0	489	0	322	0	417	2	409	1	357	2	465	3	193	0	317	1	553	1	602	6	397	0	545	1	564	0	707	0	651	0	332	1	385	1	274	1	247	0	328	0	598	0	323	120	125	182	186	199	143	197	147	194	129	169	191	263	263	298	102	164	398	369	243	197	355	256	237	219	341	278	200	193	282	255	239	235	178	174	144	157	251	300	207	192	205	247	177	209	172	216	82	78	125	156	223	265	118	169	127	147	103	112	151	146	140	196	96	101	197	155	174	160	135	199	81	56	84	107	115	130	125	255	237	87	224	0	622	0	198	1	298	1	566	0	258	0	335	2	197	2	192	0	192	1	331	0	145	1	365	1	281	0	206	0	398	0	293	1	106	1	34	0	27	0	163	1	89	0	8	0	27	0	1	0	13	0	9	0	0	0	0	1	0	0	3	0	1	0	1	0	4	0	1	0	1	0	3	0	2	0	1	0	1	0	7	0	0	0	1	0	1	0	3	0	8	0	45	0	2	0	34	0	64	0	130	0	154	1	71	0	4	0	184	6	214	0	159	0	389	1	162	0	277	1	274	0	236	1	356	0	189	3	234	0	196	0	388	1	331	0	270	0	445	2	318	0	302	0	848	0	240	0	393	1	406	8	375	1	163	123	154	153	179	123	95	143	422	445	156	221	294	301	219	194	163	357	184	215	253	299	184	259	189	382	332	101	395	1	361	0	377	0	347	0	279	7	289	0	262	0	328	0	401	0	388	2	316	0	412	72	157	280	206	206	148	173	158	145	210	238	288	326	398	105	434	0	760	3	544	3	567	7	682	4	368	1	544	0	325	1	399	0	423	10	376	0	480	0	319	0	235	2	348	0	578	0	175	2	181	0	262	0	0	0	8	23	140	133	212	177	334	308	170	277	206	227	150	330	264	288	248	223	183	563	0	634	2	310	0	505	0	340	0	639	5	438	1	293	0	343	0	677	1	618	0	414	0	420	0	286	0	630	0	205	0	403	0	247	0	610	1	849	0	454	0	412	0	353	0	358	2	599	0	368	0	362	0	333	0	245	0	380	0	433	1	597	0	598	2	1354	1	492	0	364	0	1032	0	430	0	495	0	401	0	442	0	344	0	206	0	419	2	574	222	202	123	163	111	169	149	163	155	140	104	100	177	191	117	126	136	154	84	100	170	181	120	155	168	175	221	144	130	114	140	138	68	69	85	100	125	149	238	286	275	452	170	124	143	133	112	143	68	88	47	34	70	62	30	18	56	75	109	90	58	54	24	19	66	61	70	65	60	82	47	40	45	57	94	100	7	12	5	12	4	2	11	5	3	1	1	4	0	0	0	0	0	0	1	1	0	0	4	7	0	0	0	0	2	1	0	0	0	0	6	8	0	0	0	3	0	0	0	0	0	0	0	0	0	0	0	0	0	0	0	0	1	4	0	0	0	3	0	0	0	0	0	1	0	0	0	0	0	0	5	3	0	2	28	25	36	38	62	43	50	62	30	28	54	62	116	127	45	62	46	45	73	65	67	67	74	116	85	102	149	148	107	82	113	95	95	96	42	40	71	74	90	94	79	79	64	83	92	69	90	140	166	152	86	87	164	167	130	116	62	83	102	136	152	189	50	106	133	136	195	156	142	151	191	237	180	172	262	262	222	311	225	639	172	181	139	160	234	159	110	114	144	170	89	279	90	117	240	184	122	158	162	111	126	201	260	330	201	274	323	204	170	162	438	460	111	112	237	253	140	166	188	208	232	170	142	139	156	164	111	125	364	271	378	371	186	180	159	188	127	164	136	171	137	173	150	196	138	156	174	240	134	151	164	156	62	104	157	139	91	105	165	191	145	151	128	132	94	65	128	108	153	134	103	134	133	150	121	139	118	173	365	386	163	187	159	178	265	301	149	178	227	260	202	242	162	173	163	171	143	102	266	381	532	615	221	201	328	458	288	272	265	272	164	216	260	289	146	103	49	52	81	114	7	14	11	11	3	1	3	3	17	15	8	5	0	0	1	0	11	0	62	0	29	0	93	0	27	0	72	0	31	0	122	0	82	0	95	73	0	144	0	232	0	215	0	109	0	145	0	161	1	317	0	121	0	93	0	128	0	126	0	160	0	202	0	127	0	169	0	131	0	565	0	123	0	85	0	87	53	74	90	0	176	0	126	0	197	0	114	0	255	0	137	0	127	4	89	0	103	0	109	0	98	0	119	2	164	2	80	1	105	0	126	2	144	0	249	1	473	1	129	1	74	0	60	0	64	3	188	0	172	0	95	0	328	0	110	0	91	0	164	0	72	0	109	0	170	0	135	0	189	0	156	2	120	0	170	0	62	0	107	3	68	2	121	0	88	0	73	0	300	0	62	0	319	0	68	0	62	0	136	0	125	1	62	0	70	0	41	0	8	2	0	0	14	0	91	0	81	1	3	0	50	0	0	0
03.A.09	WGS	2943	12	4641	836	5246	5424	6063	6405	6767	6819	6582	7007	5664	6188	5769	6153	4671	4766	5526	5767	7355	7313	5346	5557	5845	6354	8160	8567	8469	8913	7657	8364	7624	7881	7028	7281	5003	5206	6096	5277	5153	5471	6131	6241	4582	10067	42	14202	4	13409	11	10643	13	11935	9	12542	12	14815	9	11977	16	10736	19	10748	19	16898	7	14811	8	11629	10	18329	23	18787	15	21087	67	13894	20	15250	14	15080	27	15463	12	15769	31	12335	8	10389	5	15265	3	12336	10	14100	27	13815	4	11591	13	9505	3	8322	5	9168	5	10652	12	11966	10	11601	6	13018	29	12705	10	7748	12	12238	4	13756	34	10493	8	7556	16	11422	18	9940	22	13734	14	9964	7	7791	15	9129	15	10523	15	9780	4	8178	23	7289	8	8683	5	9456	10	9760	12	8141	21	10956	24	6358	114	12293	17	5610	9	6457	14	8812	4257	4999	1668	1681	1040	1024	652	647	2516	2764	1980	2306	193	247	496	585	73	79	360	320	203	196	4	55	4	4	39	74	44	54	77	98	31	46	88	92	64	61	58	63	29	37	10	12	32	30	70	67	40	41	44	42	25	26	30	35	85	99	96	53	463	543	279	251	916	1204	1400	1329	1451	1513	2181	2119	2345	2383	119	123	3106	3324	2707	2678	2494	2385	2678	2780	2796	2810	2465	2526	2939	3014	3426	3739	3448	3441	2461	2544	3692	3491	4224	4101	3395	3427	4567	5004	5672	6330	7416	7752	4544	5067	5999	6406	4041	4146	5432	5506	5923	6276	7695	4297	12299	112	12834	24	11435	67	11061	43	10273	43	12002	35	14130	72	14091	39	11085	27	11415	57	14330	64	13041	20	10442	118	9855	23	10999	30	12713	25	12391	34	13720	43	13476	45	13810	62	7473	51	9686	29	11398	53	13987	19	9252	20	13209	59	11690	98	13149	64	13091	31	9329	25	8605	14	10312	32	12906	11	13626	91	13140	30	14465	27	16128	58	16466	290	11968	17	18706	66	15149	17	12418	28	13321	94	11613	21	11967	269	12816	29	14471	26	10764	35	9615	19	10680	18	5793	15	4328	12	8538	12	250	0	535	481	3716	3702	5552	5820	6999	7387	6663	6841	7537	8241	7106	7661	6918	7054	7351	7470	9129	9571	7264	8677	5419	5578	11845	41	9740	33	14689	75	16670	72	11057	61	11291	92	15155	68	13303	25	9915	52	14283	342	10298	61	13556	57	8744	36	10877	68	11884	42	13700	81	13260	62	11283	51	13190	65	11887	30	9994	62	8988	43	13057	36	12898	37	11622	49	11283	34	7873	5694	6934	7734	7325	7755	8317	9582	9116	9283	7227	7863	6861	7319	6724	7718	7332	7743	6550	6446	7636	8421	7590	7949	6788	7021	5690	5972	6608	7172	7151	7595	3837	3846	5058	5419	5783	6080	6523	6945	5032	5456	4603	4842	7834	4536	9979	30	9824	16	7495	31	8602	24	10912	30	9044	202	12061	104	7657	88	7274	20	7388	27	7656	58	14524	367	16544	65	10226	19	8774	22	8428	246	7996	88	5913	54	3154	6	4723	23	3770	10	4635	11	4342	45	3587	15	2120	5	2697	7	3575	5	3838	11	2655	11	2915	0	3491	7	1408	74	618	10	736	89	667	1	327	2	132	0	144	135	137	2	62	0	154	0	42	246	111	14	10	6	43	1	27	2	19	0	49	0	238	1	29	0	22	0	24	0	0	0	9	17	12	0	53	6	43	1	38	15	11	7	76	0	37	1	25	0	38	12	54	26	38	0	38	20	52	0	33	0	271	1	650	1	2275	14	2179	7	2901	28	3070	0	2018	21	3491	28	3415	10	3549	25	2936	7	5204	16	4244	35	5119	103	5297	20	4154	16	4458	20	4211	12	4053	11	4225	34	5142	20	5806	16	3407	12	3673	16	3022	1572	3031	3203	3504	3729	2878	2971	3840	4226	2775	2674	2238	2471	3276	3530	3634	3816	2381	2486	3472	3512	4731	5017	5872	4652	6696	7564	5133	5525	7140	7544	5389	5321	4770	5275	5101	5248	4277	4656	3663	3852	3967	4597	4093	4755	3052	3101	3964	4069	3319	3664	4260	4486	4910	4952	4814	4898	1124	11321	1565	10275	6375	6982	6315	7135	6196	6916	5424	5658	7029	7167	6817	7524	7103	7517	5184	5579	4656	4755	5014	5344	4144	4365	5476	5579	5480	5997	7622	8527	6425	7099	936	9281	7	10945	14	12498	2	6826	5	8273	4	10855	6	12829	8	9752	12	8441	8	10273	8	9680	3	10460	3000	6950	3411	3789	5116	5631	3984	4130	6338	6586	4635	4496	4943	5226	4912	5222	4897	4957	6037	6430	6706	6750	4618	4969	18	10989	4	7967	6	9469	12	10553	5	10136	15	9002	1	8832	10	16698	9	15551	19	14978	13	19242	4	14272	8	15169	14	13901	7	10845	14	8201	5	4223	1	3220	3	871	335	417	459	513	349	391	920	897	351	337	6	4	118	5	414	0	805	13	742	0	1368	44	1335	0	1347	10	942	38	1812	7	3659	12	3765	32	3425	22	3541	43	4530	64	2877	19	2673	9	3761	12	3825	16	3884	5	3470	30	3836	11	4540	6	4688	23	5141	81	4662	16	4074	20	5551	26	5490	349	2742	26	2966	36	2745	22	3174	31	4193	27	5018	19	4177	75	5126	48	768	3652	6	3371	8	3874	3036	740	4204	25	3100	8	2975	40	3003	14	3655	68	255	3755	2	1971	9	3006	2	3254	7	5142	6	5332	576	5067	26	4249	4	3935	2324	975	3086	237	3807	38	3009	190	3995	24	4435	21	3899	111	3994	93	3696	16	3165	18	3327	23	4716	25	4768	14	5570	40	5032	35	5306	58	2921	9	2168	7	2992	6	3747	36	3396	17	3430	6	4241	27	2665	22	3190	2	2310	23	2039	40	2994	8	4244	34	4814	38	3084	28	3347	53	1596	42	34	11	0	0	825	3	2071	24	1723	11	191	66	95	684	12	717
03.B.01	WGS	1477	1603	2793	2879	5718	5879	6140	6758	6967	7282	6915	7385	6318	6667	5970	6273	4950	5311	5859	6283	7436	7837	5552	5726	6165	6223	8972	9076	8444	9459	8349	8381	16583	87	14298	48	10417	24	11664	39	10879	53	8405	4429	7321	7610	7099	7476	6589	6898	5371	5454	6300	6617	6741	6925	7734	7981	6198	6159	5465	5748	5498	6087	8374	9415	7271	8033	5660	6085	9175	10131	9263	10563	10552	11050	6821	6930	7468	8356	7108	7584	7460	8015	7859	8257	5930	6809	5143	5506	8204	8294	6514	6544	7346	8015	7121	7659	5550	6667	4832	5550	4343	4453	4716	4839	5693	6071	11283	1120	11826	7	7320	6278	6361	6511	4064	4441	6315	6271	6299	7195	5822	5754	3778	4237	5533	6275	5170	6013	6766	7978	5181	5459	4194	4244	4839	5115	5027	5399	5330	5523	4151	4477	3832	3796	4750	4594	4640	4856	5026	5380	3955	4248	5818	5891	3470	3389	6227	6539	2746	2963	3225	3196	4530	4817	4848	5285	1830	1741	1134	1103	728	681	2757	3024	2198	2231	207	263	595	682	113	110	367	358	211	231	7	34	2	19	53	72	52	30	91	92	36	73	89	119	73	77	53	48	31	57	14	12	41	38	56	86	48	51	53	39	37	40	41	39	107	121	78	76	578	546	295	270	1007	1386	1576	1468	1662	1619	2308	2308	2266	2560	148	150	3088	3249	2774	2896	2641	2622	2769	2888	2935	3188	2557	2751	3092	3274	3866	4001	3776	3957	2565	2674	3632	3948	4361	4202	3483	3725	4878	5022	6315	6597	8127	8909	4689	4798	6448	6858	4144	4386	5692	6332	6445	6440	6451	6310	6713	7262	6801	7518	6218	6525	6011	6257	5300	5748	6146	6462	7196	7991	7234	7775	5647	5772	5876	6703	8058	8186	7059	7015	5215	6049	5041	5365	5558	6268	6639	7063	6733	6942	7117	7466	7149	7799	7408	7806	3729	3959	5090	5702	5978	6085	6920	8001	5017	5320	6942	7496	8434	4689	14167	72	13831	25	9541	7	9157	21	11610	45	13933	20	14670	34	13563	31	14775	34	17514	44	17179	300	12652	17	19615	29	16089	17	12722	30	14385	127	12086	25	12429	268	12909	21	14596	17	11296	20	10029	23	11391	21	5970	3	4394	24	9525	18	234	0	1069	4	7955	30	11131	95	14421	31	13290	25	16323	49	15023	71	14063	50	15296	31	12159	7175	13	16909	9	12200	4	13274	13	11252	4	16611	24	19549	15	12604	16	12709	17	17509	6	15187	3	11301	7	16693	4	11785	10	14720	6	9881	8	12125	20	13177	15	15375	2	14807	4	13600	5	14520	5	13156	1	11241	10	10438	6	14507	4	14221	11	13174	6	12646	5230	9009	7628	8449	7975	8194	8845	9860	9446	10584	7929	7975	6808	7637	13018	2065	15705	42	13714	36	17183	54	15908	87	15100	82	9764	2173	7043	8128	7645	8130	4024	4179	5566	5677	6326	7017	7044	7638	5657	6138	5101	5384	6717	7142	5552	5614	5322	5848	4241	4485	4569	5362	6095	6539	5038	5552	6393	6326	4161	4227	3760	4278	3823	4136	4297	4295	7470	9120	9175	9725	5391	5748	4871	5168	4485	5144	3985	4436	3213	3334	1737	1719	2535	2631	2072	2137	2360	2489	2340	2274	1885	1900	1150	1162	1490	1488	1912	1954	1934	2098	1356	1397	1469	1630	1756	1900	811	944	383	396	383	548	370	385	191	169	115	100	96	258	65	75	27	34	83	102	19	274	89	82	7	17	26	43	10	6	11	9	25	24	166	173	13	14	11	17	6	11	0	0	7	14	11	5	28	27	20	19	23	42	7	16	52	49	25	12	10	15	21	48	31	84	35	19	20	63	35	22	26	19	177	183	313	376	1248	1321	1198	1212	1630	1679	1581	1682	1110	1074	1836	1811	1960	2046	1929	2028	1606	1698	2817	2887	2313	2324	2953	2946	3037	3128	2301	2329	2323	2559	2291	2334	2023	2158	2308	2155	2751	2745	3140	3292	1932	2004	1868	2111	2526	2577	3139	3567	3872	3945	2852	3072	4353	4189	2714	2846	2384	2394	3721	3781	5453	2548	4851	14	7395	19	10214	95	12694	40	14594	445	11130	41	14858	76	10979	18	10510	21	10864	42	9377	120	8203	12	8703	46	8856	32	6430	21	9373	45	7110	18	9528	94	10668	63	6800	3606	6479	6920	5992	6539	6760	7202	6655	7690	6653	7615	5813	6237	7676	7829	7239	7587	7278	8273	5268	5534	4865	5298	5717	5728	4560	4833	6178	5995	6221	6438	8236	8741	6581	7109	5340	5659	860	10580	3	13026	2	7114	9	8804	2	11313	7	13591	11	10291	5	9158	7	11017	2	10004	5	10945	9	10744	3	7954	4	11390	6	8176	9	13722	4	9977	4	11142	7	11517	4	10621	1	13699	9	14002	0	10479	2	11621	3	7908	4	10342	2	11331	5	10264	3	9427	5	8645	11	17877	7	15914	5	15434	6	21012	7	14794	4	15283	9	14825	5	11284	0	8853	1	4300	2	3456	0	941	382	424	466	678	386	414	941	1021	328	355	5	4	129	4	438	0	802	6	703	0	1310	59	1375	1	1578	12	919	83	1860	7	3541	17	4150	25	3694	17	3718	29	4994	113	3338	38	3071	16	3917	22	620	3420	3	4532	5	3637	2	4325	3	5014	3	4997	10	5976	2	4865	2	4406	2	6291	2	6514	4	2875	0	3158	1	3079	2421	936	4285	17	5222	59	4126	56	5210	57	4389	23	3299	11	3952	27	3995	45	1118	3661	1	3201	2	3417	3	3243	0	3966	5	4035	0	2117	2	3521	1	3519	4	5312	2	5446	737	5589	3	4440	4	4064	1	3642	1	3857	6	4680	22	3662	2	4419	9	4853	3	4182	3	4518	5	4266	4	3431	8	3985	4	4731	3	5467	2	6691	6	6110	8	5744	4	3153	1	2284	3	3367	0	4465	2	3757	2	3895	1	4733	2	3064	0	3598	7	2471	3	2449	0	3305	10	5109	2	5347	0	3311	0	3506	5	1740	2	56	0	0	20	980	1	2410	0	2050	18	309	69	987	13	1003
03.B.03	MSG	0	149	0	189	0	391	0	1154	0	522	2	640	0	477	2	735	0	376	0	578	1	612	0	314	0	493	0	851	2	787	1	605	0	679	0	446	0	823	1	1042	266	96	451	1	418	1	365	1	392	0	739	0	558	0	376	0	426	0	305	2	297	1	281	0	492	0	621	0	376	5	1106	1	451	0	918	0	509	1	763	6	473	5	756	0	598	5	585	0	394	0	649	0	590	3	470	0	510	2	502	0	167	0	453	7	557	0	388	0	458	3	366	0	333	0	315	0	238	0	493	0	424	0	351	7	191	1	198	0	328	4	329	4	404	0	350	0	932	1	255	1	404	0	723	0	292	1	476	1	187	0	256	0	313	0	405	1	225	0	511	0	381	1	248	0	415	0	380	1	127	0	51	0	34	0	153	0	89	6	15	0	38	0	3	0	21	0	7	0	0	0	0	2	3	0	5	0	3	0	2	0	2	0	3	0	2	0	6	0	2	0	1	0	1	0	3	0	1	0	0	0	7	0	3	0	3	0	35	0	4	0	46	0	96	0	186	0	194	0	104	0	2	0	253	10	278	0	273	0	517	0	180	0	362	0	401	0	284	0	452	1	250	2	462	11	278	0	502	0	472	0	424	0	513	2	0	619	0	428	2	1621	0	366	0	519	0	513	2	686	3	371	0	415	0	365	0	374	0	1018	2	604	1	792	0	622	0	923	0	588	0	773	0	680	0	951	0	859	0	620	0	533	0	486	3	434	0	507	0	319	1	367	0	370	1	631	0	461	0	538	0	643	0	593	0	470	180	243	154	173	330	276	432	391	339	404	277	281	516	460	333	480	430	746	511	387	245	275	310	443	235	229	219	261	338	349	284	367	283	393	232	224	115	159	268	319	319	233	115	170	128	136	149	117	1	0	8	16	134	141	270	209	468	403	236	367	230	244	296	420	353	317	322	360	406	474	489	456	210	227	296	277	203	218	305	386	284	285	305	109	459	0	1170	1	669	0	458	5	524	0	333	2	945	4	373	0	661	1	376	0	523	1	975	0	509	0	608	0	339	0	468	0	910	0	471	0	454	1	378	0	263	1	375	0	464	0	268	418	329	417	952	908	309	230	404	0	677	14	345	1	955	5	516	0	566	3	487	0	257	0	534	1	683	0	448	0	434	0	317	0	398	1	310	0	216	0	506	0	273	0	454	0	231	0	94	418	0	426	0	387	1	463	0	311	0	413	0	215	0	264	0	356	1	742	0	1319	0	321	0	393	1	409	0	201	0	115	0	208	0	81	0	197	1	255	1	119	0	106	0	161	0	170	0	213	0	135	1	138	0	286	0	23	0	13	0	3	0	21	0	7	0	2	0	4	0	0	0	0	0	2	0	1	0	4	0	0	0	1	1	1	0	0	0	0	0	12	0	0	0	0	0	0	0	0	0	0	0	0	0	0	0	0	0	3	0	0	0	4	0	5	0	1	0	0	0	0	0	0	0	1	0	1	0	1	0	10	0	4	0	53	0	108	0	86	0	184	0	97	0	174	0	394	0	153	0	110	0	176	0	145	0	314	2	204	0	477	0	200	0	295	0	219	1	65	0	269	0	255	0	229	0	206	12	224	0	282	0	419	0	228	0	553	0	294	0	119	1	346	0	493	0	246	0	439	0	444	0	454	0	542	4	421	376	336	260	292	274	955	194	265	162	171	364	181	215	145	201	206	94	346	122	116	197	214	139	221	208	123	223	276	352	366	272	354	112	441	0	555	1	1276	0	292	0	536	0	469	198	265	230	197	165	163	159	200	191	131	59	864	0	1056	0	605	0	437	0	384	0	362	0	410	0	407	0	465	0	557	1	443	0	405	0	275	0	377	0	212	0	525	0	399	0	296	0	193	0	256	0	423	0	284	0	478	0	294	0	469	0	980	0	415	4	511	309	377	234	242	318	250	283	353	242	228	193	219	180	154	245	383	901	1029	306	273	586	775	353	338	403	339	259	241	336	377	165	174	74	83	114	110	23	10	16	0	4	2	12	0	42	0	8	0	0	0	3	0	8	1	129	0	19	0	91	1	69	0	121	0	43	0	212	0	144	0	122	0	171	2	206	0	158	0	81	1	109	0	172	1	383	0	98	4	92	1	95	2	173	0	159	1	221	0	166	0	121	0	150	0	942	1	192	0	124	0	113	0	118	1	117	0	233	0	164	0	140	0	16	134	0	423	0	150	0	179	0	153	0	178	0	187	0	164	0	154	0	210	0	123	0	60	0	407	0	190	0	187	0	147	0	275	0	78	74	21	80	0	255	0	212	0	100	0	45	413	0	112	0	125	0	332	0	85	0	182	0	447	0	140	0	211	0	154	0	165	0	275	0	124	1	106	0	117	0	209	0	144	0	101	2	380	0	106	85	21	128	0	55	0	129	0	217	1	68	0	83	0	41	0	7	1	0	0	15	0	82	0	89	1	4	0	38	2	0	0
03.B.05	MSG	205	189	303	311	644	600	1010	1077	644	677	678	792	667	642	730	917	635	579	609	675	704	690	311	418	496	675	831	822	1114	1170	543	957	1023	933	785	556	936	931	902	1088	656	668	643	971	532	641	490	458	493	643	790	1082	746	812	530	737	711	693	473	662	386	569	406	524	636	623	718	1033	737	261	2308	1	768	828	1140	828	531	718	836	887	593	673	643	691	686	861	643	560	508	542	812	881	628	646	721	790	720	808	580	607	335	347	514	562	591	525	500	563	482	508	397	346	5	928	3	1174	1	919	1	1086	0	1213	1	1061	3	604	1	719	1	1018	0	1403	0	1161	0	738	1	1734	0	832	0	948	0	1197	0	941	0	925	0	547	1	653	0	879	2	1242	0	656	7	1380	0	700	3	568	0	1078	0	1042	0	376	0	424	0	104	0	416	0	349	0	35	0	85	0	13	0	46	0	32	0	0	0	1	0	5	0	11	0	7	0	7	0	15	0	5	0	4	0	6	0	9	0	1	0	13	0	22	1	2	0	0	0	16	0	11	0	33	0	120	0	13	0	199	0	225	0	351	0	447	0	321	0	13	0	602	1	962	0	527	0	796	1	503	1	925	1	952	3	903	1	992	0	586	0	1091	0	850	2	907	2	1240	1	1239	0	1488	1	1309	5	1163	3	2142	4	898	0	1472	3	1298	0	1769	0	1072	0	1120	0	920	1	688	2	2272	2	1638	1	2288	1	1366	1	1697	3	1797	0	1697	0	1471	2	1814	2	1818	3	1295	0	1587	0	1426	1	1020	0	1368	2	825	1	1114	1	955	0	1756	1	1300	1	1353	169	1501	576	954	641	676	438	562	477	500	730	787	1079	984	812	1013	810	867	925	1091	858	1076	953	1460	1067	777	616	721	831	942	531	621	675	724	640	767	605	729	747	1224	601	620	354	335	652	717	943	772	338	307	330	314	428	408	1	0	62	0	723	0	1249	0	1633	0	1468	1	1256	22	1301	0	1920	2	1351	1	2368	3	1988	2	1211	0	1326	2	859	0	2061	6	1548	3	1183	7	1174	3	2073	2	1468	6	1162	10	1446	8	886	4	1844	5	706	2	1349	5	867	0	1344	3	1910	5	1460	2	1259	0	1052	0	1087	2	1437	1	1056	0	1054	0	1075	0	694	0	1113	9	1297	1	1722	0	1690	22	3023	2	1427	6	1090	0	1647	37	1146	4	2151	14	1406	5	1562	6	1403	0	875	0	1438	0	1475	8	1150	1	850	0	914	0	1152	2	1159	1	603	2	1287	0	915	2	1074	0	644	0	1127	3	864	1	1027	0	1352	0	946	1	981	0	645	0	798	2	908	1	1702	3	1844	0	1081	0	985	0	964	2	555	1	353	0	693	1	223	0	519	8	579	2	348	0	187	0	496	0	448	0	455	0	346	1	367	0	730	0	86	0	45	0	19	0	31	0	11	0	22	0	7	4	0	0	0	0	5	0	1	0	11	0	0	0	0	0	4	4	0	0	0	0	41	0	0	0	0	0	0	0	0	0	0	0	0	0	9	0	0	0	5	0	0	0	3	0	5	0	7	0	1	0	0	0	0	0	1	0	0	0	3	0	17	0	23	0	135	0	188	1	400	0	415	0	246	1	418	0	614	1	384	1	334	0	558	0	503	0	421	1	609	0	793	0	526	0	654	0	479	0	198	15	479	0	539	0	452	0	457	1	548	0	775	4	1176	0	536	0	1000	0	730	2	380	0	813	2	923	0	488	0	843	10	1059	1	878	2	1401	7	1149	1	1897	0	1332	2	1327	0	1104	3	882	1	1320	1	821	3	966	4	510	0	611	1	1006	0	787	0	908	1	629	397	930	1146	607	860	757	721	591	586	1083	997	405	300	625	746	517	712	588	614	785	674	496	565	461	538	432	438	893	979	902	792	666	749	480	521	412	578	546	559	485	594	642	753	432	667	644	756	49	1174	0	1295	0	647	1	935	0	692	0	1248	0	1091	0	791	1	505	1	617	1	1042	0	949	0	960	0	877	0	1180	0	1806	0	1125	0	1099	0	2093	1	1060	0	1663	0	1658	15	1290	1	962	0	742	0	2217	0	3270	0	1390	2	2462	1	1991	0	1672	0	1445	1	1554	0	740	0	518	1	705	0	61	78	1	13	0	25	0	120	0	56	0	0	0	11	0	51	0	218	0	81	0	203	5	123	0	224	0	92	0	299	3	306	0	319	0	545	0	468	3	531	0	312	0	282	0	511	0	281	676	1	364	0	373	0	347	0	431	0	550	1	530	0	445	0	375	0	429	9	1529	0	355	0	331	0	318	296	120	321	3	620	0	422	1	486	0	391	0	528	0	360	0	344	18	92	322	0	372	0	348	0	322	0	455	0	695	0	264	0	274	0	575	0	543	1	595	2	495	0	500	0	386	0	366	0	303	1	647	0	506	0	538	20	860	0	358	0	368	0	615	0	324	0	430	0	588	0	469	0	685	0	442	0	505	0	507	1	299	1	294	0	294	0	472	0	397	0	262	3	440	0	180	0	357	0	422	0	250	0	416	1	485	0	223	0	226	1	152	5	36	0	0	0	47	0	267	1	268	0	0	31	3	6	0
03.B.06	MSG	6	9	26	24	34	57	137	159	66	48	63	70	26	49	46	90	51	89	40	24	38	40	10	13	28	33	43	60	60	71	46	40	52	33	115	33	147	164	120	183	48	67	23	59	35	33	16	25	40	35	142	210	30	22	28	22	29	60	16	32	20	15	25	36	29	51	0	220	0	48	0	317	2	64	0	266	0	98	0	219	0	77	0	258	0	127	0	66	0	93	0	82	0	98	0	91	1	94	0	94	0	22	0	46	0	141	0	49	56	49	44	0	62	0	58	0	23	0	139	0	63	0	74	0	16	0	48	0	39	0	35	2	135	0	38	0	312	0	35	0	80	0	227	0	23	0	124	0	24	0	28	0	43	1	81	2	27	0	87	2	121	0	47	0	62	0	107	0	14	0	15	0	1	0	34	0	23	0	1	0	4	0	2	0	2	0	2	0	0	0	0	0	0	0	0	0	2	0	0	0	0	0	0	0	0	0	0	0	0	0	0	0	1	0	0	0	0	0	0	0	0	0	0	0	1	0	4	0	0	0	17	0	15	0	38	0	20	1	29	0	1	0	43	0	29	0	52	1	205	0	31	0	70	0	55	0	34	0	61	0	67	0	66	0	58	0	159	0	64	0	47	0	80	0	120	0	61	0	558	0	31	0	78	0	53	0	96	0	69	0	40	0	59	0	76	0	418	0	105	0	114	0	141	0	60	0	61	0	166	0	148	0	92	0	89	0	69	0	59	0	69	0	47	0	66	1	63	0	99	0	38	2	75	0	44	0	77	0	180	0	65	0	57	0	78	0	49	0	76	0	228	0	68	0	90	0	227	0	118	0	206	0	382	0	58	0	208	0	88	0	104	0	60	0	78	0	31	0	85	0	55	0	105	0	84	0	41	0	45	0	37	0	1	0	2	0	29	9	67	57	166	129	37	52	30	34	39	69	38	80	66	6	147	1	174	2	63	0	41	0	46	1	90	0	75	0	96	2	82	0	299	0	139	0	51	0	117	0	78	0	272	0	45	0	163	0	57	2	64	0	276	1	42	13	29	28	21	45	35	34	108	140	0	78	0	85	0	51	0	59	0	78	0	98	0	231	1	115	0	651	0	114	0	77	0	530	0	125	0	166	0	126	0	103	29	36	13	21	0	84	1	103	0	139	0	93	0	61	0	43	0	80	0	27	0	136	0	39	0	88	0	61	0	105	0	65	0	52	0	78	0	28	0	40	0	31	0	64	0	59	0	221	0	432	0	46	0	37	0	32	0	69	0	38	0	66	0	16	0	31	0	22	0	28	0	5	0	29	0	22	0	35	0	28	0	15	0	130	0	7	0	7	0	2	0	1	0	3	0	0	0	5	0	0	0	0	0	0	0	0	0	0	0	0	0	0	0	0	0	0	0	0	0	1	0	0	0	0	0	0	0	0	0	0	0	0	0	0	0	1	0	0	0	0	0	0	0	0	0	1	0	0	0	0	0	0	0	0	0	0	0	0	0	1	0	2	0	11	0	8	0	31	0	32	0	15	0	17	0	115	0	16	0	16	0	30	0	12	0	76	0	19	0	186	0	42	0	37	0	46	0	24	0	24	0	25	0	39	0	27	0	57	0	30	0	99	0	34	1	115	0	53	0	37	0	89	35	45	17	14	46	38	20	62	28	28	39	48	55	23	54	79	106	33	33	411	20	37	15	18	105	21	21	18	36	29	7	125	11	20	97	88	35	40	26	16	24	42	155	160	29	57	137	44	18	31	351	239	17	48	69	49	30	42	50	28	10	40	22	51	31	26	32	20	106	148	137	142	35	73	31	45	25	29	54	29	41	32	23	40	0	69	0	79	0	69	0	55	0	63	0	49	0	33	0	62	0	71	0	50	0	51	0	49	0	92	0	36	0	50	0	50	0	60	0	263	0	86	0	62	0	277	0	41	0	78	0	68	5	69	0	71	0	50	0	245	0	564	0	101	0	355	0	54	0	98	0	66	0	241	0	59	0	21	0	43	0	7	1	0	2	0	0	0	6	1	2	1	0	0	4	0	6	0	54	0	5	0	8	0	27	0	23	0	8	0	51	0	21	0	15	0	47	0	57	1	44	0	3	0	50	0	37	0	151	0	13	0	31	0	2	37	0	29	0	36	0	47	0	27	0	27	0	22	0	267	0	53	0	63	0	17	0	19	0	14	0	30	0	18	0	40	0	23	1	138	0	21	0	12	16	0	18	0	60	0	13	0	28	0	36	0	18	0	19	0	69	0	20	0	132	0	225	1	23	0	14	0	0	15	0	16	41	8	78	0	21	0	101	0	19	0	24	1	70	0	16	0	29	0	108	0	19	0	26	0	15	0	16	0	48	0	8	0	20	0	47	0	32	0	44	0	16	0	97	0	27	0	166	0	15	0	10	0	18	0	27	1	24	0	21	0	8	0	0	0	0	0	19	0	5	0	7	0	0	0	30	0	0	0
03.B.08	WGS	3	2985	3	5663	16	11694	11	13621	8	14632	8	14956	15	12488	18	13057	5	10330	11	12355	18	15303	4	11493	4	13134	25	18236	10	18409	8	16785	13	16944	11	14876	9	11283	12	12430	4160	6819	6015	6348	7131	7757	6952	7418	6629	6661	5398	5408	6459	6064	6503	6325	7187	8010	5819	6667	5418	5811	5424	6227	8055	9006	7381	7914	5348	6271	8466	9360	9141	10425	10513	11321	6775	7095	7497	8023	7479	7978	7060	8182	7884	8049	6313	6458	5229	5383	7777	8424	5991	6741	6955	7751	6459	7397	5711	6259	5001	5300	4113	4737	4692	4765	5580	5481	5959	6718	5553	6321	6471	6646	6600	6712	3884	4312	5781	6901	6371	7531	5267	5760	3586	4091	5583	5974	8534	1116	14274	39	10507	26	8247	45	9173	35	10202	73	9992	55	8138	44	7547	26	9081	15	9646	27	9885	31	8052	11	11485	32	6543	21	12734	162	5486	21	6570	18	9113	20	9545	20	3493	2	2111	7	1399	4	5641	34	4376	166	444	1	1089	43	212	0	754	0	404	22	6	53	8	9	108	13	98	5	149	13	101	11	173	9	132	0	126	1	72	19	30	0	55	0	147	2	84	12	78	4	72	0	76	2	224	2	120	0	1061	0	592	5	1895	285	2904	19	3213	2	4519	9	4957	28	245	0	6305	8	5676	24	5048	20	5593	153	5689	7	5141	9	6135	12	7431	9	7311	18	5005	10	7313	33	8595	31	6864	102	9746	127	12676	99	16526	140	4876	5121	6568	6935	4282	4318	6087	6263	6560	7104	6205	6742	6460	6940	7140	7347	5967	6262	6245	6283	5234	5903	6016	6782	7661	8247	6286	8753	3	11723	18	13621	20	16852	10	14839	18	11663	5	10990	19	12230	6	13416	10	13973	7	14940	22	15297	13	15867	26	7503	9	10517	10	12783	22	15512	6	10496	15	15201	15	13161	20	15245	16	14059	4862	5064	4786	5065	5700	5949	6970	7491	7080	7451	6804	7759	7596	7750	8570	9167	8323	9020	6163	7116	9516	10537	7979	8321	6223	6735	6675	7769	6081	6430	6167	7007	6562	7110	7471	8150	5662	5804	4913	5178	5854	5966	2996	3015	2169	2224	4547	4503	127	124	520	604	3973	4036	5701	5875	7153	7316	6704	6838	8381	8365	7209	7986	7693	7494	7738	8490	9411	10513	8152	8511	5955	6009	6202	6733	5270	5477	7395	8468	9174	9824	5653	5566	11713	94	16391	63	13772	36	10688	46	14826	322	11049	52	14305	54	9389	40	11065	69	12067	27	14431	91	13252	49	12451	20	13669	91	11692	54	10271	27	9673	34	13679	30	13374	61	12160	42	12329	32	14053	48	15589	85	15285	29	18143	150	18503	123	15581	36	13992	320	14750	43	15925	36	13543	22	16570	86	15389	80	14204	70	12122	17	14398	56	15037	126	8026	32	10868	47	12521	48	14360	67	11406	52	8312	1768	6457	6865	5216	5494	5139	5245	3839	3887	1263	8824	29	12534	4	10448	14	12763	10	8273	5	8176	14	8129	5	8711	14	17384	19	18244	9	10999	14	9222	10	9956	3	8732	7	6734	1	3350	5	5130	2	4311	3	4709	30	4620	3	3858	7	2340	2	2932	0	3805	3	4174	0	2866	1	3114	0	3692	0	1657	0	734	10	892	1	616	1	292	13	166	8	319	0	165	0	73	0	144	1	312	7	164	1	20	5	79	8	25	0	21	0	67	1	238	0	28	0	24	0	31	0	0	0	22	0	4	0	64	13	37	19	49	0	17	0	97	8	14	2	40	2	66	25	123	5	45	0	74	0	62	0	55	0	364	0	735	7	2606	0	2328	3	3169	2	3330	4	2153	2	3615	1	3820	3	3735	4	3322	7	5636	11	4770	0	5801	2	6009	0	4754	1	4637	3	4530	2	4329	2	4507	3	5438	3	6529	1	4001	3	4048	383	4728	14	6706	9	7862	7	6133	3	8761	2	5745	1	4847	10	7474	6	8001	4	4955	2	7450	2	10147	18	10082	22	15438	330	11112	7566	7784	5702	5827	5018	5468	5321	5650	4639	4939	4113	4044	4187	4290	4650	4651	3098	3280	4246	4650	3512	3764	4364	5066	5084	5410	5037	5415	6376	7061	5969	6409	3047	11254	3	14904	14	14510	10	12517	20	15556	10	15048	6032	9567	5545	5798	4877	5238	5312	5406	4532	4627	1981	10543	7	12865	8	17172	31	14200	23	10551	8	12087	15	12998	9	7292	6	8781	6	11061	5	13096	2	10407	5	9037	4	10935	8	10131	3	11020	1	10749	2	7640	6	11417	5	8297	4	14533	2	10040	4	10618	1	11210	12	10943	2	14192	5	14650	145	10065	5725	5730	3879	4105	4675	5157	5420	5812	5193	5112	4617	4767	4248	4475	8530	8903	7296	8190	7385	7998	9566	10372	6970	7444	7776	7809	7014	7672	5180	5628	4297	4362	2061	2171	1616	1682	461	403	781	8	412	740	745	4	2093	8	742	4	11	0	92	0	419	0	845	10	718	0	1497	45	1369	2	1442	9	875	66	1852	20	3528	19	3769	25	3587	20	3653	23	4708	127	3094	27	2799	18	3998	12	3866	27	4071	15	3450	23	4264	22	4609	13	4945	20	5444	98	4634	12	4034	15	5808	47	5953	305	2747	44	2871	50	2862	20	3340	53	4297	30	5108	28	4314	90	5308	26	4263	21	3464	19	1601	2393	2	4042	4	4921	0	3140	2	3182	3	3190	2	3970	8	4076	0	2175	1	3127	3	3440	17	5130	7	5427	693	5464	0	4553	3	4020	0	3456	1	3375	3	4564	9	3679	4	4402	2	4787	4	4323	14	4625	2	4243	1	3189	40	3781	2	4936	2	5370	7	6361	8	5914	15	5925	3	3220	4	2525	9	3195	0	4358	2	3766	2	4152	1	4616	0	3007	4	3396	3	2393	3	2399	6	3248	12	4664	13	5132	0	3274	1	3744	4	1809	12	67	0	0	21	977	5	2312	10	2064	10	322	64	853	16	979
03.B.10	WGS	1502	1419	2683	2677	5076	5272	5811	6175	6833	7188	6707	6972	5853	6233	5902	5918	4745	4764	5538	5803	6486	7232	5369	5780	5890	6158	8144	8837	8043	8539	7534	7826	7713	7988	6787	6915	4861	4875	5289	5609	5017	5737	5843	5859	6893	7247	6608	7393	5968	6618	5097	5162	5498	6098	6239	6173	7042	7396	5534	5707	5082	5416	5396	5423	7349	8557	6919	7684	5186	5633	8010	9076	8442	9457	9474	10426	6029	6670	7360	7696	6318	7057	7106	7349	7272	7894	5824	6091	5012	5387	7035	7692	5914	5903	6689	7041	6844	6781	5532	5821	4272	4646	3874	4276	4366	4587	4994	5613	5549	6228	5566	6020	6018	6509	5979	6264	3803	3773	5573	5842	5884	7021	4933	5324	3609	3859	5039	5750	4492	4919	6338	7285	4741	5191	4021	3728	4328	4628	3593	5982	2	9536	2208	5656	3725	3734	4345	4446	4935	4658	4599	4897	3693	3926	5372	5473	3126	3093	5701	6193	2523	2656	2972	3187	4317	4416	4575	4789	1643	1642	1001	1060	606	634	2652	2789	1978	2267	176	225	528	626	94	87	357	347	196	220	3	43	5	10	34	52	38	45	71	88	41	48	80	85	69	54	74	79	33	51	10	16	29	28	72	53	44	44	27	38	27	51	33	38	99	105	57	56	524	528	297	228	977	1279	1334	1400	1447	1510	2111	2273	2254	2249	108	152	2884	3034	2542	2719	2506	2408	2571	2941	2807	2757	2474	2643	2857	2947	3609	3507	3419	3539	2316	2463	3317	3616	4128	4188	2978	3465	4721	4920	5698	6298	7369	7872	4675	4693	5762	6749	4210	4078	5313	5765	5134	7216	9	12423	7	13323	6	13574	3	12485	4	11839	11	10537	6	12318	7	15446	5652	8778	5359	5748	5639	6216	7464	8060	6721	6952	5021	5446	5744	4203	10930	30	12601	22	12892	51	13314	72	13113	47	13187	55	7203	75	9528	31	8226	3425	6830	7086	4781	4872	6655	6846	5500	6260	8517	4948	12722	25	9120	18	8521	16	10429	16	12906	17	13333	31	12868	33	10840	3119	7861	8365	7888	8181	6242	6298	9260	9963	7859	7628	6075	6354	6679	7236	5529	5902	5916	6566	6246	6624	7204	7554	5577	5818	4571	4948	5451	5600	2804	2866	2101	2062	4336	4521	111	112	948	10	7187	14	10391	90	13622	20	12850	43	15058	45	14474	54	13618	24	11052	3490	9258	9469	7733	7494	5387	5625	5874	6320	4730	5172	7079	7372	8448	9015	5402	5651	5488	6049	7566	8179	6963	7034	4652	5042	6890	8159	5362	5644	6391	7250	4369	4675	5149	5723	5952	5790	6916	7248	6632	6760	5945	6418	6445	6649	5795	6234	5022	5247	4254	4913	6444	6631	6451	6481	5706	5780	5526	5662	6877	7034	7146	7609	6976	7757	7955	9754	8534	9580	7134	7628	6689	7253	6845	7375	7586	7946	6108	6447	8483	8666	7274	7784	6807	7239	5544	6055	6685	7076	6954	7732	3561	3881	5172	5016	5895	6278	6046	7028	5150	5532	4405	4702	6393	6576	4899	5144	4750	5030	3865	3801	4378	4741	5573	5964	4361	5037	5663	5722	3590	3870	3440	3549	3615	4050	3898	3931	6919	8670	8446	8706	4940	5580	4120	4326	4374	4521	4072	4285	2785	3192	1554	1710	2325	2447	2012	2069	2215	2197	2106	2223	1720	1699	1032	1113	1455	1358	1884	1785	1894	1977	1379	1347	1390	1589	1669	1670	735	823	331	335	378	406	354	337	142	157	107	81	84	236	60	61	22	26	83	45	25	266	61	93	8	14	29	26	10	6	7	8	17	34	118	128	23	15	12	14	10	17	0	0	7	17	5	7	26	30	26	19	35	39	3	17	46	36	12	4	15	21	31	29	48	102	20	12	21	37	25	29	22	24	168	146	321	298	1176	1216	1139	1129	1470	1587	1430	1522	1044	1075	1812	1751	1673	1663	1767	1850	1528	1607	2605	2830	2267	2136	2536	2730	2539	2732	2169	2161	2204	2094	2001	2098	1960	2090	2094	2166	2540	2694	2999	3131	1769	1793	1880	1822	426	4181	11	6389	2	7286	2	5637	11	8162	8	5233	0	4492	3166	3498	5951	1463	4822	17	6352	13	9182	126	11377	20	13639	377	10404	27	14269	68	10161	27	9625	31	10171	42	8997	168	7311	21	7793	37	8397	22	5948	19	7920	33	6600	29	8824	99	9525	59	9510	6	11670	26	11246	36	9257	3546	6662	6786	6492	7019	5433	5522	6700	7385	6894	7276	7194	7190	5045	5216	4491	4963	4886	5263	4328	4527	5473	5647	5655	5750	7431	8449	6432	6227	4516	4639	5230	5342	5811	6191	2902	3715	5	8259	3	10613	6	11714	5	9976	4	8521	6	10149	1	9783	3	10259	7	10219	1	7253	8	10900	5	7893	4	13286	5	9033	6	9686	3	10640	9	10381	3	12887	4	13810	4	9839	5	11195	1	7527	2	9525	3	10269	1478	8082	4268	4528	4154	4307	7991	8260	6867	7737	7155	7337	8853	9789	6297	7159	7054	7582	6650	7122	5086	5216	3816	4241	1875	1918	1540	1662	410	423	335	349	229	747	325	374	924	908	339	365	11	9	90	2	426	0	713	3	736	2	1276	47	1286	1	1271	7	905	34	1909	4	3344	13	3745	35	3450	17	3288	36	4674	112	3098	27	2592	24	3870	16	3757	20	4006	10	3435	21	3875	20	4436	7	1462	3222	1	5716	2	4723	5	4116	3	5696	5	5980	3	2772	1	3083	6	2817	0	3325	6	4206	3	5389	3	4320	1	5056	3	4323	4	3335	3	3911	6	3783	4	4491	3	3127	1	3098	2	2997	1621	2039	3587	18	1872	24	2739	20	2904	9	4611	29	4605	81	4433	514	3547	28	3605	50	3152	12	2919	200	4049	90	2822	83	3941	19	4119	17	3696	148	4002	63	3834	9	3020	5	3311	19	4194	27	1234	3666	5	5812	6	5287	4197	1022	2825	10	2160	8	2746	15	3607	27	3323	21	3650	5	4036	19	2609	16	2960	8	2136	28	2278	9	3009	15	4363	24	4805	61	3056	12	3229	47	1577	28	46	18	0	0	844	3	2070	22	1764	5	210	54	145	551	15	449
04.A.01	MSG	49	42	64	62	156	199	224	333	190	142	184	227	177	176	151	239	140	145	157	166	166	228	162	0	282	0	471	0	563	4	397	0	452	1	411	0	419	0	408	1	270	1	319	0	314	0	220	0	297	0	377	27	210	199	142	114	172	201	116	188	225	11	194	0	331	0	367	0	231	0	624	0	305	2	540	0	330	0	282	118	129	168	188	188	147	223	168	144	141	129	189	217	199	183	124	134	179	163	132	184	64	68	127	179	135	131	239	0	209	2	198	0	222	0	252	1	199	1	253	1	255	1	268	0	121	0	123	0	219	0	253	1	238	0	267	0	396	0	161	0	246	0	345	0	239	0	220	0	152	0	169	0	184	0	281	0	146	0	372	1	262	0	160	0	275	0	232	0	78	1	35	0	29	0	121	1	62	0	14	0	30	0	3	0	12	0	4	0	0	0	0	0	1	1	3	0	2	0	0	0	2	0	1	0	1	0	2	0	0	0	0	0	3	0	2	0	0	0	0	0	2	0	3	0	3	0	25	0	2	0	34	0	66	0	92	0	88	0	60	0	4	0	153	9	207	0	132	0	298	0	139	0	197	0	204	0	187	0	348	0	145	0	231	0	175	0	177	0	281	0	264	0	324	0	232	0	311	1	600	1	256	0	368	2	331	2	269	156	136	125	160	139	98	162	47	124	265	283	201	219	245	231	342	1	280	0	355	0	393	0	349	0	256	0	355	0	368	0	323	0	264	0	270	1	359	4	204	0	213	1	288	0	418	0	276	0	232	0	314	0	316	0	320	0	276	0	249	0	366	2	614	1	369	10	327	5	557	3	453	1	539	2	574	0	335	1	428	0	262	2	306	0	359	2	373	0	398	0	249	0	210	0	391	0	375	0	131	0	141	0	176	0	0	0	18	12	129	109	147	125	225	267	157	265	159	170	131	212	271	250	222	228	330	305	258	246	139	155	256	212	139	133	227	246	195	138	121	84	129	133	250	318	173	269	153	147	168	201	43	219	0	559	0	220	0	420	0	233	0	474	0	598	0	440	2	301	1	273	0	338	0	422	1	308	0	284	0	323	0	214	0	224	0	358	0	491	0	506	0	857	0	425	0	393	0	734	0	368	4	433	0	319	0	408	0	307	0	127	0	432	0	500	0	344	0	278	0	251	0	307	0	227	0	165	0	377	0	224	0	283	0	144	0	267	0	224	0	302	0	297	0	233	0	272	0	189	0	201	0	234	0	493	0	652	0	262	0	237	0	286	0	122	0	103	0	96	0	66	0	106	0	166	1	83	0	59	0	121	1	114	0	119	0	73	56	32	87	88	13	7	3	5	2	2	12	6	5	1	2	1	0	0	0	0	0	0	1	0	0	0	2	1	0	0	0	0	2	1	0	0	0	0	2	3	0	0	0	0	0	0	0	0	0	1	0	0	0	0	0	0	0	0	0	0	1	0	0	0	0	2	0	1	2	0	0	0	2	0	0	0	0	0	2	3	1	2	11	17	43	35	40	34	34	58	29	27	39	48	111	72	61	53	42	46	70	70	75	53	59	67	59	52	84	110	88	61	83	100	63	63	29	21	57	93	96	73	43	73	55	62	82	73	97	79	92	153	63	77	147	162	113	104	41	51	107	117	106	138	75	64	31	165	0	229	0	308	0	391	0	316	0	436	0	389	47	830	142	188	110	130	183	116	54	144	0	322	0	458	0	160	0	295	0	263	0	225	0	340	0	521	0	436	0	373	124	185	396	361	90	108	167	235	120	127	186	179	188	168	126	134	135	128	105	118	227	263	238	245	158	155	150	152	111	138	105	136	185	76	230	0	202	0	314	0	223	0	272	0	204	0	292	0	137	0	309	0	246	0	205	0	55	54	104	98	164	166	64	81	160	154	108	131	121	156	307	254	108	112	299	0	491	0	294	0	387	0	419	0	281	116	126	130	90	93	277	250	383	432	212	164	254	355	248	258	206	177	208	147	189	212	105	100	57	51	76	84	6	4	0	16	0	3	0	3	0	16	0	6	0	0	3	0	10	0	63	0	18	0	65	0	33	0	65	0	24	0	75	0	78	0	63	0	102	0	110	0	106	0	91	0	68	0	94	0	232	0	68	3	76	0	76	0	113	0	138	2	136	0	114	0	108	0	81	0	427	0	95	1	68	0	81	0	67	0	75	2	135	0	104	0	127	2	9	68	0	154	0	107	0	96	1	137	0	117	0	102	0	117	0	129	0	114	0	83	1	54	0	210	0	140	0	134	2	111	0	180	0	89	0	42	0	61	132	22	78	0	130	0	215	0	84	0	93	0	168	0	68	0	107	0	146	0	69	0	179	1	98	0	86	0	87	1	62	0	67	0	37	1	106	0	79	1	59	0	143	0	48	0	220	0	112	0	67	0	109	0	121	3	54	0	56	0	35	0	1	0	0	0	14	0	59	0	63	0	1	0	60	0	2	0
04.A.02	WGS	1662	1655	3185	3082	6090	6045	6738	6832	7452	7753	7406	7917	6479	6954	6660	6654	5203	5424	6036	6746	7560	8174	8152	4321	12612	48	17720	48	18139	54	16274	224	17195	245	14735	109	11255	49	12215	60	11246	59	12124	53	15339	115	14546	223	13654	61	11141	37	13025	90	13535	83	16015	213	12979	98	11118	69	11567	72	11970	5727	7495	8221	5425	5988	9641	10217	9346	10236	11096	11837	6998	7398	8085	8502	7582	8069	7532	8498	8262	8553	6636	6769	5398	5723	8024	8676	6029	6801	7406	8010	6925	8017	6175	6382	5160	5216	4121	4698	4719	5073	5553	6125	10186	2743	12264	29	13759	53	13216	56	8665	105	12200	80	13752	156	11665	227	7902	20	11302	241	10495	36	14247	107	10606	74	8403	63	9733	95	10303	114	10344	148	8542	62	7594	58	9816	74	10329	77	10432	97	6609	1872	5624	6334	3368	3660	6513	6449	3077	3049	3140	3506	4828	4874	4806	5650	1833	1719	1067	1086	739	692	2872	3099	2302	2452	225	268	585	639	96	92	378	350	202	248	7	40	2	6	50	56	46	40	91	87	52	49	102	76	61	63	89	72	49	42	16	7	25	48	86	68	69	49	58	62	29	47	37	36	102	117	75	97	597	541	249	278	1019	1364	1513	1479	1608	1801	2357	2497	2482	2653	121	157	3253	3379	2916	3122	2731	2798	2852	3217	3006	3049	2569	2770	3288	3478	3960	4106	3780	4086	2547	2685	3892	4075	4322	4551	3548	3825	5175	5743	6587	7288	8334	8804	4909	5002	6786	6892	4507	4728	6016	5994	6838	7300	6853	6717	6930	7531	7070	7645	6499	6801	6075	6218	5942	5666	6602	7076	8070	8125	7585	8451	6067	6256	6475	6992	8273	8654	7278	7495	5804	6192	5674	5725	6017	6377	6954	7075	7026	7193	7477	7692	7333	8097	7514	8414	4178	4380	5506	5760	6453	6985	7783	8358	1572	9697	97	15312	58	13358	4523	11189	7073	7361	4983	5269	5099	5113	6047	6084	7600	7996	7479	7466	6979	7426	7659	8549	9298	9578	8976	9346	6666	7325	10095	10895	8446	8847	6850	6985	7411	7655	6330	6913	6609	7105	7126	6997	7863	8354	5766	6231	5274	5234	6064	6452	3032	3245	2228	2377	4750	4881	145	125	606	562	4043	4479	6097	6383	7704	7709	7266	7368	8390	9177	8137	8449	7691	7799	8040	8642	10141	10718	8098	9080	5976	6314	6694	6718	5536	5852	8047	8359	9369	10282	5900	6457	6283	6528	8273	9229	7515	8010	5418	6199	7732	8627	5822	5974	7174	7811	4831	5247	5954	6309	6560	6758	7826	8250	7466	7826	6625	7130	7069	7323	6344	7178	2188	9005	4	10099	5	15526	5	14927	9	13311	7	13162	11	15355	11	16438	11	17169	26	20367	18	21835	36	17310	26	14965	29	16517	1031	16677	6798	7150	8438	9707	8183	8375	7589	7979	6260	6650	7662	7826	7765	8502	4044	4182	5765	5720	6353	7001	7077	7693	5737	6172	5280	5751	7069	7025	5590	5759	5621	5774	3968	4332	4679	5526	5958	6683	4848	5445	6352	6576	4275	4363	4047	4060	4048	4330	4417	4654	7851	9663	9301	9846	5680	5875	4868	5000	4884	5033	4215	4627	3220	3334	1591	1817	2641	2749	2238	2195	2510	2652	2375	2607	1856	2030	1230	1240	1488	1486	1995	2099	2103	2173	1404	1423	1603	1608	1934	1938	762	922	343	371	425	549	390	311	179	167	69	114	75	229	85	64	31	33	82	79	31	274	66	87	4	6	22	32	17	7	9	9	22	20	128	143	25	14	10	14	16	23	0	0	4	22	1	7	16	39	12	23	20	23	5	11	38	61	19	13	14	17	46	37	31	113	30	33	30	41	27	26	24	12	183	174	350	387	1319	1339	1272	1354	1749	1637	1686	1747	1002	1183	1810	2048	1853	1983	1470	2629	1	3559	2	5971	9	4850	4	6134	7	6432	1	4894	1	5000	1	4656	1	4541	3	4473	4	5646	4	6726	1	4092	2	4323	5	5325	5	7292	1	7912	5	6274	8	9153	1111	5046	2550	2523	3739	3958	4016	4452	2590	2602	3692	3695	5186	5406	6488	5340	7768	8458	5442	6150	7345	8062	5800	5937	5462	5753	5356	5919	5033	5225	4299	4307	4445	4738	4639	4941	3240	3378	4449	4868	3673	4026	4829	5258	5118	5556	5021	5338	6433	6890	3419	9699	9	14961	9	15147	16	15670	63	12396	39	16653	2646	13641	7993	8188	5498	5888	5261	5434	5546	5596	4808	5108	6044	6036	6325	6625	8464	8999	6990	7236	5352	5778	5921	6513	6206	7177	3678	3921	4545	4628	5640	5900	6560	7196	5361	5361	4761	4797	5690	5514	5351	5585	5316	6064	5237	5544	3855	4096	5621	6236	4358	4549	6945	7190	2328	7992	778	10287	5512	5730	5268	5470	3195	11212	149	14964	5197	5342	5616	5870	4006	4376	4915	5376	6115	6074	5090	5479	4597	5097	4175	4465	8675	9289	7582	8583	7924	7989	10506	11055	7350	7897	7632	8139	6946	7537	5696	5754	4306	4705	2186	2240	1732	1820	453	519	373	422	231	927	401	435	968	1012	345	435	6	5	123	2	398	0	837	8	711	0	1421	43	1543	9	1479	12	969	93	2105	8	3865	13	3889	24	3894	12	3886	59	4933	137	3378	51	3114	8	4093	19	4284	23	4379	16	3905	27	4325	25	5034	18	4963	22	5622	96	4641	14	4611	21	6495	48	6002	492	2826	50	3201	54	2812	24	3577	22	4269	11	5619	52	4337	113	5534	49	4548	51	3464	53	3875	160	2	4047	0	5055	1	3251	3	3563	2	3284	0	4139	0	4216	3	2442	1	3182	1	3844	8	5560	8	5857	784	5651	12	4455	14	4372	5	3878	23	3765	18	4915	24	3841	19	4507	30	4954	24	4787	88	4933	24	4494	10	3359	20	4044	26	5255	4969	63	6176	78	5751	64	5725	53	3043	10	2476	10	3227	10	4149	48	3710	16	4186	8	4731	31	2968	16	3568	27	2390	17	2538	32	3448	10	5002	26	4803	38	3483	26	3482	29	1704	77	55	21	0	0	987	1	2248	19	1910	8	211	81	71	659	20	828
04.A.03	MSG	159	202	241	267	598	620	867	1043	632	611	757	826	627	589	692	826	585	528	583	789	736	587	605	1	1024	4	1928	2	2169	12	1378	3	1741	1	1229	1	1736	0	1683	0	1028	7	1159	3	1135	1	987	1	1056	0	1547	0	1605	10	999	2	594	633	493	757	452	550	384	507	674	559	673	1027	477	355	2169	0	1547	1	1917	1	1459	0	1690	3	1176	7	1301	3	1244	4	1389	6	935	0	1058	686	557	576	542	834	643	733	606	621	261	389	498	602	470	504	457	513	420	495	398	327	439	411	617	570	342	452	417	458	530	676	325	704	5	563	3	696	2	971	3	1601	10	1161	1	785	2	1580	2	762	6	797	9	1055	10	926	3	879	1	577	3	606	4	936	3	1295	0	642	9	1297	3	731	3	499	5	1023	2	880	0	353	0	287	0	125	1	356	1	300	0	47	1	92	1	16	0	60	0	22	0	0	0	1	0	3	0	7	0	11	0	5	0	23	0	11	0	8	0	9	0	3	0	7	0	7	0	15	0	5	0	0	0	26	0	10	1	15	1	114	0	5	0	160	2	184	3	390	4	342	0	249	0	17	0	599	3	839	2	519	3	678	0	449	8	815	6	855	3	887	3	963	5	423	4	1026	2	836	6	842	8	1060	2	1098	7	1417	4	1278	14	1109	4	2023	5	935	4	1471	16	1145	15	1448	2	856	1	1026	1	895	0	777	8	2093	3	1600	2	1841	5	1279	2	1663	5	1721	6	1409	178	1144	520	778	702	900	609	645	593	696	300	995	6	1014	3	1426	4	770	3	947	5	881	2	1788	1	1238	1	1219	138	1344	595	839	582	635	517	620	534	483	653	646	984	881	778	1023	682	733	899	1053	794	913	1013	1151	841	767	679	755	761	910	601	640	634	653	619	840	570	568	737	1019	269	830	4	619	16	1266	6	1504	1	695	6	600	2	749	0	2	0	106	0	748	13	1053	0	1627	473	1306	592	673	595	801	975	822	719	795	1068	1040	813	975	616	656	676	740	492	609	1056	1059	780	692	543	398	1116	2	1653	7	634	851	662	639	693	751	475	533	795	988	371	339	677	761	413	421	526	847	1010	1049	736	783	574	549	509	607	475	562	650	643	562	544	556	609	584	544	20	787	0	1117	5	1272	0	1942	2	2109	2	2540	1	1621	1	1227	1	2554	1	1280	1	1565	0	1357	0	1561	3	1324	0	615	0	1535	3	2008	0	1200	1	1069	0	1044	0	1176	0	1123	0	658	0	1513	0	958	1	1086	0	769	0	935	0	903	0	1152	1	1107	0	777	2	997	0	664	1	790	0	1087	0	1910	0	1990	0	1038	0	970	0	1178	0	458	0	349	0	518	0	260	0	468	0	567	1	349	0	203	0	426	0	434	0	437	0	302	0	287	1	651	0	88	0	54	0	17	0	30	0	24	0	22	0	4	0	0	0	2	0	3	0	0	0	16	0	0	0	1	4	1	0	0	0	1	0	38	0	1	0	0	0	0	0	0	0	0	0	0	0	2	0	0	0	5	0	0	0	8	0	2	0	13	0	2	0	2	0	0	0	2	0	1	0	12	0	36	0	22	0	143	4	217	0	237	0	429	1	241	1	373	1	593	0	370	1	325	1	481	0	503	3	578	1	416	0	820	2	534	3	759	2	408	0	210	0	562	2	705	2	427	1	525	3	632	1	760	0	1078	2	581	1	961	1	732	4	371	3	990	2	1016	0	714	1	756	0	1070	0	1191	0	1367	0	1127	2	1737	1	1394	2	2726	1	1245	0	806	5	809	2	788	0	962	1	1320	0	762	0	749	0	984	0	809	1	1107	0	1824	2	1768	428	955	619	638	993	1107	494	357	574	810	410	561	544	610	712	652	447	559	555	654	494	447	772	821	833	734	569	747	551	579	412	541	462	519	156	891	6	1193	8	1071	2	1349	9	1106	2	1174	2	628	4	803	4	571	3	1289	440	711	356	440	269	248	306	352	550	506	367	403	517	516	422	456	514	581	1004	780	448	544	505	482	5	1800	10	1174	5	1525	10	1590	18	1134	1	995	3	686	4	2213	13	2944	2	1300	6	2216	1	1850	4	1634	4	1405	1	1315	1	690	0	538	0	647	0	61	72	0	10	2	24	1	111	0	53	1	0	0	9	0	49	0	190	1	101	0	221	3	136	0	198	0	72	0	254	0	335	0	364	0	559	1	339	3	464	1	346	0	265	0	468	2	762	0	229	7	331	4	290	0	487	0	522	2	670	0	406	0	403	1	335	0	1160	0	424	2	235	0	330	0	477	5	277	1	554	0	389	0	522	0	45	278	0	562	0	418	0	468	1	425	1	426	0	278	0	295	0	443	3	528	0	299	0	244	0	611	0	503	0	517	3	466	0	483	0	251	0	299	0	323	1	564	1	432	4	576	15	709	2	327	6	373	1	480	3	241	2	444	0	474	0	498	2	608	2	440	5	412	0	368	1	238	4	250	0	295	249	139	263	2	194	0	350	0	162	1	752	0	319	0	183	0	403	1	401	6	212	0	185	0	138	0	26	5	0	0	36	0	255	0	209	4	6	0	120	0	8	0
04.A.04	WGS	1705	1804	3325	3278	6017	6379	6786	7635	7882	8637	7728	8126	6946	7271	6596	7053	5854	5756	6607	6636	8004	8671	6437	6434	6814	7500	9205	10037	9904	10414	8545	10019	9171	9757	7713	8374	5855	6167	6612	7089	5657	6489	6805	7134	8256	8308	7967	8127	7240	8021	6077	6121	6826	7046	7720	7306	8325	9246	6902	7400	5905	6418	6361	6653	8930	10047	8286	9034	6204	6813	10089	10857	9995	11360	11347	12671	7640	8205	8537	9110	8032	8638	8237	8767	8837	9155	6712	7369	5793	6141	8341	9067	6737	6850	7948	8448	7734	8169	6353	6667	4993	5562	4722	4873	5154	5648	5903	6226	6823	7407	6749	7078	7059	7830	7078	7453	4506	4631	6214	6794	7100	7648	5701	6786	4188	4627	6219	6723	5414	5734	7666	8492	5744	6207	4515	4595	4969	5609	5497	6083	5219	5683	4465	4897	4276	4044	5239	5360	5707	5730	5456	5772	4268	4887	6221	6848	3756	3929	7049	6985	2890	3100	3355	3869	5263	5299	5408	5856	1858	1911	1167	1343	680	783	3124	3302	2373	2582	259	246	627	705	112	93	406	416	203	224	6	59	1	9	53	54	48	43	92	90	38	88	101	101	80	93	75	61	39	45	12	19	32	32	80	82	41	49	38	57	36	44	71	57	112	123	66	92	537	615	298	286	1121	1458	1547	1583	1717	1821	2657	2442	2503	2622	134	153	3542	3542	3208	3409	3004	3034	2950	3372	3102	3308	2868	3052	3440	3666	4183	4321	3953	4108	2786	2800	3971	4441	4709	4856	3789	4171	5407	5716	6930	7621	8912	9620	5394	5507	6988	7414	4802	5319	6379	6908	6979	7713	6932	7304	7102	7650	8053	7646	6677	7576	6599	6673	5811	6380	7008	7228	8130	9107	8421	8841	6336	6694	7155	7496	8699	9239	7718	8378	5729	6520	5720	6064	6788	6801	7434	7454	7985	7643	15708	60	16363	51	15809	55	8417	74	11400	45	13759	76	16634	81	11031	30	15769	42	13567	19	15673	66	15513	22	10918	24	10589	15	12790	35	15284	26	15775	39	15201	51	16135	24	18832	44	18967	290	14131	22	22005	22	18255	41	14283	25	15507	98	13381	28	13089	266	14747	23	17246	19	12798	31	10743	19	12653	19	6830	7	4876	22	9942	22	264	0	4	1160	4	9174	2	12900	18	17309	15	16252	7	19054	6	17761	14	16798	13	18271	10227	11708	9042	9302	6399	6809	6723	7181	5679	6186	8550	8816	10015	10669	6151	6835	6344	6825	8633	9673	8443	8397	11494	58	16507	339	11653	72	15599	63	10188	38	12655	36	14198	28	16182	109	14761	35	13323	35	15239	95	13681	28	6214	5667	5373	5442	7596	8108	7835	8045	6792	7433	6468	6964	7713	8642	8552	8707	8627	8946	10255	11039	10429	11799	8572	9716	8074	8550	8165	8862	8627	9329	7198	7733	9629	9969	8871	9040	8246	8712	6863	7219	8182	8873	8636	8836	4347	4566	5888	5949	6657	7606	7848	7983	6114	6063	5425	5618	7313	7713	5798	5901	1448	10787	2	9111	8	11324	6	13939	6	11795	4609	9259	4582	4901	4312	4499	4242	4589	4590	5128	8646	9571	9882	10433	6086	6272	5146	5319	4874	5762	4649	4865	3481	3723	1825	1922	2712	2865	2273	2345	2701	3015	2635	2624	2035	2129	2079	414	3219	6	4261	4	4465	19	3161	6	3528	3	3902	20	1716	89	779	5	764	99	797	0	405	0	177	0	151	156	143	1	65	0	140	0	53	241	166	14	11	2	57	1	26	1	22	0	45	0	310	0	32	0	33	0	18	0	0	0	8	15	6	0	72	4	39	5	43	12	17	5	84	0	47	0	22	0	60	11	94	24	42	2	34	32	74	0	50	0	394	0	795	1	2812	14	2511	10	3431	17	3555	5	2400	31	4117	20	4127	3	4247	38	3729	13	6154	12	5033	19	6272	118	6306	20	4868	16	4997	28	4860	5	4682	19	4897	28	5991	9	7062	16	4190	20	4297	24	5628	6	7159	252	8239	13	6616	15	9025	34	6321	10	5604	18	8068	17	8571	80	5495	27	8089	19	5653	5601	6863	5604	8088	8715	5708	6686	8157	8528	5934	6368	5606	6056	5924	6183	5043	5573	4472	4815	4578	5137	5043	5387	3575	3823	4640	4856	4020	3999	5018	5437	5618	6014	5431	6129	7146	7843	6669	7117	7737	8206	670	15639	21	16213	2	13653	13	17806	3	16890	5	17384	10	12329	8	11925	4	11957	9	10420	6268	6732	6675	7317	9005	9467	7560	7919	5622	6146	6274	6461	6886	7359	3873	4049	4598	4799	6106	6207	6854	7522	5825	5855	5071	5070	6049	6405	5379	5830	5678	5971	5633	5918	3741	4516	10	12632	5	9312	7	15568	3	10531	4	11840	2	12266	10	12024	9	16003	32	15072	1	11182	3	12934	4	9137	5	11270	7	12734	1	11577	10	10573	8	9772	9	20199	4	17341	9	17273	9	23223	8	16896	8	17298	6	16485	7	12586	6	9914	0	4550	0	3795	0	1106	855	14	752	438	868	1	2141	4	858	2	15	0	127	2	430	0	831	7	864	2	1455	48	1457	2	1710	18	1011	74	2094	21	3895	18	4368	26	3900	18	4130	68	5345	122	3598	38	3229	6	4587	16	4680	12	4612	12	4055	32	4495	29	5309	8	5459	23	6070	98	5198	16	4800	18	6713	30	6441	416	3038	32	3475	65	3155	30	3862	21	4933	8	5900	34	2707	2397	4	6561	8	4951	1	4033	1	4678	0	4356	2	5268	1	3514	7	3878	0	3427	1	4616	1	4604	355	2105	3133	21	1041	2797	10	5667	15	6225	696	5946	4	5005	1	4421	2	3949	0	4045	1	5295	21	3996	2246	2451	5209	24	4432	128	4503	76	4634	14	3560	13	3915	41	5405	38	5720	8	6667	68	5972	68	6108	50	3555	11	2501	7	3702	14	4590	37	4085	31	4267	11	5144	32	3063	19	3850	8	2345	19	2573	49	3478	9	5016	21	5429	60	3613	33	3614	45	1859	46	33	23	0	0	993	4	2448	30	2097	6	205	90	102	741	38	821
04.A.05	WGS	1697	1605	3185	3173	1139	11230	11	14299	8	16544	8	15734	1254	12899	6587	7154	5498	5564	6109	6723	7631	8363	6057	6459	6586	6964	9029	9973	9730	10089	8982	9267	8877	9712	7355	7783	5848	5952	6450	6822	5850	5912	6696	7259	7689	8438	7689	7949	7162	7661	5516	5758	6430	6893	7371	7542	8221	8967	6482	6977	5984	6373	6102	6521	8404	9536	8067	8880	5773	6732	9351	10360	9957	10882	10982	12119	7437	8124	10622	5787	16467	55	16162	394	11225	6010	6223	7870	3155	8890	6	18755	3	14033	11	16601	3552	12661	6155	6698	5427	5724	4526	4946	5120	5326	6096	6465	6697	7787	6395	7029	7102	7826	7028	7233	4581	4482	6538	7067	7294	7708	5714	6510	4328	4471	6120	6648	5480	5682	7675	8440	5649	5840	4404	4725	5007	5575	5330	6234	5391	6077	4493	4746	4294	4018	5059	5453	5389	5247	5227	5650	4223	4496	6182	6514	3749	3812	6561	6911	2913	3194	3497	3780	5029	5090	5059	5590	1838	1926	1136	1183	762	771	3052	3182	2521	2645	224	263	626	674	91	114	380	371	236	276	3	44	3	9	42	39	41	50	80	90	52	49	82	118	72	83	75	69	28	64	10	19	45	46	73	85	48	61	47	38	38	34	46	44	123	112	79	73	587	610	290	339	1061	1388	1585	1565	1757	1919	2493	2496	2530	2601	138	161	3355	3545	3048	3183	2879	3051	2974	3379	3114	3205	2635	2797	3371	3350	4034	4378	4006	4351	2757	2788	4002	4121	4665	4680	3640	3913	7252	3478	13537	98	17529	73	10771	197	13773	72	5111	4413	6041	6337	6777	7424	7169	7193	7026	7732	7464	7992	6759	6933	6535	6843	5589	6340	6570	6754	7971	8451	7837	8697	5957	6382	6742	7610	8489	8908	7392	7831	9901	1969	11473	32	12490	22	14666	35	14203	32	15369	63	15098	33	15784	70	8212	72	11011	24	12892	70	15867	33	10897	27	15605	56	12974	11	15333	116	15044	48	10700	17	9998	23	12457	45	14827	20	15570	46	15037	42	16074	43	18363	48	18686	312	14306	13	15935	5692	8840	9010	7132	7119	7564	8256	6234	6826	6593	7060	6888	6985	7872	8598	6104	6346	5153	5406	6116	6586	3065	3380	2438	2487	4883	5059	127	159	2	1149	10	8724	42	12690	7	16159	14	15092	11	18485	9	16829	7	16452	10	17285	13	21543	17	17943	3	13011	9	14281	12	11562	7	17546	5	21210	6	13140	6	13600	8	19236	10	16364	6	12331	9	17866	4268	7496	7546	8268	5007	5311	5912	6359	6976	7083	8008	8825	7303	7965	7091	7608	7652	8035	6765	7393	5678	6316	5002	5235	7534	7513	7549	7713	6402	7263	6622	6777	7537	8189	8168	8995	8312	8995	10131	11568	10588	11911	8707	9328	7164	8362	8187	8694	8438	9041	7373	7463	9164	10112	8805	9156	7923	8790	6440	6746	7665	8306	8215	8684	4261	4105	5771	6503	6869	7612	7499	8013	6024	6558	5588	6063	7300	7495	6006	5877	1445	11383	12	9584	5	10983	9	14268	12	11796	15	13773	14	9322	4	9071	3	8870	4	9713	8	18711	18	20788	8	12899	5	10967	9	10831	6	9772	10	7221	2	3692	0	5983	2	4573	6	5431	44	5054	2	4332	4	2458	2	3284	0	4106	4	4404	3	3041	2	3348	3	4178	1	1893	0	872	8	972	5	686	2	375	11	179	6	377	0	165	0	70	3	140	0	315	1	165	1	26	2	50	12	19	0	18	0	42	3	329	0	40	0	38	0	25	0	0	0	18	0	14	0	60	10	27	10	58	0	36	1	94	8	18	0	41	0	66	33	135	5	45	0	43	0	65	0	59	0	362	0	824	4	2654	0	2659	3	3223	0	3551	1	2292	3	3968	0	4313	1	4104	11	3555	3	6319	2	5098	2	6278	2	6381	1	5140	5	5313	0	4921	2	4729	4	4785	4	5959	3	7326	1	4128	3	4343	3	5555	13	7182	7	8287	2	6773	4	9588	0	6261	6	5099	3	8191	1	8675	8	5452	2	8072	4	11218	9	10740	5	16630	4	12632	19	17279	10	12926	11	11989	7	12472	35	10694	6	9035	5	10014	10	10142	4	7031	8	9520	4	8488	12	11203	5	11702	19	11782	8	14396	8	14015	3	15860	13	15813	15	15495	3249	10072	7830	8644	7889	8636	7750	8600	5766	6124	5379	5807	5776	5911	5001	5173	6171	6951	6358	7020	8640	9221	7173	7991	5636	6239	6121	6466	6888	7265	3767	4040	4300	4485	5610	5837	6505	7533	5549	5534	4823	5163	5561	5884	5472	5427	5329	5772	5355	5686	3804	4182	5962	6208	4582	4434	7484	7676	4960	5356	5398	5867	3666	8528	5	11649	3	14750	9	15333	4	10997	4	12357	8	8580	2	10530	8	12097	5	10836	9	10173	2	9427	8	18639	6	16967	6	16677	9	22621	4	16212	6	17166	7	15866	2	11774	4	9645	3	4713	1	3691	0	1083	878	9	691	483	865	2	2159	6	853	5	23	0	102	0	443	2	894	9	807	0	1483	51	1456	1	1591	20	1002	74	2078	3	3945	10	4299	71	3894	21	3955	47	5363	137	3370	59	3191	12	4404	15	4259	24	4695	18	3605	20	4353	30	5313	10	5009	22	6148	74	5202	14	4746	14	6489	36	6278	514	2865	41	3381	40	3175	31	3403	32	4754	19	5357	58	4724	112	5741	70	4598	67	3701	13	4150	24	4315	75	5181	52	3431	16	3361	63	964	2595	1	4553	1	4380	0	2326	2	3283	7	3816	13	5707	6	5787	649	5700	3	4756	5	4612	688	3248	3469	302	5079	70	3592	246	4402	51	4867	33	4536	161	4625	140	4451	11	3377	14	4012	21	5085	44	5523	22	6692	79	6171	52	5937	77	3524	15	2600	6	3509	18	4070	41	3781	19	4083	20	4905	35	3118	18	3555	7	2559	41	2455	27	3439	13	5178	18	5419	82	3498	69	3671	50	1844	86	54	12	0	0	1003	10	2361	20	2026	7	230	85	115	895	7	850
04.A.07	WGS	3922	24	7111	32	13739	44	14987	98	17448	93	16607	78	15293	166	15335	217	12287	91	14652	30	17661	52	14169	45	15320	34	21090	106	21552	83	12483	8470	10321	11085	8863	8703	6441	6872	7166	7696	6556	7157	7603	7592	9134	9921	8537	9357	8193	9066	6673	6964	7410	7786	8116	8442	9041	10262	7586	8047	6854	7518	7091	7446	9910	11412	9063	9916	7437	7633	11193	11858	11783	12366	13082	13555	8564	8803	9628	10053	8935	9619	9229	9863	9532	10129	7356	8103	6611	7020	9595	10681	7244	8228	8504	9610	8638	9654	7482	7572	6192	6711	5277	5480	6073	6021	7025	7172	7881	8722	7519	8038	7941	9120	7950	8046	5137	5459	7403	7964	8252	8657	6731	7301	4892	4857	6942	7539	6139	6885	896	17788	9	13418	21	10429	11	12048	21	14261	16	13370	21	10652	13	9697	24	11754	23	12437	21	12517	20	10516	9	14492	20	8682	128	16048	5	7133	15	8329	18	11475	8	12424	11	4391	1	2794	0	1798	5	7028	6	5805	0	522	5	1597	0	255	0	916	8	559	17	42	0	14	0	117	0	111	0	241	1	152	0	241	0	185	4	155	0	115	0	29	0	93	0	218	7	124	7	83	0	95	0	120	0	289	0	162	3	1409	2	651	42	2828	5	3698	3	4195	7	5830	6	6331	0	406	9	7981	7	7163	3	6630	7	7153	8	7441	8	6640	9	8156	11	9856	5	8961	4	6161	4	9378	10	10324	1390	7850	6041	6604	7983	8519	9651	10701	6208	6344	7696	8592	5105	5546	7058	7345	8098	8662	7985	8163	8114	8804	8498	9089	7460	8073	7487	7974	6693	7302	8129	8257	9720	10402	9062	9637	7042	7552	7777	8362	9844	10307	8695	9548	6549	7310	6433	6630	13136	1268	16428	47	16473	75	17426	74	18236	31	18786	45	9434	74	12550	32	14581	72	17805	48	12404	44	17444	59	15298	33	17930	125	16709	44	11978	17	11842	44	13871	80	16744	37	16265	4319	8300	9349	9222	10008	11023	11067	10259	11345	7562	8174	11885	12966	9780	10319	7815	8171	8509	9690	7213	7977	7620	8211	7911	8326	9346	10035	7148	7472	6260	6492	6917	7112	3617	3846	2888	2874	5834	5942	158	147	1341	12	9640	47	13597	118	17394	55	9534	7799	9906	10162	9042	9828	8499	9371	9418	9851	11827	12445	10095	10431	7169	7455	7615	8220	6553	6796	9792	9982	11043	12831	7013	7681	7173	8020	10059	11059	8438	8911	6619	7249	26	20167	11	14151	13	18155	19	12359	11	15074	14	16338	13	19630	12	18082	25	16499	17	17922	6	17084	5	13834	6	12677	15	18161	5	18511	12	16303	11	15569	13	18831	7	20492	9	20125	14	25150	2609	23872	9823	10687	9016	10065	9455	10378	9663	10678	8648	9147	10355	12106	9952	10940	7989	11040	27	16084	12	19230	8	20572	15	10053	22	13971	13	17583	15	18191	5	14698	15	13257	22	17416	33	13739	11	13736	6	10661	10	13187	6	15318	21	13457	24	15681	7	10570	10	10146	7	10621	5	10506	68	21663	18	24144	10	14741	2	12597	23	12320	5	11209	10	8101	2	4406	15	6425	2	5162	2	5966	31	6010	0	4926	2	2929	3	3737	6	4740	6	5006	3	3422	2	3820	1	4540	0	2084	1	915	1	1105	6	806	0	382	14	196	15	404	0	174	0	73	0	155	0	311	2	171	1	25	1	77	13	24	0	29	0	77	2	387	0	56	0	43	0	49	0	0	1	35	1	21	0	80	9	44	21	60	0	31	0	115	3	38	0	51	0	81	75	120	3	50	0	57	0	90	0	49	4	460	2	878	5	3157	2	3105	2	3763	5	4180	1	2733	6	4559	3	4760	1	4819	8	4090	7	7228	8	5727	4	7149	12	7487	3	6043	3	6021	5	5408	3	5355	4	5870	5	7076	3	8305	5	4769	5	4919	6	6429	18	8329	14	9621	2	7816	12	10698	5	7128	4	6162	17	9092	11	10096	11	6474	6	9576	9	12777	13	12528	11	19666	10	14375	29	19683	10	14575	14	13101	5	14377	9	12060	4	10251	5	11039	5	11650	11	8096	7	11447	11	9382	10	12369	2	13493	7	12946	7	17255	19	16070	12	18359	6	18385	34	18618	4110	11507	9155	9979	8770	9501	9441	9990	6667	7400	6129	6744	6345	6914	5673	6233	7353	7704	7710	8003	10115	10697	8300	9110	6497	6674	7136	7280	7529	8322	4073	4371	5194	5275	6612	6672	7623	8387	6151	6580	5616	5727	6606	7016	5961	6305	6394	6367	6273	6519	1544	7729	5	14507	7	10356	8785	8880	5747	6518	6513	6691	6805	6966	6209	6510	8239	8643	8624	8434	6206	6072	7072	6960	4754	4985	6849	4751	13914	57	11895	27	11021	26	10196	40	18713	1980	8945	9960	9206	9465	11908	12710	8721	9294	8990	9595	8650	9524	6400	6996	5064	5307	2430	2705	2030	2202	587	570	1	1011	272	1014	1	1089	2	2439	0	1008	0	16	117	2	458	0	988	15	856	1	1609	36	1755	4	1873	17	1196	83	2357	13	4470	16	4701	79	4678	41	4466	87	6030	155	4012	35	3635	15	4814	19	5053	35	5230	11	4440	31	4999	32	6033	17	5975	38	6964	98	5587	24	5327	24	7493	47	7417	646	3472	62	3870	73	3726	49	4183	44	5133	23	6706	41	5357	106	6549	86	509	5176	3	4479	5	5242	0	5080	8	6194	8	4136	3	4163	5	4024	6	5104	6	5293	2	2746	3	4085	3	4307	9	6231	4	7199	5604	2010	4904	44	4693	180	4112	30	4236	344	5390	71	3794	202	5072	44	5463	16	5006	134	5081	135	5231	24	3919	35	4401	58	5904	51	6766	25	7799	153	6788	86	6657	104	3625	17	2973	15	4093	15	4878	33	4259	17	4415	19	5219	50	3479	14	4153	10	2563	36	2812	64	3968	8	5738	39	5666	61	4005	42	4287	50	2041	74	53	21	0	0	1168	9	2611	20	2231	9	255	48	101	701	31	664
04.A.08	MSG	97	0	112	0	330	7	668	0	389	0	570	1	334	0	457	0	347	1	382	0	439	0	169	1	307	0	448	0	629	9	473	1	513	0	529	0	672	0	477	1	266	0	328	3	321	0	243	0	277	0	569	0	429	0	247	1	351	1	285	3	269	2	202	1	375	0	347	208	170	198	374	402	211	236	408	252	171	189	323	315	123	227	0	493	0	458	0	311	0	302	0	580	0	418	0	398	0	419	0	366	2	160	0	421	1	382	0	297	0	321	0	183	0	245	1	364	0	243	0	358	0	347	0	350	0	152	0	224	0	276	1	405	0	366	0	227	0	559	0	162	0	389	0	374	0	338	0	322	0	178	0	187	0	288	0	360	0	217	0	390	0	266	0	136	0	342	0	302	0	106	0	76	0	41	0	128	0	93	0	12	0	29	0	4	0	11	0	15	0	0	0	3	0	0	0	5	0	5	0	1	0	2	0	5	0	4	0	0	0	1	0	0	0	0	0	3	0	1	0	0	0	3	0	4	0	3	0	26	0	2	0	52	0	49	0	134	0	111	0	65	0	4	0	141	0	257	0	170	0	276	0	147	1	243	0	298	0	265	0	328	0	150	0	368	0	272	0	359	0	339	0	338	0	449	0	394	1	361	0	1041	0	270	0	383	0	335	0	521	0	331	0	308	0	285	1	230	0	771	0	474	0	605	0	443	2	588	0	405	0	591	0	517	0	714	1	572	0	386	0	462	0	376	2	275	1	483	0	301	0	336	0	301	0	554	0	372	0	352	0	545	0	465	148	249	138	191	135	120	182	194	350	320	227	286	198	204	370	366	268	293	309	484	430	298	210	264	235	252	166	158	200	216	203	285	199	223	225	295	160	202	172	31	373	2	454	0	203	0	188	0	208	0	0	0	0	30	0	291	0	365	0	685	0	578	0	432	0	554	0	590	0	564	0	639	0	599	0	322	0	368	0	369	0	590	1	416	0	294	0	343	0	771	0	582	0	407	1	439	0	312	1	787	0	218	0	447	1	317	0	595	0	775	0	486	0	429	0	363	0	355	0	682	2	410	0	318	0	389	0	248	0	310	0	393	0	466	0	589	0	1104	0	512	0	428	0	1139	0	412	0	474	0	438	0	416	0	383	0	195	0	395	0	617	0	424	0	413	0	352	0	305	0	309	0	184	1	492	0	264	0	324	0	222	0	340	0	266	0	323	0	341	0	236	0	308	0	208	0	257	0	296	0	557	0	746	0	257	0	316	0	309	0	162	0	86	0	191	0	79	0	130	0	176	0	108	0	61	0	152	0	118	0	149	0	82	0	79	0	180	0	21	0	13	0	3	0	9	0	4	0	3	0	1	0	0	0	0	0	0	0	0	0	4	0	0	0	0	1	1	0	0	0	0	0	3	0	0	0	1	0	0	0	0	0	0	0	0	0	0	0	0	0	3	0	0	0	0	0	1	0	2	0	0	1	0	0	0	0	1	0	0	0	3	0	1	0	2	0	38	0	75	0	74	0	122	0	72	1	144	0	280	0	134	0	75	0	165	0	115	0	227	0	130	0	362	0	184	0	232	0	132	16	44	73	111	94	106	66	87	62	82	116	100	96	117	149	141	90	92	184	196	130	100	44	58	105	157	163	168	73	73	109	117	202	149	167	215	207	228	205	146	307	259	209	246	175	733	139	207	120	141	252	117	243	13	325	0	174	0	169	0	285	0	244	0	318	0	273	0	483	2	393	0	516	2	332	0	1023	0	266	1	346	1	234	49	200	186	188	159	141	118	299	0	249	0	626	1	709	3	385	2	373	2	284	0	233	0	339	0	277	0	271	0	438	1	297	0	326	3	174	1	292	0	144	0	380	0	307	0	228	0	196	0	165	0	400	1	199	0	363	0	275	0	354	0	799	7	126	146	142	187	261	276	156	203	196	262	218	233	214	212	171	250	153	106	266	322	605	665	249	190	283	549	1	498	0	482	1	409	0	563	0	257	0	124	0	207	0	22	18	3	1	2	5	1	16	8	8	5	0	0	3	0	8	1	71	0	16	0	58	2	36	0	66	0	20	0	79	0	134	0	72	0	158	1	185	1	114	0	114	0	90	0	127	1	280	0	47	4	117	0	68	0	108	0	133	0	165	0	105	0	137	0	97	0	528	0	118	0	13	56	1	101	1	114	0	85	0	165	1	106	0	183	0	107	0	232	0	82	0	103	0	116	0	140	0	166	0	93	0	139	0	160	0	59	1	67	0	252	3	108	0	155	0	142	0	229	0	83	0	78	61	0	156	0	155	0	103	0	296	1	108	0	80	0	176	0	73	0	111	0	219	0	111	0	141	1	106	0	117	0	123	1	62	0	90	0	47	1	115	0	102	0	35	56	0	205	0	78	0	88	0	146	0	55	0	103	0	149	1	76	60	0	28	0	6	1	0	0	25	0	75	0	77	3	3	0	12	0	0	0
04.A.09	MSG	48	0	92	0	160	1	250	0	159	0	235	0	133	0	199	0	153	0	153	0	167	0	72	0	115	0	215	0	230	2	176	0	216	0	193	0	227	0	263	0	161	0	176	0	171	0	114	0	137	0	217	2	187	0	119	0	146	0	152	3	111	0	96	0	150	0	201	0	130	0	357	0	188	1	295	6	193	0	62	146	43	131	93	112	34	182	0	116	24	104	137	135	83	73	53	77	124	88	98	74	52	40	55	78	69	60	55	59	70	50	67	37	53	73	81	50	53	40	67	62	63	47	56	69	23	50	27	77	58	72	60	114	97	86	47	64	99	158	49	40	40	108	118	84	68	84	47	66	41	47	41	46	51	58	82	81	21	46	74	93	37	45	64	20	73	67	62	79	21	24	8	27	7	8	25	21	6	24	0	2	7	8	0	0	2	3	3	4	0	0	0	4	1	0	0	0	0	2	0	1	1	1	2	0	1	0	0	0	0	0	0	0	0	0	0	0	0	0	0	0	1	1	0	1	1	1	3	5	1	0	8	9	14	12	29	33	27	34	21	19	0	2	33	28	45	42	37	44	70	79	26	25	49	39	62	56	41	60	22	98	30	38	58	119	53	73	73	55	63	72	68	71	72	85	38	79	74	76	134	173	65	79	54	74	71	68	115	115	57	66	24	123	0	100	0	75	0	425	0	155	0	212	0	194	0	229	0	186	0	194	0	206	0	311	1	257	0	174	0	184	0	144	0	116	0	189	0	123	0	140	0	126	0	212	82	69	33	56	115	105	70	96	49	95	45	74	46	75	98	134	150	152	101	110	103	80	149	91	69	106	104	206	111	122	78	74	100	163	76	65	80	74	90	134	83	104	80	135	57	96	76	8	196	1	159	0	78	0	75	0	88	0	0	0	12	0	89	0	176	0	244	0	168	0	183	0	139	0	223	1	207	0	188	78	113	131	68	75	94	92	61	85	88	98	93	92	64	71	68	64	142	132	102	111	59	106	81	92	55	50	109	123	34	44	112	101	57	84	57	148	182	169	94	93	83	100	43	83	95	68	87	99	72	75	77	90	87	48	51	55	35	60	69	76	85	139	87	108	0	563	0	163	1	152	14	413	58	110	116	113	78	72	74	104	76	68	56	27	132	124	73	91	191	0	95	1	100	0	121	0	99	0	101	0	152	0	117	2	117	0	46	0	170	0	113	0	101	0	161	0	110	0	148	0	77	0	83	0	85	0	235	0	268	0	107	0	128	0	125	3	65	0	42	0	73	0	34	0	31	0	84	0	37	1	40	0	58	0	64	0	52	0	44	0	35	0	111	0	6	0	3	0	1	0	5	0	2	0	2	0	2	0	0	0	0	0	0	0	0	0	0	0	0	0	0	0	0	0	0	0	0	0	1	0	0	0	0	0	0	0	0	0	1	0	0	0	0	0	0	0	2	0	0	0	0	0	0	0	1	0	0	0	0	0	0	0	0	0	0	0	2	0	4	0	3	0	17	0	32	0	42	0	46	0	22	2	46	0	86	0	53	0	51	0	61	0	57	1	44	0	53	0	138	0	73	0	104	0	63	0	26	4	62	0	91	0	56	0	57	2	98	0	81	0	129	0	71	0	136	0	100	0	63	0	109	0	139	0	68	0	100	3	144	0	139	0	137	1	148	0	207	0	169	0	185	0	124	0	123	0	222	0	96	0	160	0	78	0	80	0	160	0	107	0	104	0	138	0	214	0	153	0	178	1	182	0	401	0	102	0	117	1	114	0	119	0	165	0	81	0	128	0	80	0	239	0	260	1	165	1	148	2	106	18	75	53	49	72	90	80	65	60	74	109	61	76	44	77	37	33	63	48	31	46	0	192	0	145	0	98	0	60	0	92	0	143	0	112	0	136	0	112	0	165	0	274	0	119	0	151	0	298	0	166	0	179	0	209	5	158	0	157	0	118	0	343	1	382	0	153	0	299	0	221	0	233	0	162	0	240	0	72	0	66	0	63	0	6	4	6	1	1	2	0	5	2	2	6	0	0	1	0	2	0	40	0	16	0	40	0	14	0	39	0	15	0	38	0	22	0	45	0	70	14	0	102	0	79	0	50	0	47	0	51	0	161	0	44	0	23	0	56	0	66	0	77	0	49	0	66	0	63	0	51	0	174	0	54	0	38	0	27	0	45	0	43	0	76	0	34	0	89	0	54	0	87	0	25	0	37	0	50	0	57	0	76	0	49	0	33	0	64	0	42	0	19	0	66	0	77	0	80	0	48	0	59	0	47	15	1	34	0	64	0	47	0	36	0	128	0	61	0	28	0	81	0	16	0	58	0	73	0	22	0	77	0	37	0	47	0	47	0	12	0	40	0	29	1	33	0	44	0	37	0	92	10	0	24	0	44	0	70	0	21	0	57	0	56	0	14	1	31	0	16	0	3	0	0	0	12	0	27	0	38	0	0	0	0	0	0
04.A.10	MSG	30	41	42	42	92	131	217	251	156	111	163	191	113	121	114	172	114	148	112	178	137	133	106	12	201	0	143	184	215	173	148	148	335	0	399	1	389	0	299	0	216	0	235	0	219	0	132	0	195	0	304	0	239	0	170	1	195	1	193	7	218	0	140	0	271	3	274	3	205	1	484	0	250	0	480	1	272	1	312	3	230	0	197	175	249	14	273	0	219	0	299	0	291	1	186	1	206	0	239	1	103	3	209	6	208	0	175	0	152	0	138	1	199	0	190	0	146	1	198	0	201	2	200	2	100	0	99	0	152	0	201	0	171	0	203	0	325	0	120	0	146	0	361	0	164	0	185	0	132	0	105	0	175	0	224	0	95	0	231	3	161	0	108	0	184	2	197	0	69	0	26	0	21	1	95	0	48	0	7	0	17	0	3	0	14	0	5	0	0	0	0	2	2	0	1	0	2	0	1	0	2	1	2	0	0	0	0	0	3	0	1	0	1	0	2	0	1	0	1	0	3	0	2	0	2	0	26	0	2	0	19	0	46	0	84	0	70	0	63	1	4	0	119	4	131	1	92	0	259	1	100	0	168	0	194	0	147	0	192	0	135	0	194	0	150	7	178	0	191	0	203	0	275	0	201	0	199	0	583	1	146	0	280	1	232	1	249	0	202	0	191	0	219	0	140	1	450	4	276	4	270	2	253	0	223	3	267	0	309	1	280	0	232	0	245	3	239	3	266	0	231	0	184	0	206	4	145	0	158	3	218	0	287	0	250	0	164	0	252	0	192	3	165	73	82	86	75	82	120	126	190	225	160	192	146	110	261	267	168	228	169	275	218	190	127	148	144	203	115	109	211	1	338	3	318	1	278	0	224	0	119	0	280	0	252	0	119	2	133	0	111	2	0	0	20	1	140	0	258	16	416	1	202	0	230	0	228	0	399	0	287	6	498	0	412	6	176	0	293	0	199	0	377	7	254	2	263	0	216	0	463	1	282	0	188	4	234	3	149	2	199	240	96	79	137	143	76	91	109	185	183	268	174	134	152	132	60	111	105	111	184	160	121	66	128	123	131	115	73	55	84	78	93	157	123	172	189	209	453	441	20	285	0	249	0	673	0	294	0	269	0	312	2	253	0	259	0	91	1	262	1	401	2	309	36	212	46	117	0	154	0	142	2	134	0	339	0	167	2	207	2	166	0	224	0	175	0	214	0	192	1	121	0	182	0	116	1	134	0	150	0	391	0	570	0	180	1	197	0	178	0	105	0	46	0	80	0	43	1	78	0	127	0	76	0	46	0	65	0	69	0	104	0	59	0	58	0	113	0	10	0	8	0	3	0	9	1	3	0	3	0	0	0	0	0	1	0	0	0	0	0	3	0	0	0	0	0	0	0	0	0	0	0	9	0	0	0	1	0	0	0	0	0	0	0	0	0	0	0	0	0	2	0	0	0	0	0	1	0	2	0	1	1	0	0	0	0	1	0	1	0	0	0	6	0	5	0	33	0	45	0	39	0	58	0	46	0	81	0	170	0	72	0	60	0	84	0	73	0	115	0	99	0	219	0	114	0	153	0	81	0	44	0	100	0	118	0	101	0	86	0	147	0	145	0	146	0	96	0	285	0	146	0	64	0	169	0	231	0	112	0	147	1	191	0	219	2	315	0	247	0	312	0	303	2	922	0	273	1	167	0	157	0	127	0	228	0	329	0	136	0	212	0	185	0	156	0	276	0	410	0	364	0	294	0	244	1	586	0	144	1	337	0	262	0	272	1	256	0	174	0	217	0	183	0	426	0	450	1	276	0	247	0	165	0	198	87	72	97	78	90	130	174	100	68	117	92	92	75	59	83	56	40	41	101	117	93	107	90	70	50	79	54	75	154	123	89	74	86	92	71	77	100	117	215	225	82	104	51	153	1	427	0	289	0	301	0	364	7	224	111	118	99	88	162	210	365	397	139	126	227	251	155	162	158	182	133	135	148	191	57	62	27	36	59	68	7	7	3	6	2	2	1	1	7	6	4	3	0	0	1	0	11	1	49	0	10	0	42	0	18	0	45	1	28	0	56	0	80	0	48	0	118	0	107	0	55	0	66	0	59	0	94	0	162	0	42	1	56	0	55	0	91	0	95	1	91	0	53	0	76	0	54	0	435	0	82	1	40	0	63	0	85	0	39	12	0	110	0	69	6	94	0	58	5	160	0	83	0	57	0	90	0	66	0	116	0	59	0	87	0	112	0	43	0	73	3	153	0	114	0	87	0	85	1	173	0	52	0	34	0	22	0	116	0	139	0	155	0	204	0	47	0	57	0	214	0	67	0	83	0	170	1	71	0	106	0	62	3	84	0	140	0	37	0	37	0	38	3	99	0	88	0	40	1	151	0	38	0	58	0	55	41	0	85	0	77	1	45	0	31	0	34	0	6	0	0	0	11	0	42	0	44	1	0	0	6	0	0	0
04.B.02	MSG	125	0	162	0	328	9	674	0	402	0	477	0	349	2	411	1	329	0	383	0	418	6	164	0	343	0	484	0	548	6	379	0	506	0	438	1	492	0	381	92	123	130	168	282	205	177	120	138	149	167	233	330	169	200	143	151	177	216	138	227	163	184	100	160	191	264	193	251	169	135	346	352	207	212	358	285	407	28	469	0	341	0	524	0	311	109	181	126	157	146	246	262	176	188	165	208	196	187	144	209	87	76	169	211	158	137	121	162	102	138	110	89	145	153	186	130	79	138	126	163	146	156	163	152	51	47	71	99	141	157	138	155	171	148	120	99	231	298	95	103	109	132	209	191	102	151	142	113	70	101	74	79	117	131	141	182	111	118	178	195	140	77	46	128	0	263	0	278	0	92	0	72	0	47	0	123	0	80	0	11	0	23	0	0	0	9	0	2	0	0	0	2	0	0	0	1	0	4	0	0	0	4	0	3	0	3	0	1	0	3	0	2	0	2	0	0	0	2	0	0	0	5	0	5	0	4	0	18	0	2	0	65	0	61	0	102	0	103	1	88	0	6	0	181	0	244	0	170	0	234	0	138	0	229	0	280	0	249	0	305	0	150	1	317	0	242	0	278	0	373	0	360	0	410	0	392	0	372	0	809	0	269	33	321	181	173	196	238	310	0	320	0	239	1	217	1	623	0	420	0	421	0	373	0	350	5	389	2	513	5	416	0	337	0	378	10	389	4	441	0	299	0	295	0	329	5	223	0	247	1	313	0	423	1	346	0	273	1	301	89	63	321	152	208	146	149	160	119	203	212	335	324	268	317	221	220	316	330	308	264	266	309	199	223	197	298	249	300	149	168	201	198	204	234	224	222	252	328	157	188	118	115	207	200	217	185	80	87	85	87	92	77	0	1	16	17	112	114	187	204	304	263	186	202	170	225	148	260	339	302	207	248	348	295	299	263	211	186	236	262	140	190	343	331	178	164	196	126	189	125	357	342	222	262	181	193	171	230	143	166	300	323	117	95	198	193	118	163	175	273	359	379	205	201	189	208	116	176	137	174	245	232	157	160	208	171	188	171	110	108	119	152	180	181	218	272	108	453	0	1106	0	426	0	372	0	1050	0	415	0	442	0	404	24	337	180	159	83	76	185	198	274	276	176	168	91	156	107	153	173	151	108	126	94	106	159	268	126	118	158	148	65	109	138	131	121	167	160	148	181	180	138	119	142	149	93	98	80	110	136	131	227	250	297	374	109	134	140	132	136	171	75	62	43	40	55	53	34	46	41	74	98	91	53	50	27	32	68	60	67	69	57	82	47	45	54	35	103	92	11	11	5	9	2	2	3	3	0	6	3	1	0	2	0	1	1	0	0	0	0	0	4	1	0	0	0	0	0	0	0	0	0	0	2	1	0	0	0	0	0	0	0	0	0	0	0	0	0	0	0	0	1	2	0	0	0	0	0	1	0	0	0	0	0	0	0	0	0	0	0	0	0	0	3	1	3	2	22	13	35	23	55	42	44	42	38	39	82	49	101	129	49	64	47	41	60	64	52	54	69	120	78	67	143	145	78	73	123	118	58	61	21	28	96	107	85	88	58	87	62	58	68	106	97	103	151	122	85	83	112	138	113	119	81	44	111	117	171	143	77	94	92	105	125	179	0	344	0	444	70	348	278	259	198	218	175	569	190	208	123	137	172	141	146	110	165	126	86	170	69	83	186	140	114	150	154	141	117	195	303	258	177	283	230	205	172	222	391	426	130	107	178	280	156	207	222	182	159	141	148	142	182	142	135	154	264	269	338	300	189	265	160	165	117	160	108	161	170	126	137	168	133	195	187	189	135	162	147	153	81	83	141	94	70	70	131	184	18	208	0	277	0	129	0	193	0	365	0	251	0	297	0	261	0	359	0	632	1	345	0	395	0	551	0	343	0	414	0	529	3	332	0	345	0	252	1	605	1	1038	0	400	0	724	0	512	0	484	0	398	0	423	0	215	0	118	0	181	0	29	14	0	6	0	7	0	25	0	9	0	0	0	1	0	6	1	56	0	10	1	70	0	52	0	71	0	21	0	124	0	133	0	107	0	181	0	128	0	127	0	116	0	86	0	108	1	281	1	75	2	91	0	81	0	119	0	144	0	142	0	123	0	114	0	84	0	413	1	109	1	71	0	89	2	115	1	112	1	197	0	117	0	163	0	83	0	256	2	44	52	0	121	0	95	95	0	132	0	87	0	113	8	149	0	60	1	99	0	159	0	106	0	191	0	365	2	80	0	51	0	76	1	86	2	155	0	113	0	103	1	314	0	82	0	85	0	171	0	68	0	120	0	175	0	115	0	179	0	125	0	96	0	91	0	66	0	74	6	37	0	126	0	130	0	81	0	154	0	37	0	208	0	81	0	48	0	140	0	94	2	39	0	50	0	33	0	4	2	0	0	11	0	63	0	52	4	1	0	32	0	3	0
04.B.03	MSG	62	54	81	83	205	223	603	267	504	0	635	0	425	0	409	0	403	0	447	0	474	0	243	0	381	0	608	2	692	13	533	1	620	0	652	0	546	0	584	0	240	3	243	253	231	246	129	147	146	212	312	443	257	259	166	210	200	279	171	259	150	236	169	160	258	274	262	329	166	159	398	501	200	249	423	406	258	201	313	321	172	206	333	253	217	335	242	207	205	213	272	421	255	260	178	231	217	262	240	191	71	94	207	235	223	265	337	0	351	2	273	0	361	0	313	0	276	0	401	1	366	1	430	3	115	0	178	0	284	0	169	200	161	137	136	101	313	344	112	87	165	205	322	227	153	143	176	170	124	92	107	96	151	174	173	208	87	99	200	219	167	120	98	82	168	165	128	150	49	66	25	44	17	19	62	81	41	63	3	6	11	10	1	3	1	2	7	0	0	0	0	2	2	0	0	0	1	3	0	0	2	4	3	1	0	3	1	0	2	4	0	0	3	3	4	0	4	1	0	0	3	0	0	1	1	1	24	9	0	0	29	27	28	46	81	75	75	76	49	49	4	0	112	97	108	161	88	106	204	170	106	93	123	153	170	175	121	156	206	161	76	66	163	199	91	155	168	224	208	177	160	197	275	270	177	203	216	229	444	566	136	156	226	275	180	218	108	543	0	387	1	409	0	330	0	339	0	743	0	510	0	641	0	478	0	685	0	484	4	597	0	550	0	754	164	359	236	257	240	272	179	242	166	221	235	224	145	160	162	190	207	181	203	281	221	208	143	216	225	286	170	310	203	210	167	201	200	149	256	231	423	325	330	427	239	224	425	425	343	422	277	476	344	340	233	273	266	374	273	245	221	230	292	350	304	314	342	278	417	0	262	0	445	1	520	0	249	0	234	0	244	2	1	0	17	14	131	168	222	198	434	353	237	322	228	204	236	290	369	362	272	322	412	405	345	309	170	215	247	283	174	246	260	341	288	225	235	194	200	202	411	485	311	351	193	203	226	255	162	191	353	426	136	156	257	254	114	177	186	321	343	456	285	287	199	278	160	178	208	243	268	367	265	228	204	193	189	209	147	168	19	340	159	340	256	318	329	354	675	761	266	257	162	214	244	548	135	221	291	275	231	237	258	248	60	409	105	102	308	256	268	369	199	218	188	186	148	158	163	181	147	125	116	99	260	187	298	0	364	0	189	0	402	0	383	4	373	1	358	0	364	0	378	0	209	0	209	0	293	0	612	0	831	0	296	1	261	102	157	186	68	104	69	41	81	50	53	36	72	71	129	116	65	39	81	0	140	0	165	0	169	1	77	0	142	1	231	0	19	0	10	0	8	0	11	0	5	0	1	0	1	0	0	0	0	0	5	0	1	0	9	0	0	0	0	0	2	0	0	0	0	0	9	0	1	0	0	0	0	0	0	0	0	0	0	0	0	0	0	0	1	0	0	0	3	0	2	0	4	0	0	0	2	0	0	0	0	0	0	0	0	0	15	0	7	0	34	0	72	0	99	0	93	0	95	0	143	0	307	0	164	0	134	1	143	0	148	0	216	0	183	0	333	0	217	0	275	1	205	0	60	5	216	43	125	133	73	91	80	84	104	108	115	163	140	202	88	87	189	245	146	137	53	69	143	133	151	193	108	112	151	113	179	146	143	230	275	261	232	222	367	286	288	249	221	729	285	246	125	138	252	121	153	176	186	176	130	254	107	123	204	136	164	158	168	152	190	226	242	289	267	376	261	247	245	213	446	478	150	95	202	266	165	225	231	282	214	158	176	168	153	187	157	170	323	385	364	399	224	308	212	216	127	179	144	180	153	192	178	154	149	262	242	223	156	207	155	191	41	202	0	273	0	166	1	573	0	372	1	306	0	161	0	227	0	462	0	238	0	418	0	274	0	479	0	843	0	367	0	440	0	659	0	548	0	569	0	579	8	441	0	452	0	250	1	766	0	1308	0	565	1	1061	0	558	0	584	0	412	0	623	0	272	0	144	0	236	0	24	13	0	4	2	3	0	28	0	6	0	0	0	6	0	17	0	68	0	23	0	60	1	39	0	94	0	34	0	128	0	119	0	88	0	183	59	1	224	0	181	1	138	0	91	1	187	0	240	0	133	1	93	0	113	62	84	72	101	0	131	93	13	140	0	122	0	541	0	124	3	83	1	93	0	146	1	113	0	188	0	128	1	167	0	137	0	39	345	0	143	0	129	0	173	0	127	28	98	85	0	152	0	186	0	110	0	81	0	175	0	129	0	253	0	375	1	110	0	64	0	59	0	80	0	216	0	160	0	121	0	318	0	93	0	96	0	259	0	96	0	102	0	299	0	132	0	204	1	117	0	151	1	157	0	82	0	114	0	58	1	142	0	133	1	80	0	224	3	76	0	196	0	107	0	56	0	150	0	149	2	67	0	54	0	32	0	9	1	0	0	18	0	66	0	93	3	1	0	38	0	0	0
04.B.05	WGS	3139	18	5754	25	6977	4461	6516	7374	7215	7721	7248	7868	6301	6872	6067	7007	5028	5525	5916	6328	7347	7832	5630	6110	6446	6840	8816	9477	9458	9631	8696	9182	8142	8634	3909	10896	5	11276	3	12460	6	11691	9	13247	2	16277	8	15063	14	14044	4	11610	2	13190	2	13354	17	16695	5	13138	2	12195	6	12253	10	18801	7	16282	6	12847	6	20216	4	20685	9	23062	13	14605	10	16570	4	16174	9	16376	11	16855	11	13224	13	11683	7	17396	6	13320	3	16071	11	15154	5	12595	3	11301	2	9345	4	10085	5	11948	6	13491	3843	8648	6788	7213	6807	7145	4191	4567	6220	6733	6842	7648	5856	5947	4123	4072	5799	6796	5046	5667	6756	7739	5467	5758	4295	4412	4723	5156	5365	5707	5136	5533	4068	4577	3765	4037	4766	4864	4987	5033	5089	5463	4166	4458	6123	6216	3482	3642	6383	6920	2792	2829	3398	3421	4456	4907	4975	5257	1859	1893	1204	1262	688	724	2894	3003	2232	2372	216	265	570	711	105	96	372	386	211	198	4	46	5	7	44	61	38	51	90	99	32	71	105	118	69	73	62	63	35	64	12	7	34	48	105	83	37	47	45	46	43	28	46	37	109	113	78	62	514	553	298	294	954	1282	1684	1504	1611	1805	2295	2330	2401	2606	173	179	3436	3202	2889	2727	2540	2939	2879	3310	2999	3032	2595	2717	3342	3322	3916	4079	3754	4068	2465	2718	3619	3863	4159	4408	3404	3872	4922	5481	6509	6757	8361	8862	4977	5049	6586	7073	4564	4506	5748	5932	6676	7422	6548	6953	6946	7210	7034	7370	6185	6561	6453	6592	5567	5783	6525	6990	7516	8158	7772	7856	5769	6112	6142	6906	8214	8905	7445	7652	5584	5977	5357	5287	6149	6274	6815	6828	6760	7058	7024	8038	7471	7703	7703	8025	3907	4191	5206	5696	6177	6483	7680	8264	4827	5315	7269	8120	6629	6880	7397	7670	7061	7649	5121	5107	4787	5025	6001	6418	6914	7314	7395	7995	7202	7434	7686	8004	8852	9407	8741	9340	6330	7199	10364	11165	11544	5427	13594	18	14416	146	11826	32	12777	256	13287	35	15629	28	11221	23	10329	9	11599	17	6314	5	4602	13	9490	9	242	1	538	552	4072	4210	5679	5872	7521	7661	7087	7362	8143	8752	8380	7953	15132	40	15189	40	19663	39	16140	44	11562	12	12552	12	10715	50	15947	43	19029	156	12417	43	12249	75	16709	41	13831	1040	5473	5707	7723	8718	5558	5989	7013	7323	5013	5155	5972	6144	6403	6617	7908	8320	7229	7493	6674	6851	7112	7598	6412	6979	5502	5708	4788	5249	7194	7788	7016	7356	6020	6584	5915	6554	6948	7709	7886	8504	7869	8484	9125	10319	9694	10776	7984	8562	4166	11455	4845	11840	8008	9197	6756	7267	9129	9920	7981	8551	7808	8562	6400	6260	7708	8417	7908	8510	4075	4281	5813	5643	6258	6938	7550	7753	5845	5916	5215	5627	6710	7255	5541	5691	5185	5812	4277	4362	5076	5270	5987	6582	5065	5910	6567	6461	4316	4264	4189	4080	4162	4285	4546	4645	7673	9655	9373	10123	5214	6579	4	10635	2	10283	5	9335	5	6764	1	3623	2	5363	0	4169	3	5103	40	4896	0	4154	11	2379	1	2949	2	3908	0	4169	1	2671	1	3369	3	3885	3	1725	1	749	11	873	6	654	2	334	24	183	14	320	0	173	0	55	0	134	0	301	6	148	0	23	4	77	6	20	0	27	0	69	2	306	0	42	0	26	0	29	0	0	0	19	0	5	1	78	3	31	13	57	0	25	0	93	4	29	0	32	0	52	94	95	4	38	0	64	0	58	0	39	0	361	2	756	5	2744	1	2515	1	3261	1	3408	1	2257	0	3761	2	4022	2	3970	1	3586	0	5940	2	4865	2	6115	0	5883	1	4886	3	4759	1	4614	0	4624	0	4605	11	5759	6	6394	0	3917	2	4161	1	5258	8	6755	2	7880	2	6366	3	9137	1	5954	1	5063	3	7855	4	8356	729	4389	3690	3782	5137	5454	6249	5161	7438	8319	5258	5869	7646	8628	6020	6009	5499	5618	5346	5874	4833	5185	4252	4580	4537	4719	4638	4900	3331	3339	4659	4722	3654	3807	4748	5154	5156	5807	5169	5203	6411	6831	6162	6790	7030	7611	7017	7631	6683	7830	5846	6272	7747	8339	7235	8278	7961	8751	5729	6060	4914	5592	5352	5499	4793	4988	6033	6368	6124	6469	7979	8817	6807	7082	5160	5650	5807	6135	6521	6490	3611	3809	3990	4367	1155	10863	3	13690	6	10575	2	9334	4	11414	6	10577	5	11417	2	10774	2	8028	5	11638	3	8366	1	14660	2	10121	6	11324	3	11267	9	10681	3	14143	0	14527	4	10196	9	11981	2	8158	4	10518	3	11886	6	10875	7	9926	2	8894	16	18770	7	16397	3	15390	11	21450	14	14996	10	15927	6	16025	6	11821	3	8916	2	4232	0	3496	0	1054	1	901	268	984	1	814	1	2100	0	804	0	17	90	0	426	2	819	6	745	5	1421	46	1393	3	1509	18	938	58	1956	3	3672	20	3826	51	3513	30	3867	37	5144	103	3399	35	3099	18	4181	14	4268	24	4324	23	3744	25	4155	20	5011	22	4928	25	5470	83	4698	16	4331	19	6225	37	6222	492	977	2163	4	3351	1	3197	0	3459	5	4478	13	5761	4	4589	8	6210	3	4740	7	3719	5	4320	3088	1009	4633	36	3420	7	3308	46	3237	16	3903	75	3965	32	2205	60	3022	17	3555	9	5092	34	5478	116	5423	508	4225	21	3806	127	3561	10	3503	218	4496	60	3260	193	4407	32	4572	39	4151	147	4322	91	4471	15	3405	20	1540	2394	3	5017	1	5534	0	6984	5	6557	6	6170	2	3503	0	2465	2222	1269	4161	26	3559	31	3780	12	4553	11	2784	17	3237	8	2276	36	2562	34	3324	20	4588	37	4758	53	3307	39	3422	35	1678	56	38	19	0	0	891	4	2235	29	1841	5	209	90	163	823	18	904
04.B.06	WGS	3338	10	6318	36	12523	44	13459	86	15543	37	15352	80	13299	167	13826	228	10745	92	12600	41	15057	69	12252	30	12930	31	18767	113	18406	42	17240	172	17604	199	15255	92	11289	28	12598	39	11861	22	8746	4824	8232	8357	7501	7857	6874	7411	5907	6007	6343	6601	6472	7263	7845	8709	6442	6896	5836	6169	5809	6412	3866	15064	10	17009	3	13193	6	21115	2	21991	4204	20244	7438	7762	8200	8903	7823	8537	8022	8722	8455	8635	6549	7441	5382	6180	8449	8999	6360	7179	7734	8125	7297	7877	6382	6953	5056	5517	4370	5051	4883	5499	5764	6198	6531	7250	6358	6977	7059	7712	6744	7552	4212	4421	6584	7167	7270	7675	6158	6211	4101	4557	5892	6763	5155	5878	7756	7780	5469	6222	4399	4404	4958	5328	5605	6019	5473	5882	4590	4860	3998	4162	4921	5304	5351	5204	5496	5594	4417	4626	5921	6721	3616	3789	6551	7051	2841	3278	3624	3570	4833	4895	5383	5563	1847	1913	1195	1201	774	736	3161	3170	2416	2542	216	266	636	633	110	91	438	388	224	215	7	40	1	12	42	72	34	63	98	108	44	69	97	117	69	93	84	97	30	41	11	21	38	43	89	80	57	56	51	37	33	35	37	38	123	114	80	72	548	612	311	309	987	1363	1486	1482	1689	1786	2475	2509	2626	2571	167	178	3228	3370	2985	3057	2784	2950	2993	3224	3227	3238	2747	2970	3348	3547	4059	4161	3844	4252	2623	2814	4002	4410	4649	4672	3933	3889	5363	5491	6875	7117	8477	9132	4980	5349	6981	7466	4530	4725	5960	6655	6859	7419	7047	7454	6948	7678	7524	8071	6585	7128	6544	6837	9585	2003	13449	46	16539	85	16185	64	12338	62	13855	60	17154	63	15392	39	11646	147	11017	20	12361	39	14138	24	14454	42	15040	69	15615	44	15838	74	7985	59	10798	25	12964	92	15854	23	11136	41	15505	33	13884	24	15318	70	14447	44	10698	14	9804	33	12311	45	15057	29	15251	36	14697	32	16292	37	19003	39	18273	316	13491	33	21239	20	17532	17	10167	3882	7334	8178	6124	7126	6653	7450	7172	7468	8274	8921	6171	6446	5398	5687	6098	6250	3206	3410	2351	2460	4751	5128	148	134	558	535	4147	4155	5979	6909	7860	8141	7561	7730	8647	9188	2120	14811	8	15990	15615	1213	20444	33	17575	52	12236	12	13406	18	10940	17	17086	45	19868	86	12124	35	12922	133	17087	70	15474	52	11250	56	16211	371	11948	46	15352	48	7062	3625	6067	6388	6726	7023	8441	8725	7490	7792	1393	12840	6	15798	6	13924	8	11932	8	10372	3	15853	9	16249	15	14046	2	13708	11	16054	5	17190	9	18088	14	21173	12	21900	9	18073	18	16426	12	17415	3	17820	16	15000	17	20503	5	17987	4	17109	6	13707	8	16465	20	17165	3	8681	3	12104	4	14338	11	16017	6	12857	3	11291	4	15105	4	11868	6	12101	4	8970	3	10914	10	13713	3	11132	4	13184	5	9467	9	8692	7	8866	6	9608	9	18816	11	20593	4	12188	6	10504	3	10978	2	9602	4	7094	0	3625	4	5637	3	4559	4	5214	47	5002	7	4151	15	2488	0	3211	1	4343	2	4627	3	3067	6	3431	1	3997	2	1756	2	823	10	980	4	732	0	336	17	191	9	337	0	143	0	64	0	152	0	318	4	163	0	13	3	51	11	24	0	22	0	62	1	310	0	43	0	24	0	29	0	0	0	33	0	4	0	65	8	44	17	62	0	21	0	76	5	32	0	33	0	67	24	83	6	49	0	70	0	65	0	53	0	397	0	780	2	2852	1	2606	3	3473	1	3625	2	2336	0	3989	1	3890	0	3927	3	3637	3	6358	1	5163	3	6226	3	6532	0	4917	4	5089	2	4903	0	4803	5	4869	5	6135	4	6951	3	4219	5	4479	8	5365	12	7232	7	8393	2	6675	3	9549	1198	5277	2663	2747	3841	3990	4054	4363	2747	2781	4070	3956	5466	5516	6579	5214	7678	8649	5955	6226	8085	8348	6020	6086	5531	5794	6096	6345	4880	5407	4450	4441	4653	5129	4894	5018	3271	3394	4724	5237	3680	3940	4880	5304	5278	5451	5582	5638	6946	7458	3689	10289	12	15651	10	15777	28	15600	4	13064	13	16755	2	16400	3	16761	8	12233	7	10835	3	11694	4	10761	12	13289	4	13762	6	18096	4	15323	1	10969	13	12590	7	13554	7	7874	11	9789	13	11980	5	14302	4	11238	6	9674	5	11960	8	11195	5	11951	4	11335	5	8311	7	12702	3	8751	2	14868	1	10599	7	11817	2	12449	7	11717	5	15079	6	15826	3	10822	4	12413	3	8522	7	11625	7	12363	5	11478	4	9985	5	9457	11	19310	7	17002	6	16657	6	22587	4	15742	5	16474	7	15767	4	12165	4	9663	4	4420	1	3793	0	985	419	409	238	930	406	413	1019	1059	420	445	7	10	103	0	435	0	902	11	676	0	1431	36	1467	5	1608	15	985	73	2108	8	3971	9	4330	34	3969	28	3826	45	5331	130	3633	45	3272	14	4303	4	4439	27	4779	8	3855	24	4601	17	4829	22	5200	21	5831	72	5372	8	4631	14	6562	31	6371	502	2981	46	3364	49	3215	23	3709	28	4373	26	5578	49	4853	77	5843	35	4784	27	3874	27	4145	134	0	4339	4	5277	0	3472	2	3735	3	3426	2	4409	1	4356	2	2281	1	3402	1	3717	8	5533	1	5876	657	5608	0	4671	1	4263	0	3808	5	3810	3	4836	17	3746	6	4846	8	5440	9	4811	76	5128	2	4784	3	3697	1	4125	9	5658	5452	74	6401	111	5922	54	6215	65	3338	21	2458	8	3456	20	4278	25	3764	19	4015	15	4646	34	3069	7	3399	11	2351	29	2498	35	3445	15	4871	34	5408	61	3348	21	3972	40	1660	70	41	27	0	0	1001	4	2319	22	2053	5	263	88	121	774	21	822
04.B.07	WGS	1741	1830	3293	3320	6373	6653	7039	7651	7653	8557	8252	8443	7147	7564	6876	7330	4292	7364	13	13603	27	17453	7	13774	12	14340	25	20789	24	21662	19	19961	14	20042	18	16915	10	12326	10	14212	10	12923	10	14787	7413	9324	7817	8542	7125	7871	6238	6040	7137	7180	7392	7515	8639	9488	6664	7506	6351	6763	6643	6981	9087	10075	5965	11970	16	14368	21	22132	24	23020	12	26413	10	16623	42	18509	18	17697	11	18242	10	18869	23	14440	5036	7094	9038	9856	6859	7683	8112	8536	8089	8395	6682	7170	5314	6121	4798	5100	5447	5762	6377	7028	7146	7600	7037	6888	7517	8052	7312	7553	4985	5179	6973	7402	7322	8154	6196	6715	4514	4981	6337	7023	5864	6333	8141	8704	6201	6483	4997	4839	5396	6023	6039	6571	5884	5922	4831	5219	4347	4425	5371	5893	5651	5551	5652	5903	4421	4934	6637	6958	3801	4087	7191	7489	3221	3148	3592	3900	5307	5313	5385	5704	1961	1970	1401	1306	786	786	3205	3356	2378	2814	233	276	659	716	121	115	419	451	225	274	12	59	5	12	57	61	65	54	98	105	61	62	89	111	66	98	83	68	55	43	11	17	31	53	85	69	57	51	44	44	47	49	54	56	110	135	79	81	605	627	335	295	1141	1519	1805	1812	1888	1867	2674	2809	2893	2823	154	127	3629	3564	3267	3254	2912	2964	3187	3550	3461	3366	3030	2941	3550	3548	4459	4309	4120	4262	2952	2839	4228	4299	4977	4814	4174	4402	5752	5884	7462	7541	9166	9774	5710	5648	7243	7955	4617	4914	6546	6942	7247	7698	7431	7515	7823	7987	7603	8074	6943	7482	6760	7033	6182	6312	7185	7483	8898	9165	8560	8909	6628	6884	6963	8016	8749	9630	8080	8350	6303	6563	5628	6567	6865	7088	7694	8246	7683	7928	7984	8581	7995	8945	8046	8963	4353	4415	5882	6054	7224	7237	8333	8602	5740	6103	7879	8786	7140	7937	8220	8697	7766	8169	5527	5699	5232	5487	6448	7081	7901	8159	8336	8656	7976	8374	8672	9273	9669	10345	9486	10590	7222	7582	11148	11991	9339	9816	7289	7749	7744	8336	7039	7593	6936	7563	7526	7850	8522	9076	6608	6992	5732	5679	6566	6638	3433	3592	2587	2585	5274	5373	141	108	609	612	4387	4519	6318	6658	7905	8645	7911	8015	9020	9814	8397	9093	8103	8310	8385	8958	11034	11654	9111	9894	6525	7223	7290	7801	6245	5962	8725	9123	9897	10712	6547	7357	6894	7254	9021	10555	7927	8600	8360	4437	17215	443	12728	78	16024	70	11000	44	12761	46	14043	38	17483	101	15635	53	14447	79	16071	128	14512	55	11988	41	11077	73	16085	45	15813	73	13781	52	13617	65	16137	73	17499	80	17422	43	20766	164	22616	128	17927	63	16160	315	17066	71	18758	47	15353	34	19419	69	18016	89	16342	71	14252	23	17124	53	16671	207	8945	26	12989	88	14535	68	15914	61	13000	38	11784	43	15045	55	12114	48	12011	40	9492	40	10651	40	13590	49	11295	520	14052	120	9421	75	8489	32	8983	29	9492	83	18184	535	20734	98	12584	43	4708	6783	2	11382	14	10140	3	7482	4	3789	8	5855	12	5027	10	5678	36	5298	6	4653	12	2711	0	3366	8	4499	4	4567	1	3227	3	3575	1	4202	1	2057	2	869	8	981	5	715	2	376	14	173	14	376	0	175	0	68	1	176	0	312	6	195	0	19	2	63	6	17	0	33	0	44	1	337	1	40	0	33	0	33	0	0	0	28	2	12	2	85	4	36	11	43	0	22	2	98	3	27	0	47	0	81	50	146	7	56	0	68	0	79	0	58	1	392	1	776	5	2738	3	2826	2	3622	2	3745	0	2591	0	4380	1	4314	1	4294	0	3701	4	6299	5	5529	5	6726	3	6915	25	5467	5	5589	0	5023	0	5110	4	5180	1	6169	11	7362	2	4474	5	4552	3	5784	17	7679	6	8530	5	6995	2	9905	0	6514	1	5650	4	8351	18	9148	5	5963	5	8642	20	11529	33	11490	20	18207	11	13164	28	18357	3	13185	17	12466	14	13555	19	11220	5	9573	3	10357	8	10674	11	7635	6	10081	15	8603	5	11776	4	12173	3086	8945	7462	7608	6974	7504	7747	8171	8119	8445	7747	8599	6471	7434	8362	9030	8429	8764	9022	9023	6415	6334	6030	5963	6250	6444	5326	5499	6881	6966	7073	7158	9221	10227	7624	7925	5768	6182	5366	7368	5	15029	1	8175	4	9890	3	12631	8	14728	2	12095	1	10475	6	12909	13	11742	11	12152	4	11846	5	8753	15	13273	4	9668	8	17074	4	11381	6	12408	4	12660	15	12382	4	16361	7	16230	5	11548	2	12989	6	9244	5	11721	16	13279	4	11940	9	10941	3	9886	26	20234	10	18491	6	17917	10	23350	7	17169	8	17547	6	17243	5	12741	4	10012	5	4876	1	3890	0	1014	466	492	498	777	410	487	1127	1226	445	423	16	9	96	0	482	0	856	12	790	0	1593	51	1573	1	1627	10	1045	73	2167	15	3921	16	4363	34	4180	28	4056	62	5464	136	3786	38	3284	14	4701	19	4748	31	4730	17	4088	18	4574	30	5355	27	5521	35	6016	108	5379	14	4834	31	7214	64	6747	431	3033	66	3716	55	3340	37	3898	48	4772	20	5947	40	4881	78	6023	59	4872	60	3792	50	4338	17	4282	61	5250	43	3709	11	3559	71	3582	9	4389	68	4581	30	2358	6	3535	24	3575	26	5598	46	5916	105	6301	635	4880	35	1777	2988	4	4072	5	3915	10	5680	16	4107	4	5018	6	5669	3	4828	2	5238	2	4900	3	4003	2	4302	4	5960	9	6159	5	7542	15	6974	6	6939	7	3874	3	2723	7	4125	2	4860	3	4200	1	4427	4	5571	0	3438	1	3851	3	2759	6	2975	3166	609	5233	45	5444	59	3726	33	4065	56	1967	88	48	15	0	0	1134	5	2603	15	2354	10	231	51	149	709	29	654
04.B.08	WGS	3159	25	6025	27	11704	75	13045	63	15012	35	14839	44	8860	4466	6402	6879	4974	5578	5978	6548	7702	7876	5836	6055	6673	6591	8851	9226	9002	9887	7728	9016	8451	9051	7384	7527	5202	5626	5961	6510	5284	5779	6192	6541	7763	8329	7240	7572	6798	7035	5656	5739	6373	6778	6635	7068	7980	8273	6258	6936	5593	6075	5545	6058	8440	9482	4868	10910	9	12840	527	18667	9819	10336	10511	11429	7210	7694	7866	8441	7259	8126	7125	8365	8164	8448	6538	6863	6772	4380	15643	82	12383	39	14354	50	14007	348	11596	72	9604	30	8614	34	9678	32	11481	127	12117	188	12434	17	7499	6334	6384	6902	3975	4582	6016	6759	6924	7252	5475	6011	4111	4193	5785	6348	5170	5680	7035	7772	5456	5701	4177	4069	4642	5093	5195	5921	5236	5365	4319	4345	3952	3903	4828	5159	4824	5097	4930	5497	4140	4462	5803	6141	3377	3591	6426	6490	2981	3044	3333	3443	4768	5081	4995	5506	1740	1826	1158	1163	838	677	3066	3156	2223	2476	219	236	646	608	72	92	406	361	206	250	5	45	6	2	49	66	42	41	84	118	36	74	93	98	68	74	65	59	41	53	14	17	40	36	72	76	50	49	49	36	39	26	39	48	102	116	52	64	520	587	262	271	1058	1357	1560	1482	1569	1609	2380	2541	2541	2565	149	138	3305	3404	2932	2967	2838	2768	2856	3095	3054	3094	2649	2778	3265	3472	3762	3899	3792	4229	2632	2842	3738	4138	4422	4457	3714	3898	5333	5395	6692	6674	8288	8839	4955	5262	6360	6879	4118	4805	5963	5912	6634	7070	6614	6800	7059	7121	7023	7508	6207	6440	6262	6622	5714	6002	6369	6794	7580	8191	7436	8029	6015	6032	6358	7132	8162	8702	7354	7871	5780	5971	5310	5466	5957	6183	6600	7283	7110	7227	10039	5650	14760	29	15077	49	7865	60	10137	19	12674	81	15117	22	10393	43	14839	58	12802	12	14650	80	13726	42	10085	16	9342	37	11541	60	14733	28	14754	48	14157	55	14955	31	18133	62	17578	313	13267	32	20489	41	16582	33	13415	26	14860	133	12040	27	8883	4125	7041	6848	7742	8446	5932	6098	5304	5513	5931	5984	3327	3111	2310	2296	4748	5038	105	92	1079	9	8348	23	11897	104	15356	31	13570	57	16454	322	7932	8189	7859	8108	7869	8419	10121	10609	8549	9252	5908	5822	6513	7009	5316	5674	8291	8085	8640	9744	6177	6179	12394	103	16831	64	14992	38	6728	3907	7477	8303	5636	6056	7560	7359	4773	5089	5946	5989	6550	6960	7518	7780	6868	7586	6624	6933	7324	7501	6466	6932	5536	5528	5669	4484	14137	26	13704	18	12817	35	12497	59	9619	5481	7698	8206	7566	8749	9254	11116	29	20621	8	17143	29	15653	18	15855	26	18294	8	14776	8	18737	34	16806	9	16097	12	13201	7	15949	14	16773	11	8263	7	12104	9	13737	13	14881	2	12214	13	10502	19	13924	3	10970	2	11140	11	8668	4	10280	5	13176	15	10921	16	13157	4	8867	7	8475	2	8581	3	9002	8	17732	16	18735	11	11874	4	9981	10	9991	9	8898	4	6797	2	3528	1	5351	1	4523	8	4926	26	4916	3	4171	1	2424	7	3064	3129	995	4080	6	2895	9	3222	6	3725	25	1592	83	736	8	786	131	726	2	361	2	153	0	175	147	158	0	81	0	163	0	42	245	150	14	22	1	71	3	22	5	23	0	55	0	332	0	50	0	30	0	20	0	0	0	14	16	7	0	46	8	32	5	45	20	17	8	96	0	31	0	22	0	48	11	30	28	46	0	35	25	52	0	45	0	346	0	767	1	2523	8	2444	13	3241	28	3264	3	2160	19	3714	23	3818	6	3818	21	3364	4	5927	16	4766	17	6019	104	6173	15	4654	23	4552	19	4614	2	4325	19	4687	42	5499	15	6623	14	3788	25	4193	20	5110	17	6439	252	7636	19	6226	15	8857	20	6061	12	4935	23	7607	26	8024	75	5062	26	7551	13	9906	153	12436	35	15227	447	11270	21	15542	71	11264	24	10372	38	11216	55	9659	101	8183	11	8826	64	9382	37	6870	31	8994	36	7244	34	10042	97	10101	92	9965	13	13361	46	12042	36	14461	35	14062	302	13809	92	11356	50	14922	78	14991	58	16046	86	11259	26	10133	48	10832	33	9520	61	12037	23	12623	51	16571	331	13938	140	10055	23	11522	38	12856	33	7294	8	8789	38	11208	36	7406	6034	8604	2040	9155	47	11443	47	10189	16	10665	70	10397	39	7798	15	9031	2634	4281	4280	7155	7268	4033	5739	7	10896	2	11851	9	11286	11	14595	2	15011	2	10953	5	11872	7	8295	8	10107	6	11854	4	10460	6	9972	3	9190	15	18303	9	16411	2	16178	4	22026	3	15529	3	15980	5	14867	5	11849	2	9304	4	4349	1	3599	2	938	1	791	272	954	0	868	4	2024	3	795	0	17	110	2	390	0	843	16	782	0	1560	52	1449	2	1486	14	1009	53	2000	10	3625	13	4222	37	3661	18	3736	44	5068	131	3284	45	3267	15	4284	13	4276	16	4237	6	3836	23	4033	27	4909	10	4800	33	5872	100	4658	15	4464	15	6323	43	5930	430	2627	25	3280	45	2851	33	3293	38	4503	13	5371	35	4330	73	5494	43	4518	37	3621	30	3826	28	4023	43	4848	31	3313	13	3450	80	3298	3	3807	53	3971	20	2256	24	3182	27	3243	18	5176	14	5504	137	5443	468	4281	40	3657	68	3682	24	3429	212	4228	51	3472	195	4125	32	4798	31	4034	107	4370	63	4334	17	3407	7	3662	31	4887	30	5184	20	5957	109	5451	70	5729	74	3023	14	2305	8	3343	10	4051	24	3680	28	3774	19	4728	30	2961	8	3260	11	2247	15	2385	20	3457	11	4551	19	4831	41	3229	16	3675	57	1673	69	52	10	0	0	975	3	2185	16	1971	9	217	81	107	725	9	686
04.B.09	WGS	1844	18	3346	43	6524	71	7047	59	8197	94	7806	76	7112	79	7079	57	5810	31	6640	52	8470	70	6218	50	7092	47	9950	107	9752	86	9386	77	9432	91	8037	76	6029	44	6752	70	5661	55	7025	61	8371	103	5907	2185	3835	4287	3069	3391	3594	3386	7647	47	8558	128	6650	53	6077	41	6338	51	9258	100	8584	94	6589	52	9937	90	10502	68	11440	143	7635	54	8698	82	8158	101	8103	53	8887	92	7051	57	5884	30	8637	81	6896	46	8113	96	7678	62	6791	50	5435	58	4769	35	5281	49	6217	72	6864	45	6696	58	7474	52	7496	80	4611	75	6803	67	7174	76	6308	75	4340	51	6044	72	4882	864	3859	4512	3010	3027	2301	2412	2695	2777	3037	3150	2672	3000	2354	2508	2329	2207	2776	2835	2897	2957	2985	3051	2402	2490	3353	3523	1808	1991	3565	3918	1566	1624	1900	1949	2585	2840	2634	2934	1009	1030	637	666	399	407	1561	1714	1281	1306	104	134	319	392	53	53	232	182	123	111	6	0	0	3	34	41	19	26	66	30	20	24	44	49	31	35	37	48	23	28	6	8	32	21	51	44	32	25	26	27	23	21	34	41	67	65	34	49	303	311	162	165	519	596	890	858	802	1007	1304	1386	1380	1395	87	91	1668	1824	1648	1629	1502	1488	1560	1659	1737	1766	1477	1530	1614	1693	2128	2187	2114	2100	1486	1395	2137	2182	2522	2348	2086	1913	2826	2858	3780	3793	4802	4946	2714	2828	3747	3854	2413	2665	3349	3368	3799	3905	3538	3754	3722	3831	3911	4166	3528	3662	3663	3630	3138	3340	3712	3619	4286	4483	4382	4307	3213	3493	3668	4207	4559	4877	4174	4062	3134	3270	2834	3092	3411	3464	3768	3893	3988	3842	3807	4389	4303	4345	4114	4387	2158	2312	2919	3067	3394	3756	4433	4362	3065	2894	3966	4289	3370	3746	4114	4384	3953	4153	2875	3012	2662	2886	3089	3346	3906	4098	4202	4325	3996	4357	4347	4447	4843	5316	8609	1200	7424	17	11484	26	9123	10	7468	15	8170	20	6653	13	7151	12	7440	7	8863	14	6377	16	5948	14	6511	10	3529	0	2474	5	5142	6	103	0	325	283	2197	2315	3124	3412	4042	4368	3745	4211	4727	5124	4334	4670	4216	4454	4385	4784	5515	5911	4776	5106	3284	3574	3770	3762	2897	3004	4606	4829	4980	5503	3448	3484	3464	3663	4459	5062	4037	4373	3000	3329	4342	4647	3041	3355	4037	4280	2765	2704	3252	3455	3412	3943	4069	4686	3787	4395	3524	3906	3896	4014	3592	3993	2953	3222	2611	3039	3968	4310	3805	4150	3538	3652	3284	3811	865	7857	2266	7006	4437	4545	5156	5799	5115	5821	4504	4830	4062	4273	4187	4540	4440	4689	4058	4233	4813	5425	4403	4694	879	8212	3091	3776	4193	4390	4298	4748	2234	2288	3134	3096	3499	3858	4033	4181	3227	3541	2897	2830	4857	2830	5842	48	6029	50	4483	53	5409	43	6700	66	5717	54	7036	83	4616	44	4228	32	4258	41	4961	57	8745	111	9878	82	6087	63	5280	57	5262	61	4723	53	3548	30	1193	731	1472	1451	1199	1302	1347	1432	1319	1353	1034	1117	636	663	827	841	1111	1112	1143	1170	847	753	904	936	1089	966	465	451	231	200	208	245	192	170	95	104	61	62	47	57	41	54	11	11	53	52	11	21	41	43	5	4	13	11	10	5	10	6	16	15	101	91	18	11	10	7	6	11	0	0	7	7	3	1	18	20	11	4	10	11	6	7	21	32	7	5	1	13	11	20	13	52	9	14	20	22	14	22	20	9	112	105	217	211	735	697	625	715	845	898	918	959	561	650	1005	1105	1021	1015	1041	1145	931	964	1745	1694	1319	1396	1586	1626	1618	1775	1296	1366	1329	1349	1277	1291	1244	1303	1269	1321	1538	1475	1801	1808	1021	1133	1130	1179	1432	1510	1790	1765	2159	2145	1746	1795	2346	2504	1605	1681	1363	1464	2016	2121	2228	2413	1462	1597	2162	2026	2927	2803	3536	2809	4152	4236	3046	3207	4293	4424	3211	3345	3452	2649	5917	50	5283	49	4649	36	4851	75	4990	46	3528	30	4998	30	4049	5	5244	23	6022	12	5707	7	7340	4	6803	26	7784	44	7836	75	7574	56	6354	56	8478	81	8264	90	4330	4480	3141	3306	2972	3014	2939	3037	2626	2700	3392	3305	3549	3641	4818	4779	3803	4028	3002	3090	3333	3364	3465	3580	1916	2164	2460	2494	3140	3151	3691	3742	2956	3034	803	4452	63	6239	92	5825	61	6190	48	6225	25	4502	54	6497	40	4576	7	8397	0	5597	2	5906	2	6610	2	6423	3	7856	5	8351	2	6066	5	6770	2	4474	1	5835	6	6503	3	6100	2	5389	2	5079	2	10152	3	9297	3	9043	4	11987	3	8637	4	9032	5	8484	3	6599	0	4986	14	2550	0	2050	0	558	230	208	120	313	237	221	540	595	204	224	4	3	69	0	224	0	460	3	361	0	730	2	808	0	955	4	546	5	1105	1	1985	8	2263	3	2110	17	2060	17	2969	14	1668	2	1666	7	2276	4	2333	10	2517	6	2110	11	2398	7	2723	7	2773	7	3152	9	2654	6	2458	7	3447	9	3394	5	1556	12	951	903	22	1750	26	1844	34	2568	52	3377	36	2646	50	3429	53	2582	17	2065	38	2467	22	2332	956	1634	1835	3	1939	3	1722	17	2185	22	2264	28	1198	11	1689	34	1829	43	2894	52	3093	50	2964	258	2502	36	2009	1	2035	5	1783	10	2544	27	1866	6	2343	6	2771	13	2376	4	2433	6	2388	10	1785	8	2043	9	2642	8	2938	2	3344	10	3287	7	3159	6	1689	4	1320	0	1867	8	2248	12	2010	13	2303	1	2550	7	1665	1	1971	1	1328	3	1478	2	1865	3	2682	5	699	2309	18	1854	33	2170	13	964	1	32	0	0	18	505	12	1316	14	1184	5	123	82	1	15	2
04.B.10	WGS	1654	1589	3094	3185	6318	6151	6533	7182	7896	8034	7272	7997	6487	6847	6528	6767	5128	5273	6283	6396	8096	8537	6126	6469	6508	6857	9323	9784	9463	9967	8603	8918	8770	9123	7663	7892	5654	5623	6306	6696	5629	6391	6488	6858	7945	8210	7477	7865	6823	7628	5282	5751	6627	7092	7129	7086	8334	8544	6498	6745	6055	5881	5749	6448	8378	9719	7888	8444	6093	6499	9532	10657	9860	10749	10741	11833	3076	11971	10	16981	9	16914	5497	11277	8418	8744	6338	7065	5431	6124	8161	8800	6522	6684	7478	8333	6928	8390	6339	6502	5169	5473	4656	4441	4788	5409	5844	6467	6493	6891	6335	6682	6808	7775	6796	7208	4467	4895	6311	6882	7260	7667	5843	6236	4299	4368	5915	6607	5267	5570	7472	8144	5549	5662	4478	4358	4851	5060	5461	5770	5261	5725	4535	4607	4038	4131	4899	5162	5218	5225	5416	5507	4574	4625	6036	6358	3501	3605	6703	7080	3051	2881	3477	3510	4776	4979	5531	5506	1856	1943	1176	1202	703	691	3079	3279	2312	2598	239	284	627	652	103	100	388	374	209	251	3	42	3	7	41	51	59	53	63	92	39	47	90	124	82	73	59	67	21	23	9	13	35	35	75	64	52	44	46	50	45	23	51	44	131	116	67	90	600	541	257	299	1016	1416	1644	1532	1698	1750	2384	2579	2539	2747	139	184	3181	3495	3088	3065	2945	2850	3154	3301	2904	3264	2973	2998	3369	3694	3864	4349	4070	3948	2633	2762	4006	4231	4605	4697	4420	3163	10614	84	13616	71	17503	69	10426	125	13545	50	8979	29	12426	24	14493	22	13582	25	14239	97	14796	13	12733	20	12900	30	11097	43	13068	47	15992	80	15626	47	11853	33	13669	71	16766	57	15020	50	5856	5856	5521	5853	6187	6745	7143	7264	7514	7199	7427	7940	7733	8449	7804	8370	4129	4167	5540	5439	6168	6979	8108	7917	5390	5885	7706	8119	6762	7346	7691	8157	3653	11435	9	11026	9	10568	12	12199	8	15538	7	15835	11	15811	18	16744	11	18832	7	19180	10	14831	12	22460	12	17898	371	13628	7379	8082	6383	6852	6700	6989	7225	6981	7740	8653	10897	1273	11029	3	12357	15	6422	13	4653	7	9834	14	286	0	2	1150	4	8784	7	12911	9	16063	13	15514	107	18072	7	17229	9	16094	7	16945	4	21765	9	18377	0	12970	3	13951	12	11991	15	16966	9	20879	259	12960	6636	6560	8829	9473	7408	8386	5425	5933	8185	8746	5986	6322	13033	2141	10248	41	11778	40	13315	28	15823	59	14829	37	13775	56	15015	90	13465	97	11197	49	10307	33	14565	15	14358	26	12799	27	12269	31	14937	27	16758	78	15696	39	19277	140	19901	149	11147	5632	7784	8592	13914	2134	16834	57	13644	21	18098	63	17028	104	15589	119	10461	2616	7786	8164	7987	8453	4255	4132	5996	6123	6672	7093	7638	7612	5893	6416	5371	5579	6958	7229	5791	5775	1410	10290	4	8939	4532	6122	6435	6679	5464	5820	6516	6484	4316	4832	3976	4240	4163	4333	4473	4497	8403	9147	9109	9677	5775	6340	4986	5298	4996	5108	4507	4691	3303	3457	1651	1893	2592	2723	2223	2250	2570	2722	2362	2549	2156	2143	1307	1254	1508	1586	2048	1973	2137	2212	1418	1613	1735	1719	2044	2100	857	935	342	428	390	555	406	369	171	162	93	85	86	221	90	78	34	31	85	72	17	282	59	61	2	9	19	39	22	7	12	4	43	28	134	207	25	21	19	18	14	18	0	0	6	23	1	7	27	26	17	14	29	22	8	11	57	30	19	11	20	18	19	34	66	52	32	18	19	37	39	43	18	28	218	181	428	355	1336	1399	1223	1378	1754	1680	1681	1812	1172	1290	1904	1856	1970	1925	1943	1993	1828	1874	2955	3213	2368	2565	2960	3166	3078	3106	2382	2380	2427	2466	2471	2418	2257	2338	2254	2471	2883	2857	3405	3557	1922	2120	2098	2307	2710	2849	3335	3573	4057	3976	3118	3404	4416	4953	2912	3044	2537	2689	3819	3987	3951	4443	2537	2704	3864	3958	5401	5558	6492	5319	7722	8436	5816	6121	7852	8365	5904	6171	5238	5912	5692	6128	864	9672	4	9138	10	9475	13	10315	4	7071	3	9517	3	7912	6	10594	3	11613	7	11401	6	14140	10	13884	9	15154	18	15550	25	16174	408	12363	7940	8531	7651	7949	14202	1735	11501	12	10616	31	10963	23	9747	63	12327	26	13063	52	17240	353	14262	127	10888	44	11909	43	12890	21	7055	15	8837	27	6945	5161	6522	7115	5506	5708	418	9313	6	11907	6	11087	10	11465	6	11256	3	8152	3	12157	3	8833	5	15311	2	10806	6	11325	3	11920	16	11570	21	15259	2	15239	1	10771	6	12738	4	8391	2	10699	5	11503	3	10743	8	10249	1	9704	22	18742	12	16638	11	16239	14	21884	6	15874	4	17016	2	15630	2	12001	2	9658	3	4532	2	3736	1	923	820	7	453	731	822	3	2060	13	859	4	15	0	114	3	452	2	825	9	740	1	1510	48	1462	1	1550	11	944	51	1956	9	3911	14	4270	39	3817	22	3962	66	5286	82	3351	30	3097	7	4199	12	4458	24	4441	21	3809	30	4330	19	5093	10	5035	21	5811	46	5034	10	4646	23	6677	44	6336	433	2970	25	3245	48	2962	20	3446	15	4500	17	5428	26	4763	69	5766	34	4711	33	3724	25	3953	11	4197	56	5048	40	3563	8	3606	44	3344	14	4167	67	3994	14	2203	28	2969	27	3476	18	5171	37	5556	120	6322	465	4486	23	3957	68	3624	28	3503	242	4588	50	3464	218	4340	38	4978	46	4512	146	4410	100	4350	10	3491	23	3692	33	5220	25	5398	20	6419	111	5884	44	6354	83	3410	13	2622	3	3494	11	4259	31	3787	24	3991	16	4675	22	3169	19	3446	1	2291	10	2435	24	3614	12	4778	33	5047	43	3139	29	3697	39	1735	69	55	19	0	0	834	5	2329	20	1956	9	240	104	101	789	16	853
05.A.01	MSG	489	1	715	1	1675	41	2311	3	1702	2	1710	6	1569	6	1704	4	1588	3	1401	4	1769	12	908	2	1261	2	1287	1101	1265	1401	887	927	2343	2	1806	7	2311	0	1702	616	620	942	808	1293	684	964	548	542	649	791	966	1106	1102	967	639	864	785	846	618	757	413	678	499	606	752	901	849	1280	644	742	1565	1367	898	985	1147	967	748	755	1011	1073	836	570	1431	0	1623	9	1672	1	1149	3	1849	2	1510	14	1613	6	1587	2	1569	3	771	0	1198	34	1024	2	1221	1	1161	22	712	354	481	562	629	733	442	506	554	584	681	746	639	726	291	401	400	454	493	612	661	812	673	706	585	468	849	926	421	495	603	496	674	732	622	638	587	643	298	373	356	363	412	619	667	770	312	416	785	804	579	551	392	328	650	721	552	609	252	232	155	270	63	58	313	264	158	228	25	28	50	46	8	10	35	31	14	10	0	0	0	1	1	1	2	7	7	6	0	1	13	12	7	3	6	13	4	6	0	4	2	0	2	2	13	12	0	3	0	0	4	10	4	3	8	19	50	105	7	7	64	118	162	128	242	218	306	279	155	173	6	7	405	408	480	564	350	310	530	440	264	262	913	41	1171	2	1035	4	1381	1	737	4	885	19	935	1	989	1	1519	2	1238	1	1499	12	925	2	1402	3	2451	7	1141	2	1664	6	1659	29	1857	1	1001	4	1359	3	1327	2	694	10	2698	1	1756	0	2362	7	1605	1	1293	4	1991	16	1807	12	1469	0	1413	3	1604	15	1622	6	1567	0	1536	1	1259	0	1615	40	923	0	1044	6	991	0	1719	0	1755	0	1277	1	1704	1	1531	0	1041	393	639	725	669	631	1019	1073	1414	1243	950	1234	681	1121	6	2898	2	2288	3	3071	10	2038	10	1767	2	2606	32	1456	836	839	840	980	739	772	929	1510	659	891	441	382	889	796	979	1142	338	352	423	443	454	518	1	2	35	65	439	420	784	728	873	842	859	1121	852	947	823	1175	1129	1279	861	1034	1324	1426	1162	1099	806	702	756	910	517	634	1362	1319	961	902	684	551	736	586	1141	1187	1015	1171	711	774	852	892	609	677	1	2316	0	708	5	1715	0	1324	3	2262	3	2322	0	1841	1	1511	2	1478	2	1513	1	1721	4	1552	7	1665	1	1331	4	951	1	1542	1	1569	5	2364	3	2696	13	3093	2	2147	4	1593	1	3546	0	1728	6	1969	3	1705	0	2110	1	1708	0	828	0	1806	1	2369	2	1518	1	1204	0	1424	2	1535	12	1225	4	963	280	1525	553	596	736	739	393	412	621	687	468	551	616	668	755	728	537	566	557	561	356	379	461	461	450	597	874	1174	986	1126	680	698	545	509	613	623	325	297	201	192	343	312	122	110	310	312	329	376	222	203	117	111	311	311	289	290	242	270	222	265	261	188	549	458	60	60	25	41	12	11	21	14	7	15	16	33	3	7	0	0	0	0	0	1	0	0	5	12	0	0	0	0	4	7	0	0	0	0	32	40	0	1	0	6	0	0	0	0	0	0	0	0	0	1	0	0	0	2	0	0	2	1	1	1	9	6	0	0	0	2	0	0	1	1	0	3	3	0	14	14	6	9	81	96	146	129	225	184	236	205	152	128	272	291	368	458	219	210	199	184	303	321	322	265	266	375	348	370	435	522	337	354	385	435	283	300	119	151	270	297	312	397	305	342	342	370	326	349	535	477	731	770	150	499	0	1105	1	907	0	466	3	1239	5	1204	0	881	2	1001	0	1206	1	1346	1	1746	2	1517	4	2088	4	1910	6	3469	5	1519	0	1021	1	960	2	887	3	1191	1	1522	1	909	3	1219	2	1268	4	1140	2	1581	1	2418	2	2102	6	1602	3	1614	7	2444	404	659	792	983	654	858	753	797	795	778	609	688	594	660	536	541	1045	1057	1096	1110	775	932	638	667	557	649	607	769	609	818	865	901	536	735	733	847	646	802	557	826	343	409	700	627	340	408	633	826	687	640	400	424	281	253	412	445	699	553	465	502	581	600	484	496	573	711	1075	1118	593	681	666	692	1120	1183	617	655	965	1032	822	1053	787	790	493	562	631	450	942	1598	1800	1988	1018	773	1101	1590	1165	1111	1215	1134	917	944	680	865	578	490	257	354	344	453	30	37	80	0	10	4	25	0	135	0	84	0	0	0	7	0	35	2	298	2	128	0	261	7	162	0	278	0	120	0	373	0	394	0	369	0	683	0	511	3	602	1	447	1	347	2	545	7	899	2	336	25	354	1	402	2	524	0	590	2	720	0	528	1	571	0	387	2	1731	1	612	2	365	0	373	0	533	2	403	0	801	0	489	0	772	2	452	1	658	1	388	93	0	470	2	562	0	464	0	363	0	412	1	545	2	745	0	302	1	336	2	569	0	562	3	732	4	529	1	603	1	411	0	397	0	370	1	750	0	652	0	563	13	911	0	435	0	451	0	737	2	406	0	514	0	638	0	505	0	628	137	366	490	0	412	3	263	0	314	0	230	3	488	1	368	0	283	0	541	0	179	0	1060	0	423	0	31	245	0	504	2	639	3	254	0	236	0	182	11	46	0	0	0	40	0	324	0	384	0	6	27	4	2	0
05.A.02	WGS	1530	1525	2914	2981	5785	6102	6805	6922	7503	7931	6967	7449	3099	10064	11	13190	6	10530	7	11823	11	15587	12	11772	5494	6791	8529	9096	8181	8639	7619	8401	7698	8382	7414	7578	5383	5620	6174	6131	5560	5524	1946	10404	16	15410	14	14872	11	14467	7	11532	10	12177	3	13173	0	14877	6	12586	11	10748	8	11061	19	17619	15	14835	3	10775	11	17765	12	18168	11	20969	6176	7505	7667	7865	6957	7249	6822	7440	7142	7815	5908	6083	5133	5119	7361	7697	5700	5724	6271	6557	6105	6542	5363	5539	4287	4226	3812	3836	4352	4658	4974	5363	5370	5921	5857	5976	6122	6814	5968	6301	3663	3856	6026	5133	12290	132	10401	136	6972	72	10020	245	8845	41	12837	44	8957	20	8019	19	8234	34	9308	47	8977	27	7713	45	6980	23	8246	21	9552	38	9220	26	7722	7	11114	24	6596	30	12459	112	5406	16	6111	29	9306	18	9293	29	3481	5	1862	9	1209	2	5550	24	3889	150	385	0	1084	67	158	2	702	4	372	11	3	15	4	3	89	14	71	1	137	2	63	12	182	12	131	0	135	0	71	5	16	0	59	3	145	2	97	3	99	8	61	0	54	0	174	2	113	0	965	1	546	3	1734	365	2461	4	2863	7	4669	16	4383	19	295	0	6711	14	5856	20	5558	7	5639	29	5787	8	5435	13	6415	6	7318	9	7321	16	5103	18	7675	15	8789	14	6983	59	9542	125	11883	81	15053	50	8888	37	12403	75	8121	29	11415	34	11957	15	12742	22	13115	111	13709	25	11732	38	11398	30	10401	37	12198	63	14345	99	14846	39	11080	31	11783	35	14998	89	13548	52	10373	96	10365	24	11398	35	13554	24	14006	50	13952	104	13379	26	13797	38	7016	58	9849	24	11978	97	13843	22	7364	2942	6726	6914	8230	4332	13617	77	12742	31	9665	12	8927	19	10775	30	13743	24	14393	30	14108	40	15063	31	18155	39	17011	287	12765	28	18945	26	16222	18	13328	23	14292	106	12697	22	12976	263	14194	38	16729	32	12092	27	10778	9	12367	10	6706	4	4818	19	8534	14	167	0	551	536	4269	4490	5726	6164	7566	7848	7145	7296	8482	9024	8178	8759	7252	7799	8293	8619	9568	10437	8283	9059	5567	5716	6450	6625	5065	5171	7451	7562	8115	8917	6065	6034	5655	6205	7509	8210	7249	7509	4912	5433	6642	7510	5308	5511	7475	7556	4560	5072	5176	5630	5850	6337	6791	7534	6625	7207	5940	6461	6571	7143	5654	5836	5127	5317	4738	4808	7060	7135	7030	6806	5801	6395	5706	5954	7077	7384	7063	7561	6821	7426	7768	8456	8012	8885	6995	7310	6292	7348	6273	6380	7516	7844	6125	6677	7755	8308	7104	7794	6073	7391	5390	6026	6831	6635	6820	7678	4059	4118	4954	5200	5677	5993	6101	6524	4849	5216	4446	4602	5999	6092	4842	4792	4655	4906	3687	3684	4458	4598	5623	5752	4747	4792	5828	5751	3726	3936	3392	3576	3345	3744	4000	3996	6653	7805	7770	7993	5122	5300	3938	4216	4167	4770	4198	4205	2954	3114	1548	1682	2314	2525	2062	2037	2214	2304	2112	2263	1147	2471	1	2249	1	2831	1	3700	1	4188	3	3065	4	3541	2	3686	1	1380	0	678	8	793	0	625	3	311	25	167	3	268	0	160	0	48	0	113	0	299	5	117	0	20	10	52	2	18	0	15	0	46	0	281	0	37	0	12	0	34	0	0	0	24	0	1	0	68	6	37	15	32	0	25	1	96	0	26	0	55	1	62	24	200	2	35	0	53	0	53	0	48	0	323	0	700	6	2314	1	2487	0	3049	1	3415	1	2380	3	3790	0	3831	1	3784	2	3374	3	5219	3	4755	4	5362	2	5583	3	4370	0	4716	4	4646	2	4225	1	4449	5	5182	1	6175	0	3975	2	4340	3	5080	15	6792	10	7737	4	6164	2	8458	2	5838	1	5130	4	7107	1609	6415	2621	2535	3412	3781	4345	4670	5911	4746	7045	7011	5487	5289	6877	7289	5116	5432	5159	5104	5064	5160	4579	4728	3936	4009	4436	4435	4327	4769	3152	3193	4141	4368	3229	3521	4580	4738	4644	5003	1833	8304	8	12705	7	11955	5	14587	10	14003	12	13340	346	11007	6978	7403	6975	7391	6742	7073	5219	5221	4778	4942	4741	4897	4104	4353	5760	5713	6047	6324	7906	8739	6245	6721	4569	4887	5275	5353	5906	6257	3450	3927	4179	4171	5657	5739	6122	6728	5296	5279	4164	4365	5440	5744	2752	7310	3	11065	8	11057	3	8028	3359	8191	4136	3922	6370	6519	4120	4472	4833	5119	4850	5226	5320	5592	6689	7281	6768	6931	5277	5355	6055	6108	3976	4187	477	9643	8	11178	2	10611	9	9800	1	9131	8	18341	4	16875	6	16611	19	21297	5	15313	9	15824	28	14409	4	11719	3	9441	1	4741	1	3429	0	903	652	9	571	486	613	5	1632	5	608	5	20	0	72	0	425	0	799	9	728	3	1463	55	1388	6	1729	23	1014	68	2237	11	3966	19	4120	9	3534	20	3291	45	4546	115	2859	54	2909	13	3842	19	4172	12	4175	13	3688	18	3831	28	4867	20	4763	22	5430	59	4843	10	4368	8	6163	29	6184	448	2644	59	2833	41	2633	12	3285	22	4233	12	4647	22	4079	61	4771	44	4251	25	3178	11	3564	18	3653	56	4431	40	3013	8	3385	51	3148	25	3658	41	3476	14	1135	1046	2	3125	1	3035	5	4964	5	5155	681	4622	1	4204	3	3543	2	3463	1	3295	1	4010	3	3044	12	4181	9	4427	6	4136	1	4288	14	4026	1	3122	3	3285	3	4722	2	5337	6	5756	8	5043	4296	894	2861	9	2251	8	3135	11	4078	15	4036	17	3651	15	4235	14	2773	12	3353	11	2073	37	2352	38	3207	6	4544	29	4592	40	3121	30	3448	73	1491	64	43	17	0	0	915	0	1991	24	1852	5	209	51	63	330	11	374
05.A.03	MSG	25	15	41	26	65	78	225	218	53	91	102	95	67	116	108	131	55	86	60	61	80	59	37	52	58	111	106	105	137	87	72	66	86	104	143	66	291	179	126	185	76	106	84	117	105	6	136	0	101	0	406	0	132	0	108	0	140	0	141	0	110	1	89	0	157	4	165	99	84	50	322	146	72	79	141	222	90	60	112	139	48	100	163	214	91	129	100	49	45	37	80	110	81	67	75	95	75	80	64	42	26	60	43	54	88	109	40	39	74	76	37	28	41	61	48	50	40	51	91	117	58	81	85	70	34	37	42	41	34	53	74	107	81	110	51	60	203	285	58	34	84	53	123	65	46	78	61	68	38	21	36	43	32	39	86	71	51	35	78	93	86	66	20	38	75	71	64	59	24	20	7	11	10	6	20	24	15	16	0	3	4	5	0	0	3	2	1	0	0	0	0	1	1	0	1	0	0	4	0	0	0	1	0	0	2	2	1	0	0	0	0	0	0	0	1	1	0	0	0	0	0	0	0	0	1	1	9	3	2	1	6	8	23	16	41	53	22	14	11	11	2	0	47	41	31	60	39	37	104	67	39	22	61	35	61	89	43	49	60	62	26	36	52	56	44	89	146	93	59	44	49	67	94	88	101	165	48	70	284	371	46	64	58	113	73	82	71	104	8	102	2	139	0	140	0	103	0	541	0	163	0	184	1	216	0	298	0	163	2	230	0	226	3	428	67	120	70	51	68	70	54	84	51	53	85	82	35	49	78	84	57	77	53	80	65	66	46	61	59	194	0	156	0	117	0	122	0	94	0	150	1	258	92	196	85	85	217	245	95	117	193	355	263	93	76	94	115	94	56	70	82	72	65	72	96	91	93	102	52	53	50	31	56	81	77	112	45	38	27	28	42	30	0	0	9	0	94	0	160	0	455	0	145	0	143	0	121	2	185	0	200	2	303	2	266	1	134	1	164	0	129	0	180	4	120	0	132	0	118	0	396	1	171	4	135	2	168	0	90	2	355	5	75	0	271	1	124	0	150	1	412	0	130	0	133	5	85	0	134	0	298	0	134	2	98	2	95	0	65	0	83	1	120	2	194	0	175	21	435	424	58	93	37	75	110	238	94	0	350	4	122	0	93	38	54	74	41	41	76	102	89	85	95	115	45	54	54	63	55	62	71	65	48	49	70	95	32	50	61	77	36	42	95	55	58	54	111	39	96	1	68	0	90	0	63	3	55	0	117	0	259	3	402	1	80	0	111	0	118	3	91	0	48	0	54	0	25	0	36	0	81	0	27	0	28	1	35	20	20	22	28	22	14	16	13	13	50	71	0	4	2	4	2	1	2	0	2	3	0	0	0	1	0	0	0	0	1	0	0	0	2	1	0	0	0	0	1	0	0	0	0	0	0	0	0	0	2	0	0	0	0	0	0	0	0	0	0	0	0	0	1	0	0	0	0	0	0	0	1	0	0	0	0	0	0	0	0	0	0	0	0	1	0	3	1	3	7	12	4	12	14	13	56	29	11	11	17	14	68	95	8	16	17	11	18	28	28	29	19	66	46	31	108	143	28	22	50	43	18	29	10	18	30	11	34	50	26	35	19	32	46	43	56	42	79	110	39	22	83	111	27	38	14	32	0	110	0	144	0	72	34	94	80	51	35	64	75	74	57	48	122	102	82	120	69	484	6	108	0	50	0	89	2	112	1	109	0	332	0	83	0	198	0	147	0	95	0	143	0	406	0	156	0	150	0	165	0	697	1	101	1	209	0	132	0	137	1	133	0	129	0	116	0	74	0	289	0	349	0	171	0	89	0	118	0	170	0	118	1	199	0	143	0	197	23	109	43	116	39	48	73	37	38	56	45	71	45	69	62	44	2	82	0	92	0	142	0	91	0	120	0	102	0	156	0	395	0	132	2	144	0	247	0	155	0	157	0	159	8	108	0	136	0	82	0	332	6	711	0	123	0	565	2	226	0	248	0	126	0	355	0	80	0	46	0	105	0	4	3	0	1	0	3	0	5	0	4	0	0	0	0	0	3	0	70	0	8	0	19	0	22	0	43	0	16	0	68	0	29	0	31	0	72	0	71	0	58	0	46	0	43	0	63	0	142	0	29	2	22	1	33	1	45	0	44	0	81	0	48	0	31	0	46	0	381	1	61	0	0	48	0	12	0	43	0	30	0	45	0	50	38	7	5	23	0	130	0	44	1	41	1	60	0	50	0	134	0	51	0	54	0	74	0	42	0	62	0	130	0	60	0	62	0	39	0	157	0	15	0	27	0	16	0	110	0	116	0	54	0	176	0	53	0	42	4	115	0	27	0	23	0	153	0	56	52	2	33	0	37	0	71	0	12	0	37	0	14	0	23	0	43	0	28	0	158	0	19	9	0	52	0	27	0	26	0	52	0	40	0	20	0	38	0	11	0	1	0	0	0	11	0	22	0	34	0	1	6	0	0	0
05.A.04	MSG	73	74	67	74	237	219	386	417	217	203	251	251	192	215	208	270	162	203	186	268	215	207	164	12	336	0	551	0	660	0	446	0	550	0	584	0	677	0	579	0	334	1	383	2	326	1	300	0	337	0	636	0	397	0	260	1	321	0	299	10	367	0	216	0	413	1	483	1	263	0	956	0	497	2	677	1	358	0	528	3	356	2	547	0	449	2	403	0	330	0	507	0	398	2	277	0	378	0	365	0	165	0	327	9	417	0	243	0	321	1	227	0	254	0	296	0	231	0	332	0	272	6	156	149	81	89	108	133	149	156	12	454	0	358	0	225	0	908	1	231	0	351	0	486	0	337	3	341	0	152	0	142	0	274	0	422	0	211	0	438	0	280	0	149	0	321	0	345	0	89	1	96	0	51	0	120	0	105	0	8	0	19	0	5	0	16	0	9	0	0	0	0	0	4	0	2	0	0	0	0	0	6	0	3	0	1	0	1	0	2	0	1	0	1	0	6	0	0	0	0	0	2	0	5	0	3	0	38	0	3	0	55	0	70	0	160	0	96	1	82	0	5	0	144	0	279	0	160	0	286	0	177	0	237	0	309	1	269	0	289	0	174	0	303	0	278	0	386	0	311	0	345	5	410	0	533	0	450	0	1147	0	234	0	513	0	363	85	375	115	165	186	170	153	160	126	202	522	435	233	263	252	294	201	253	185	322	187	254	231	296	166	259	148	346	392	35	358	1	413	0	346	0	311	0	403	12	240	0	289	1	309	0	417	0	368	1	292	0	342	0	322	0	370	0	365	0	278	1	385	2	756	1	505	4	470	1	807	8	513	1	564	1	869	0	409	0	607	0	339	1	399	0	443	3	380	0	496	0	383	0	177	0	351	0	484	0	188	0	173	0	269	1	0	0	10	14	122	126	240	191	373	298	191	233	205	186	145	287	228	271	227	309	341	300	48	648	0	452	0	419	0	323	1	628	1	515	0	306	3	372	0	856	0	508	0	402	0	472	0	289	0	671	0	198	1	382	2	337	1	533	0	948	0	413	0	377	0	318	86	281	266	301	166	166	221	168	74	247	0	221	0	320	125	257	179	352	287	304	739	718	194	221	165	187	263	569	138	236	290	251	172	214	210	218	38	311	89	84	233	229	225	260	219	199	116	171	140	172	175	185	257	89	203	0	353	0	277	0	293	1	203	0	327	1	236	0	305	1	312	0	277	0	262	0	169	0	212	1	268	0	672	0	634	1	198	127	145	138	125	154	90	97	62	43	72	100	53	41	57	75	68	98	54	58	30	34	67	45	67	83	61	89	56	44	55	34	155	108	9	10	6	12	2	1	7	6	4	7	2	0	1	0	0	0	0	0	1	3	0	1	7	1	0	0	0	0	0	0	0	0	0	0	4	3	0	0	2	0	1	0	0	0	0	0	0	0	0	0	0	0	1	3	0	0	1	1	0	0	3	1	0	1	0	0	0	0	0	1	0	0	1	3	2	0	2	6	23	18	39	30	52	25	50	58	33	32	47	51	124	139	36	57	43	51	70	74	93	88	88	114	83	79	183	210	59	69	115	80	85	64	35	37	72	68	96	114	65	73	80	72	90	106	121	131	168	153	113	77	204	176	104	77	41	53	112	132	147	169	72	80	95	145	183	167	117	153	226	255	167	176	265	236	193	225	187	661	144	243	116	117	265	119	113	136	179	175	80	270	84	79	218	295	155	136	136	118	137	189	336	365	201	293	296	241	163	165	665	483	94	145	157	222	150	179	184	212	195	213	141	171	147	153	124	125	289	340	380	435	189	244	133	154	147	157	155	189	142	167	190	209	101	143	220	227	151	165	142	137	32	140	0	270	0	146	0	402	0	269	0	260	1	147	0	166	0	368	0	265	2	318	0	258	0	390	0	685	0	332	0	367	0	632	0	376	1	422	0	463	12	354	0	330	0	255	1	842	1	1257	1	386	2	941	0	542	0	453	0	366	0	589	0	203	0	148	0	188	0	37	18	0	5	0	6	0	35	0	8	0	0	0	0	0	13	1	71	0	26	0	70	0	38	0	66	0	20	0	127	0	93	0	98	0	192	1	159	2	120	0	105	0	92	0	183	1	240	1	105	0	80	0	30	92	0	126	1	149	1	159	1	125	1	110	0	113	3	529	0	125	0	74	0	87	0	116	0	105	0	156	1	95	124	45	125	0	277	1	102	0	109	6	104	3	110	0	122	0	79	0	135	6	138	0	53	0	102	0	123	0	93	0	271	0	501	2	109	1	49	0	64	0	73	1	166	0	185	1	98	0	364	0	100	0	95	0	155	2	112	0	124	0	166	0	148	0	136	12	0	96	0	113	1	169	0	64	0	64	0	67	0	111	1	149	0	83	1	215	0	63	0	77	0	120	0	57	0	130	3	139	0	66	0	45	0	53	0	8	0	0	0	22	0	66	0	64	0	1	22	0	4	0
05.A.05	WGS	3041	25	5542	33	11106	39	11821	56	13887	67	14370	87	12039	158	11615	188	9636	63	10774	27	12846	1070	5377	5546	6075	6333	8520	8744	8233	8922	7484	8472	7686	8524	6920	7124	5286	5317	5620	6119	5010	5237	6168	6145	7242	7392	6815	7614	6384	6693	4837	5481	5821	6266	6213	6600	7158	7673	5577	6338	5280	5640	5569	5889	7923	8778	7285	7460	5296	5855	8344	8872	8594	9704	10211	10337	6736	7159	7384	8113	7090	7715	7122	7765	7944	8092	5791	6551	5305	5248	7680	8034	5889	6423	6676	7363	6467	7228	5492	6131	3162	6140	5	8677	10	9847	6	11391	5	12586	8	12000	11	13157	14	13559	2	8440	10	12601	6	13559	8	11154	3	7645	5	11640	13	10539	12	14193	4	10515	10	8133	2	9314	3	10409	9	10341	5	7981	3	7362	4	9087	5	9351	7	9931	2	8214	1421	10288	3204	3405	5995	6274	2577	2760	3039	3220	4271	4450	4691	4869	1600	1771	1066	1063	690	651	2827	2856	2156	2344	208	231	505	586	99	87	347	328	182	212	7	45	7	7	35	56	37	38	70	91	46	58	88	99	58	55	81	74	26	21	12	14	40	41	74	76	60	57	35	43	37	45	44	37	114	92	78	58	517	527	294	312	915	1187	1426	1418	1537	1579	2171	2352	2340	2319	162	189	2876	3137	2751	2757	2395	2721	2743	3000	2918	3117	2507	2523	2941	3026	3567	3591	3566	3760	2378	2466	3460	3671	4300	4315	3159	3513	4527	5323	5968	6350	7630	8126	4698	4865	5870	6261	4096	4205	5643	6144	6178	6532	7833	4598	12780	105	13305	34	11582	21	11468	24	10128	28	12376	27	11893	2320	7051	7206	5773	5794	6252	6749	7731	8039	7935	6028	10505	155	10496	13	11042	27	12887	25	12861	19	13423	34	14276	24	13954	55	7341	62	9502	28	11165	50	13748	25	9945	17	13414	63	12261	18	14236	113	12656	29	9228	15	8649	15	10995	22	13257	26	14055	40	13280	30	14035	27	16148	37	16501	291	11903	16	19382	14	15461	12	12216	33	13379	109	11546	26	12016	258	12608	19	14891	18	10846	22	9424	9	11264	24	5955	10	4390	8	8928	8	176	0	2	1089	2	7961	2	11776	24	14385	9	14109	5	16372	4	15264	0	14345	11	15591	6	20194	5	16278	6	11546	6	12392	11	10365	14	15363	15	19007	8	12030	3531	7954	8043	8331	6741	7546	4908	5294	7050	7758	5288	5674	6802	7081	4748	4720	5652	5690	5692	6441	6929	7595	7122	6680	11894	39	13564	89	11897	29	10063	24	9089	29	13492	23	12810	42	11435	30	11553	61	13212	37	14479	60	14350	25	17095	124	17921	134	14506	33	10680	3435	10049	4331	7711	8588	6274	6709	7988	8836	7186	8210	6508	7990	5582	6101	7144	7435	7272	7910	3857	3975	5153	5424	6051	6241	6690	7051	5203	5471	4760	5062	6445	6830	5036	5224	5005	5686	3901	4223	4483	4686	5646	6042	4735	5466	5904	6576	3955	4053	3535	3661	4763	2710	8072	57	14688	514	17004	77	10018	532	4425	4796	4537	4746	4018	4371	2897	3244	1559	1699	2419	2549	2010	1995	2236	2341	2233	2401	1818	1935	1103	1163	1486	1433	1833	1974	1938	1934	1452	1378	1552	1526	1887	1762	738	803	354	370	382	519	339	290	183	151	81	82	90	234	74	67	25	33	73	73	32	271	62	75	7	13	22	33	9	4	9	7	12	25	142	156	17	21	15	18	11	23	0	0	8	25	4	5	34	28	23	21	25	25	5	15	31	37	21	8	11	17	24	41	36	45	14	16	13	41	27	28	22	28	164	151	355	338	1272	1202	1170	1163	1450	1521	1503	1567	1047	1110	1810	1750	1757	1980	1812	1832	1541	1671	2744	2736	2126	2206	2722	2814	2702	2831	2195	2379	2190	2308	2108	2178	2139	2153	2095	2211	2544	2600	3049	3234	1860	1817	1750	1990	2441	2544	3127	3400	3497	3559	3011	2988	3874	4146	2735	2739	2325	2583	3541	3495	3816	3892	2396	2561	3467	3517	4595	4910	6015	4893	7189	7693	5039	5512	7122	7487	5529	5410	4869	5234	5172	5378	4549	4950	3868	3687	4265	4306	4270	4503	2991	3092	4080	4653	3354	3709	4588	4552	4939	5009	4895	5174	6195	6484	5490	6276	6678	7040	6612	7112	6346	6732	5493	5919	6955	7668	6795	7181	7404	7339	5342	5775	4693	4891	5234	5143	4490	4794	11276	23	11668	38	15645	344	13086	101	9619	40	10918	55	11719	24	6668	13	8294	33	10384	50	12118	62	9880	38	8470	53	10042	36	9492	24	9790	59	8843	968	3712	3604	5488	5656	4130	4052	6558	6757	4253	4845	4792	5100	4830	5337	4943	5193	6143	6719	6736	6870	4677	4887	5254	5844	3797	3807	4705	4969	5602	5335	4881	4922	4189	4500	4059	4328	7938	8533	7051	7596	6897	7714	9372	10002	6925	7215	7273	7807	6532	7287	5253	5554	4043	4225	1985	1965	1565	1644	407	458	365	394	196	893	359	404	906	922	349	361	10	7	99	8	426	2	704	1	653	7	1266	41	1326	1	1467	19	848	71	1777	11	3367	8	3782	12	3309	22	3434	41	4840	94	3121	42	2851	8	3851	9	4038	30	3876	8	3275	20	3924	18	4475	10	4598	20	5291	67	4649	12	3926	12	5782	28	5626	417	2744	39	2944	44	2780	28	3048	18	3990	24	5108	19	3971	105	5048	29	4309	8	3310	17	3610	19	3719	37	4249	32	3016	12	2978	44	3029	13	3046	408	4	3849	1	2037	0	2866	1	3421	6	4867	4	5411	546	5144	2	4066	6	3842	0	3370	2	3538	1	4351	13	3381	1	4093	10	4623	4	4348	179	4453	3762	9	3044	11	3389	43	4231	29	5120	17	5632	103	5480	56	5239	75	2856	11	2224	6	3116	16	3759	24	3514	14	3558	21	4262	15	2662	21	3126	21	2061	11	2302	27	2959	7	4413	26	4815	48	2930	34	3340	34	1537	56	37	22	0	0	927	0	2213	21	1685	6	197	79	120	746	13	784
05.A.07	WGS	1511	1356	2697	2789	5157	5241	6217	6303	6655	7105	6400	7008	5672	6353	5967	6075	4527	4852	5209	5740	6792	6909	5133	5529	5561	6127	7999	8400	8044	8794	4336	11482	18	16141	5	13840	6	10618	7	11957	9	10280	6	11832	7	14334	3	13526	8	13284	4	10351	4	11502	14	11946	5	14919	8	12102	4	10992	8	10605	11	16866	8	14773	7	11253	5	17434	18	18562	7	20963	13	13396	5	15292	10	14589	1995	12243	7107	7631	5669	5713	4873	5153	7185	7551	5634	5808	6572	6821	6085	6486	5068	5474	4224	4749	3888	3944	4179	4765	5402	5182	5361	6139	5608	5751	6053	6329	5936	6308	3530	4218	5324	5967	5874	6418	4965	5428	3575	3807	5096	5335	4615	4862	6310	6982	4489	4812	3797	3665	4326	4334	4485	4947	4736	4862	3666	4075	3701	3379	4366	4393	4567	4463	4528	4707	3636	3854	5283	5625	2931	3145	5569	5975	2513	2697	3082	3071	4244	4336	4566	4855	1657	1651	958	918	599	639	2731	2714	2066	2116	214	213	527	599	107	87	338	276	190	211	6	55	1	8	41	57	38	32	95	85	42	60	97	96	54	67	62	65	18	54	11	12	26	46	69	79	58	49	32	38	31	38	54	38	103	106	80	54	485	479	242	237	903	1049	1282	1225	1370	1432	1987	2195	2153	2231	156	146	2921	3055	2721	2545	2355	2552	2644	2763	2897	2853	2395	2606	2872	2986	3572	3449	3489	3444	2277	2433	3656	3664	4044	4037	3088	3510	4713	5036	5831	5904	7418	7792	4315	4848	5842	6396	3609	3996	5423	5773	6100	6483	5714	6464	6237	6583	6580	6622	6015	5881	5337	5617	4838	5599	5832	6168	6915	7206	7016	7216	5276	5416	5915	6404	7571	7588	6875	6382	9790	91	5370	4625	5146	5549	6367	6213	5993	6538	6767	7080	6599	7063	6588	7338	3716	3774	4450	4884	5576	5963	6637	7001	4732	4918	6393	6717	5876	5963	6551	7206	3258	10162	6	9038	3	8960	2	11033	4	13329	5	14432	4	13391	15	14896	12	16554	13	17120	24	12276	11	19547	13	15720	344	11942	6569	7111	5641	5685	5638	6416	6260	6390	7253	7318	5382	5450	4802	5006	5426	5657	2665	2946	2013	2221	4135	4231	75	108	994	5	7485	11	10649	95	13423	32	12370	29	15394	56	14351	73	12939	18	14307	22	18130	49	15433	48	10736	13	11306	16	9818	42	14218	75	16085	94	10933	48	10680	67	13480	1324	6483	7148	4775	5371	6593	7812	5072	5390	6720	6938	4025	4393	3770	6706	9	12313	7	14633	8	13975	7	12500	11	13544	7	11973	4	9891	1	9762	7	13591	9	13489	5	11717	3	11960	11	13790	14	15069	3	15058	25	18137	7	18002	4	15041	5	14179	11	14315	9	15790	10	12226	4	17082	7	15522	4	14332	5	11784	4	14146	14	14701	11	7552	4	9889	7	12478	4	13510	12	10870	2	9465	20	12681	8	9549	3	10082	7	7989	4	9398	8	11550	4	9340	4	11047	7	7902	5	7073	5	7574	4	8045	5	15836	11	16590	2	10917	6	8897	2	9072	2	8228	5	5868	1227	1819	2377	2339	1873	1782	2269	2143	2164	2294	1811	1799	1008	1143	1248	1349	1789	1755	1867	1834	1296	1351	1359	1533	1647	1738	704	753	325	391	362	440	308	281	162	131	97	75	89	210	56	58	22	23	72	62	27	272	69	71	5	18	21	24	13	4	7	18	31	47	137	117	10	12	14	6	11	16	0	0	9	19	1	3	27	50	14	17	27	28	7	22	46	52	20	11	9	11	31	32	54	75	36	33	15	53	29	19	16	19	156	137	331	286	1191	1221	1069	1172	1375	1522	1440	1468	926	1026	1631	1776	1680	1777	1744	1806	1504	1565	2553	2640	2156	2181	2495	2772	2560	2885	2051	2063	2152	2167	1997	2178	1983	2040	1970	2086	2399	2541	3008	3049	1799	1841	1841	1868	2238	2401	2984	3219	3372	3519	2786	3108	3843	4069	2628	2746	2236	2450	3305	3514	1988	5570	1	4915	6	6804	12	9274	4	9440	13	14261	3	10354	22	14586	2	10581	16	9822	7	10510	24	9008	3	7436	4	8563	4	8970	4	6006	5	8335	3	6983	3	8792	3	9689	15	9640	4784	7036	5417	6194	6415	6958	6476	7201	6031	6479	5223	5785	6776	7163	6492	6695	6808	7179	5046	5269	4656	4880	4719	4858	4272	4335	5106	5566	5576	5945	7642	8314	6069	6618	4445	4828	5127	5405	5750	6150	3171	3387	3927	4006	5019	5243	5652	6093	4817	4865	4214	4287	4837	5224	4416	4624	4822	4875	4782	5071	3486	3668	5138	5501	4064	4033	6083	6425	4068	4322	4698	4908	4831	5085	4773	5173	6164	6652	6606	6597	4694	4825	5484	5474	3576	3729	4287	4659	5469	5347	4699	4909	559	7896	2	8004	12	16235	6	14920	6	14970	7	19664	4	13406	4	14777	3	14140	5	10218	5	8413	3	3883	1	3062	0	819	679	4	634	332	705	2	1757	0	648	0	19	0	97	2	381	2	762	13	665	0	1295	37	1341	4	1291	11	858	55	1806	20	3278	6	3623	24	3387	25	3315	38	4467	79	3027	15	2775	14	3510	15	3845	18	3967	17	3389	15	3598	29	4446	13	4375	20	4870	55	4298	17	3814	16	5257	36	5227	313	2684	33	2812	49	2798	24	2819	26	3906	21	4814	27	4087	94	4745	24	4122	49	2992	13	3688	24	3488	21	4407	33	2838	4	2778	26	956	2175	3	3793	3	3773	1	1945	0	2854	4	3071	1	4686	4	5158	637	4838	0	4059	1	3680	710	2653	3043	194	3853	31	2978	126	3915	21	4104	18	3945	127	3900	127	4001	8	2906	14	3122	41	4165	32	4563	15	5204	47	5129	37	5230	71	2830	10	2131	4	3031	20	3688	17	3383	23	3328	12	4165	46	2646	9	3043	12	2124	21	2177	19	2927	6	4059	17	4281	61	2877	13	3225	21	1507	53	49	15	0	0	811	5	2057	18	1752	4	185	85	88	756	21	715
05.A.09	MSG	0	82	0	82	0	239	0	508	1	293	0	345	0	213	0	301	0	219	1	293	0	285	0	155	0	212	0	317	0	397	78	161	178	155	145	121	145	183	171	130	98	105	145	158	104	99	101	90	97	141	139	175	108	129	79	97	90	156	83	150	70	124	68	79	140	106	93	189	81	90	161	227	91	148	203	208	140	111	170	130	122	103	108	180	116	160	117	117	114	113	151	162	139	131	99	143	102	145	0	200	0	104	0	221	0	162	0	224	0	127	0	133	0	175	0	288	2	170	0	232	0	192	0	220	0	94	0	127	0	160	0	290	56	137	97	60	121	159	44	49	59	59	101	126	81	96	75	76	58	52	48	108	70	93	135	125	118	1	201	0	112	0	142	0	204	0	154	0	49	0	17	0	20	0	50	0	45	0	10	0	16	0	4	0	5	0	2	0	0	0	0	1	4	2	0	0	0	1	1	0	5	0	2	0	3	0	3	0	2	0	0	0	3	0	0	0	0	0	0	0	1	0	2	0	1	0	21	0	0	0	18	0	51	0	40	0	105	0	49	0	3	0	118	4	141	0	96	0	186	0	92	0	136	0	131	0	149	0	207	0	94	1	166	0	141	0	131	0	192	0	171	2	223	1	168	0	201	0	379	0	162	0	256	0	205	3	201	171	84	110	118	101	90	74	37	77	165	174	117	159	153	147	120	135	126	171	113	131	135	127	117	156	87	162	115	181	109	139	91	149	114	90	71	105	106	152	71	72	82	90	106	60	153	155	124	127	97	94	134	151	122	205	96	136	82	96	87	94	135	132	181	165	111	175	154	144	187	152	178	185	31	425	2	394	0	261	0	331	22	220	108	164	139	161	121	148	125	184	143	128	68	63	109	167	165	118	53	41	71	51	56	76	0	0	0	8	0	181	0	175	0	323	0	331	0	254	0	257	0	384	161	171	178	239	217	134	102	120	174	147	114	84	170	180	182	137	102	78	90	127	194	182	146	262	103	114	128	187	68	111	158	194	16	99	0	292	0	191	0	280	0	482	0	293	0	219	0	210	0	234	0	302	0	256	0	197	1	251	0	152	0	205	1	307	0	342	0	380	0	470	0	234	0	185	0	513	0	270	0	288	0	244	0	280	0	224	0	130	0	273	0	366	0	221	0	184	0	144	0	230	0	163	0	115	0	293	0	207	0	182	0	95	0	191	0	164	0	216	0	193	0	125	0	208	0	142	0	103	0	196	1	309	0	367	0	139	0	175	0	180	0	88	0	53	0	83	0	52	0	95	0	141	0	71	0	35	0	84	0	72	0	99	0	66	0	59	1	104	0	15	0	7	0	1	0	7	0	4	0	2	0	0	0	0	0	1	0	0	0	0	0	3	0	0	0	0	0	1	0	0	0	0	0	3	0	0	0	0	0	0	0	0	0	0	0	0	0	0	0	0	0	1	0	0	0	0	0	0	0	1	0	0	0	0	0	0	0	0	0	0	0	0	0	3	0	5	0	29	0	43	0	46	0	86	0	41	0	74	0	111	0	80	0	62	0	80	0	94	0	101	0	113	0	163	0	117	0	131	0	107	0	39	0	95	0	142	0	74	0	111	0	106	0	136	0	188	0	100	0	174	38	126	36	31	77	100	88	100	34	55	46	53	201	11	160	0	298	0	206	0	320	1	259	0	244	0	233	0	140	0	239	0	150	0	209	0	108	0	91	0	217	0	145	0	202	0	151	0	305	0	187	89	156	112	105	113	158	178	58	62	73	143	65	139	107	111	100	100	84	97	91	96	53	84	151	147	163	172	120	153	140	108	84	95	73	129	93	93	80	109	72	106	111	156	87	111	111	114	74	78	60	138	0	124	0	240	0	211	0	152	0	113	0	129	0	185	1	144	10	175	66	71	102	126	136	132	88	98	99	110	0	297	0	229	0	243	0	332	2	229	0	189	0	149	2	432	0	609	0	229	0	536	0	347	0	287	0	228	0	282	0	130	0	90	0	151	0	10	8	0	5	0	2	0	21	0	15	0	0	0	3	0	4	0	40	0	17	0	38	0	29	0	44	0	20	0	47	0	63	0	54	0	91	0	73	1	65	0	62	0	72	0	63	0	155	0	29	0	62	1	62	0	88	1	104	4	121	0	71	0	61	0	72	0	371	0	74	1	48	0	55	0	54	0	59	0	126	0	71	0	109	0	54	0	69	0	59	1	50	0	46	1	61	0	52	0	43	0	83	2	81	0	50	0	44	0	72	0	111	0	123	0	132	1	39	0	33	0	31	0	43	0	123	0	52	1	75	0	83	0	71	0	54	0	75	0	36	0	85	0	122	0	62	0	105	0	84	0	93	0	56	0	54	6	0	58	0	51	0	133	0	90	0	35	0	92	0	26	0	49	0	94	0	52	0	86	0	95	0	41	0	42	0	20	1	10	0	0	0	12	0	57	0	44	0	0	14	0	0	0
05.A.10	MSG	1	104	0	118	0	375	0	721	0	385	0	495	0	374	0	480	1	324	0	454	0	457	0	249	1	424	0	505	0	681	0	500	0	510	1	353	0	539	0	522	0	337	0	576	0	359	0	222	0	371	0	514	0	358	0	255	0	330	2	376	0	328	0	245	0	408	0	631	0	263	0	681	0	374	0	511	0	362	0	425	0	357	0	464	0	457	0	303	0	289	0	509	0	363	0	443	0	410	0	333	0	213	0	350	12	283	124	162	175	157	160	98	105	123	126	165	137	120	126	127	151	141	152	153	78	82	102	112	128	151	107	161	115	125	139	82	271	295	97	114	143	112	188	133	154	185	121	120	68	80	97	100	120	99	132	205	97	85	174	224	169	56	71	65	147	146	119	175	44	63	20	65	15	17	60	65	33	55	7	14	12	10	4	3	5	7	3	0	0	0	0	0	1	0	0	7	1	3	0	1	2	3	2	1	1	0	2	0	1	0	0	0	1	1	0	0	0	2	0	0	1	2	0	2	1	2	11	21	0	3	23	30	31	22	63	61	71	54	25	37	1	2	93	77	114	132	75	80	135	105	77	61	112	122	112	114	109	135	154	149	80	57	121	142	93	112	108	96	159	164	132	143	175	225	152	199	124	185	364	262	107	160	186	230	194	190	89	377	1	284	0	329	0	237	0	228	0	634	24	439	0	611	0	430	0	441	0	487	0	470	0	448	0	513	0	527	0	354	0	406	0	355	0	273	0	351	0	231	1	283	0	280	120	297	162	209	123	170	225	256	182	252	191	174	144	123	149	127	193	270	289	257	201	291	172	210	307	301	254	341	319	367	224	273	154	199	240	300	166	170	180	213	238	207	168	168	191	299	156	158	95	99	195	171	196	204	88	73	83	73	91	99	1	0	0	20	0	216	0	322	0	501	0	522	0	419	0	419	0	485	166	254	267	293	288	297	165	148	180	222	144	167	299	266	216	226	135	162	142	121	259	305	214	301	159	197	210	243	113	133	298	352	72	133	0	379	0	266	0	482	0	712	0	422	0	327	0	283	0	321	0	434	0	391	0	301	0	312	0	243	0	288	0	346	0	624	0	581	0	816	0	446	0	359	0	804	0	414	1	443	0	385	0	397	0	382	0	185	0	451	0	574	0	415	0	277	0	282	0	320	0	265	0	193	0	434	0	308	0	281	0	222	0	305	0	267	0	332	0	307	0	218	1	250	0	169	0	183	0	383	0	597	0	484	0	300	0	294	0	309	0	145	0	69	0	120	0	50	0	142	1	153	0	106	0	71	0	121	0	122	0	128	0	109	0	95	0	157	0	23	0	19	0	4	0	12	0	5	0	2	0	1	0	0	0	0	0	1	0	0	0	4	0	0	0	1	0	0	0	0	0	0	0	9	0	0	0	2	0	0	0	0	0	0	0	0	0	0	0	0	0	0	0	0	0	0	0	0	0	4	0	0	0	1	0	0	0	0	0	1	0	0	0	7	0	1	0	34	0	59	0	65	0	96	0	69	0	139	0	176	0	89	0	88	0	124	0	138	0	161	0	168	0	263	0	143	0	201	0	140	0	77	0	188	0	207	1	136	0	167	0	178	0	260	1	316	0	162	0	309	45	151	35	50	119	139	147	160	82	87	97	138	170	133	125	168	212	230	159	210	269	234	218	247	160	396	127	175	110	97	213	99	111	108	115	132	69	154	82	107	123	137	103	136	130	133	153	211	294	283	107	353	0	393	1	387	103	631	126	90	148	237	146	159	214	180	198	184	110	120	120	169	128	109	233	170	311	274	153	185	135	169	127	116	153	184	164	142	154	178	114	192	205	165	145	135	154	172	70	102	63	229	0	224	1	376	0	239	0	246	0	146	0	207	0	284	0	276	27	281	101	126	183	170	471	0	242	0	240	0	244	275	134	173	249	261	216	232	219	218	142	144	137	75	210	357	412	421	239	148	333	364	260	295	246	260	206	164	166	172	131	126	51	57	83	94	20	19	25	0	1	0	6	0	39	0	13	0	0	0	4	0	15	0	55	0	24	0	56	0	41	0	54	0	25	0	78	0	77	0	87	0	168	0	120	1	133	0	104	0	73	0	134	0	254	0	75	3	89	0	94	1	86	0	155	2	156	0	124	0	105	0	85	0	409	0	88	1	102	0	103	0	105	1	108	1	168	0	74	0	161	0	114	0	167	0	109	0	79	0	103	1	77	0	183	0	98	0	86	3	155	0	62	0	66	0	132	1	109	0	181	0	276	1	89	1	60	0	60	0	57	0	152	0	104	0	78	2	168	1	145	0	77	0	164	0	103	0	105	0	120	0	98	0	168	0	86	0	117	0	108	0	39	11	1	87	0	96	0	122	0	116	0	92	1	134	0	63	0	67	0	88	1	59	0	97	0	175	0	53	0	60	0	33	3	14	0	0	0	11	0	52	0	48	0	1	18	2	0	0
05.B.02	MSG	0	35	0	26	2	55	0	185	0	70	0	101	0	129	0	146	0	68	0	83	0	49	0	35	18	71	46	63	53	78	44	33	59	63	72	30	83	88	17	138	0	87	0	108	0	59	0	46	0	78	0	355	0	61	0	89	0	79	0	64	0	54	21	33	41	33	67	100	28	24	155	116	38	60	68	158	50	20	75	71	44	16	177	3	84	0	103	0	43	0	120	0	91	1	56	0	80	0	56	0	30	0	30	0	106	0	49	0	76	0	37	0	53	1	70	0	45	0	38	51	11	23	24	44	18	23	7	16	27	15	26	44	50	50	15	19	84	119	26	19	37	43	77	53	13	34	30	25	16	18	23	21	11	29	15	44	26	28	66	42	66	15	20	12	24	28	46	34	12	10	7	8	5	1	15	13	7	11	0	1	2	1	0	1	0	0	5	1	0	0	0	1	0	0	0	0	0	0	0	0	0	1	0	0	0	0	0	0	0	0	0	0	1	0	2	1	2	0	0	0	0	0	1	0	0	1	4	2	0	0	3	8	6	5	23	27	10	13	5	12	0	0	20	16	24	19	9	21	79	44	19	13	27	9	42	32	18	21	35	12	30	31	50	36	15	42	66	53	22	35	23	13	28	50	51	49	26	46	152	189	22	20	102	2	71	2	85	0	31	21	28	24	40	29	18	23	143	147	39	61	51	58	46	51	49	56	34	51	70	101	48	84	19	133	60	3	69	0	66	0	46	0	59	0	96	2	61	0	75	0	69	0	86	0	62	0	52	0	77	21	21	36	32	41	25	29	26	18	41	14	89	50	50	19	79	0	259	0	78	0	184	0	353	0	65	0	105	1	46	0	63	0	86	4	60	0	84	0	67	0	37	0	92	0	88	0	34	0	44	0	35	0	0	0	1	1	18	27	33	49	115	91	33	57	40	47	0	130	0	99	1	132	0	101	1	157	0	69	0	72	0	82	2	82	0	60	0	27	22	27	146	107	37	40	6	59	0	91	0	61	0	197	0	42	0	67	0	43	0	68	1	239	0	83	0	59	0	83	0	57	2	175	30	31	50	22	23	52	27	30	26	24	42	39	53	60	59	43	0	551	0	101	0	63	0	388	0	137	0	118	1	88	0	70	0	49	0	40	0	89	0	53	0	93	0	39	0	68	0	48	0	52	0	56	0	108	0	62	0	83	0	51	0	85	0	52	0	62	0	70	0	37	0	67	0	34	0	50	0	57	0	176	0	227	0	63	0	54	0	48	0	44	0	8	0	41	0	22	0	23	0	38	0	15	0	5	0	27	13	9	16	14	9	5	13	13	53	52	5	0	1	1	0	0	5	0	0	1	1	0	0	0	0	0	0	0	0	0	0	0	0	1	0	0	0	0	0	0	1	0	0	0	2	0	0	0	0	0	0	0	0	0	0	0	0	0	0	0	0	0	1	0	0	0	0	0	0	0	0	0	0	0	0	0	0	0	0	0	0	0	0	0	2	1	0	1	6	1	4	7	8	5	13	6	2	4	6	8	43	37	11	11	3	9	15	12	19	13	11	40	3	17	65	57	12	18	22	13	12	15	8	16	20	14	23	21	19	16	17	11	33	21	32	12	42	65	19	9	75	1	45	0	23	0	49	2	58	0	40	0	75	2	77	1	44	0	104	1	63	0	118	0	79	0	97	0	55	0	64	0	153	0	34	0	72	0	45	0	33	0	88	0	52	0	44	0	54	0	182	0	80	0	216	0	95	0	453	0	33	0	79	0	61	0	65	0	86	0	57	0	45	1	41	0	135	0	243	0	57	19	20	21	28	27	26	38	42	23	17	44	20	34	72	29	23	20	13	23	19	20	21	25	17	23	37	56	15	40	17	18	24	32	23	21	28	56	15	42	0	53	0	59	0	76	0	156	0	54	0	78	0	127	0	55	0	88	0	112	1	43	0	59	0	43	0	187	0	403	0	69	0	207	0	74	0	101	0	70	0	215	0	48	0	29	0	35	0	3	1	0	3	0	3	0	10	0	3	0	0	0	0	0	2	0	16	0	6	0	10	0	6	0	23	0	2	0	33	0	13	0	18	0	25	0	47	1	28	0	12	0	23	0	32	0	92	0	11	0	16	1	24	0	27	0	33	0	35	0	23	0	20	0	24	0	156	0	42	0	33	0	10	0	11	1	24	0	26	0	12	0	34	0	20	0	83	0	33	0	15	0	14	0	17	0	26	0	19	0	21	0	29	0	14	0	13	0	42	0	27	0	53	0	117	3	33	1	28	0	7	0	6	0	60	0	51	0	28	1	58	0	18	0	23	0	49	0	18	0	28	0	71	0	29	0	40	0	13	0	20	0	54	0	14	0	31	0	9	0	20	0	32	0	6	0	52	0	0	16	0	16	0	12	0	14	0	25	0	6	0	9	0	18	0	0	0	2	0	0	0	0	0	11	0	10	0	0	4	0	2	0
05.B.03	MSG	110	63	96	117	266	270	365	516	298	301	343	373	94	431	0	722	1	484	0	598	1	611	1	462	0	532	0	748	0	903	0	605	0	705	1	583	1	771	1	904	0	557	0	795	185	292	257	189	214	241	320	518	319	286	175	249	114	489	198	249	199	214	164	214	292	305	250	448	186	202	493	540	298	341	723	63	556	0	673	0	471	3	559	0	360	227	243	271	207	208	373	344	295	274	229	274	219	276	261	295	119	159	175	270	167	254	192	213	254	216	199	167	148	203	305	268	148	194	190	223	240	245	210	217	115	133	139	203	201	235	178	292	208	215	222	155	335	358	189	197	208	198	332	289	173	207	200	169	123	111	123	139	158	202	231	328	150	159	276	313	149	141	128	92	235	238	225	211	67	77	30	83	11	23	86	114	71	86	11	7	20	14	2	2	11	13	8	7	0	0	0	2	0	0	2	1	1	2	3	2	4	7	2	0	3	1	1	3	1	0	1	2	0	2	5	6	0	2	0	0	4	2	4	0	6	7	26	20	3	1	22	51	66	51	98	81	107	103	60	60	2	5	125	126	144	211	107	120	277	147	111	107	167	222	201	215	148	191	216	216	102	87	184	216	152	188	147	176	227	216	207	188	224	291	179	277	123	355	1	953	0	376	1	699	2	493	287	382	217	205	233	215	167	194	285	25	1038	0	472	212	369	396	368	115	461	0	618	8	624	1	541	1	481	1	528	30	517	1	512	0	538	0	420	0	526	9	310	0	287	5	498	0	648	1	523	1	421	1	574	6	501	0	498	2	417	0	430	0	537	5	1070	0	607	10	454	124	422	577	396	391	404	475	349	368	233	335	383	394	202	282	259	292	310	394	269	349	331	384	245	214	266	30	580	0	676	0	197	0	259	0	326	2	0	0	40	0	286	0	478	0	935	0	622	1	529	4	492	1	831	0	691	0	625	265	389	423	262	257	286	234	171	216	428	511	304	308	157	291	0	397	5	986	10	920	0	614	11	650	1	400	3	774	0	247	3	614	4	439	0	713	1	861	0	663	1	523	0	429	0	514	0	675	1	575	4	465	1	460	0	305	1	481	225	276	338	461	374	467	639	790	297	369	224	222	379	570	209	304	386	288	302	285	343	347	268	322	159	151	287	395	334	423	252	296	222	191	243	227	228	252	190	206	120	154	310	327	176	209	206	252	155	166	453	6	351	0	392	0	432	1	401	1	452	0	246	0	281	1	353	0	723	0	786	0	408	0	383	0	405	1	244	0	156	0	200	0	100	0	183	3	273	2	150	1	97	0	182	1	228	0	183	0	161	1	141	0	387	0	37	0	16	0	10	0	13	0	5	0	17	0	2	0	2	0	1	0	5	0	1	0	7	0	0	0	0	0	3	0	0	0	0	0	15	0	0	0	1	0	0	0	0	0	0	0	0	0	2	0	0	0	2	0	0	0	1	0	1	0	3	0	1	0	0	0	0	0	0	0	0	0	2	0	14	0	16	0	65	0	98	1	139	0	149	0	88	0	161	3	247	0	147	0	135	0	199	0	194	0	158	1	240	0	362	2	210	0	292	2	227	1	85	5	191	0	232	2	169	0	200	0	196	0	334	1	467	1	211	1	441	1	312	0	164	0	325	0	415	0	228	0	291	13	462	0	392	0	526	3	542	0	740	0	557	1	530	2	493	0	456	1	528	0	333	0	439	0	262	0	249	0	480	0	351	0	382	1	429	0	725	4	475	0	442	86	260	296	456	494	215	161	320	311	215	288	269	308	311	276	196	204	190	265	196	174	348	363	441	338	252	330	236	203	127	254	4	516	0	515	0	482	0	488	0	554	0	422	0	519	0	240	0	430	0	347	0	521	1	489	0	354	0	167	0	286	0	402	0	394	0	423	0	354	0	562	0	773	1	473	0	521	0	757	0	464	0	646	1	729	6	479	0	412	0	275	0	990	1	1359	0	601	0	1084	0	777	0	722	0	662	1	752	0	309	0	194	0	241	0	24	51	0	6	3	18	0	50	0	43	0	0	0	0	0	14	0	85	0	32	0	93	1	57	0	81	0	32	0	136	0	133	0	137	0	233	0	196	1	243	1	130	0	124	0	204	0	331	0	114	3	139	0	124	0	206	0	240	0	224	0	188	0	180	1	134	1	691	0	177	2	98	0	137	1	148	0	120	0	241	0	150	4	207	0	135	0	184	0	123	0	121	3	172	0	110	0	140	0	104	0	194	0	194	0	94	0	94	0	197	0	175	1	246	0	417	0	54	156	0	123	0	140	0	91	0	238	0	188	0	161	7	279	0	198	0	141	0	276	0	151	0	156	0	171	1	183	0	229	0	211	184	11	198	0	108	0	84	0	68	0	210	0	104	0	115	0	199	0	105	0	274	0	124	0	96	0	177	0	203	4	104	0	112	0	52	0	4	1	0	0	12	0	83	0	92	1	1	0	56	0	4	0
05.B.04	MSG	3	99	0	133	0	420	0	756	1	406	0	499	0	424	0	547	0	328	0	431	0	469	0	256	0	465	0	613	0	673	0	485	1	557	1	423	1	663	0	778	0	367	0	564	169	227	132	153	188	165	265	335	198	233	91	160	59	363	121	204	109	168	109	149	222	247	230	392	136	181	480	399	167	252	559	61	415	0	559	0	347	0	481	0	266	189	222	184	151	151	238	296	228	222	203	216	161	205	174	209	85	80	168	152	220	200	137	185	126	128	123	112	141	159	161	162	128	142	143	190	161	193	177	209	82	80	83	112	138	185	154	213	175	169	137	108	291	290	125	112	192	185	233	208	124	148	187	163	92	80	109	94	135	141	172	213	113	92	183	238	94	107	114	110	174	191	168	156	62	78	30	46	27	33	68	86	48	41	7	4	19	17	1	4	13	8	5	1	0	0	0	1	3	2	1	0	1	3	0	0	3	2	1	3	1	1	6	0	1	1	0	2	1	2	7	2	0	0	0	0	0	1	0	0	2	6	17	16	3	1	22	30	48	36	74	62	73	59	45	40	2	0	86	89	131	129	81	89	207	133	98	85	108	144	158	156	122	181	153	172	91	77	154	152	114	134	136	159	173	192	110	188	215	233	158	219	190	264	385	345	101	147	210	199	224	216	258	273	169	170	169	169	161	156	264	12	722	0	345	145	243	310	368	107	383	3	505	4	497	4	428	1	393	1	387	0	445	2	405	0	393	0	365	0	442	6	258	1	309	3	274	0	370	0	455	0	348	2	456	0	382	0	337	0	305	0	304	0	448	6	746	2	544	4	444	0	735	1	555	3	642	9	717	0	427	0	506	0	350	3	393	0	493	6	459	0	440	0	423	0	206	0	404	1	493	0	169	0	204	2	271	0	0	0	28	0	248	0	429	0	586	0	411	0	496	0	406	1	586	0	549	0	427	218	308	327	208	171	220	246	151	157	351	306	228	251	180	170	222	140	398	352	221	296	135	177	206	283	173	184	385	368	127	125	279	244	184	128	194	293	339	401	236	226	176	226	125	153	200	207	234	278	169	196	181	190	196	180	116	121	156	183	202	205	231	282	237	260	494	586	220	248	144	201	263	510	171	189	310	246	253	237	224	269	88	339	49	151	232	211	251	301	184	279	113	143	125	168	169	216	139	128	107	118	178	290	100	128	147	182	93	87	342	5	287	0	320	0	381	0	280	0	329	1	172	0	254	1	277	0	470	1	648	0	330	2	299	0	318	1	185	0	91	1	97	71	46	50	38	78	100	106	66	53	32	58	78	64	63	65	73	61	45	58	73	52	112	107	13	16	8	12	1	3	5	8	3	4	1	7	1	2	0	0	0	0	1	0	0	0	1	2	0	0	0	0	2	1	0	0	0	0	6	6	0	0	0	4	0	0	0	0	0	2	0	0	0	0	0	0	3	1	0	0	0	1	0	1	1	2	0	0	0	0	0	0	0	0	0	0	1	2	4	2	6	5	32	11	43	29	59	47	49	56	29	36	61	64	167	120	44	58	42	49	69	83	85	65	70	90	115	98	132	136	95	98	125	91	72	73	32	30	74	110	78	114	63	83	75	95	99	78	114	125	183	182	77	97	154	180	232	26	104	0	249	0	338	0	151	0	251	7	323	1	291	0	427	3	424	1	590	1	467	5	412	0	391	1	267	1	485	0	234	0	316	1	169	0	161	0	328	0	233	2	290	0	340	0	646	3	393	0	343	106	236	189	389	531	134	145	220	254	162	231	202	204	193	164	136	162	140	221	135	181	327	329	367	323	238	214	133	209	88	166	0	316	0	389	0	388	0	393	0	431	0	350	0	405	0	224	0	283	0	217	0	411	0	329	1	281	0	145	1	229	0	328	0	286	0	356	0	259	0	343	0	595	0	336	0	377	0	604	0	372	0	558	0	556	5	441	0	398	0	180	0	769	0	1022	0	434	0	862	0	616	0	589	0	450	0	579	0	274	0	139	0	203	0	11	15	0	5	1	5	0	37	0	9	0	0	0	2	0	15	0	67	0	21	0	63	1	38	0	62	0	40	0	139	0	80	0	122	0	136	0	181	1	111	0	120	0	99	0	151	3	259	0	102	3	104	0	68	0	160	0	189	0	179	1	114	0	110	0	95	0	421	1	140	1	88	0	86	0	129	0	104	0	207	0	117	0	143	0	94	1	199	1	95	0	89	2	97	1	102	0	132	0	76	0	151	3	186	2	78	0	57	2	137	1	134	0	258	0	450	3	17	185	0	73	0	95	0	80	0	227	0	197	0	154	3	259	0	132	0	108	0	184	0	127	0	114	3	150	0	130	0	172	2	129	107	2	180	0	61	0	99	0	56	1	121	0	81	1	93	0	170	0	78	0	243	0	124	0	74	1	113	0	103	5	56	0	57	0	36	0	7	4	0	0	21	0	78	0	85	1	0	0	20	0	4	0
05.B.05	WGS	3335	12	6166	22	12202	23	13090	88	15668	64	14991	58	13056	189	13236	159	10570	59	12138	38	15254	43	12045	25	12921	32	18205	82	18431	68	16555	215	16944	140	15323	83	11028	30	12342	45	11358	26	12641	28	15361	37	10699	4381	4226	10197	17	11841	623	12978	7016	7219	7450	8169	5966	6741	5579	5902	11436	43	17770	30	15447	41	11212	103	18937	30	16827	2044	10481	12009	6826	7424	7954	8651	7209	8014	7245	8250	8052	8622	6176	6754	5347	5800	7961	8608	6119	6405	7130	7589	6967	7589	5864	6159	4675	4895	4132	4452	4592	5045	5835	5997	5925	6720	6022	6622	6830	7128	6331	6923	3907	4532	5902	6444	6306	7170	5696	6057	3811	4105	5461	6575	5124	5333	7098	7477	5010	5281	4235	4150	4523	5074	4944	5463	4807	5428	3951	4354	3796	4020	4694	4719	4912	5165	5000	5475	4076	4282	6147	6228	3549	3704	6233	6963	2979	3137	3215	3364	4691	5108	5136	5318	1808	1823	1094	1078	650	663	2784	3125	2165	2421	220	245	611	690	110	106	388	312	195	213	9	19	3	0	47	41	47	48	113	75	30	62	80	88	44	59	85	57	31	43	4	8	40	35	66	92	39	36	43	33	30	35	28	31	120	116	84	74	525	495	261	321	948	1366	1405	1513	1658	1655	2404	2488	2414	2485	149	176	6930	10	5960	21	5721	5	6031	112	6234	9	5662	7	6252	4	7659	12	7905	10	5385	18	8085	19	9083	24	7458	77	10534	120	13375	84	16866	84	9779	82	12808	38	8801	39	12095	20	13405	24	13527	17	13384	134	14859	38	12552	21	12448	29	10889	45	12930	55	15325	88	16079	43	11626	15	12862	66	16590	78	14255	36	11259	100	10791	16	12003	21	14711	17	14288	52	14866	58	14351	49	15107	53	7940	80	10764	25	12793	54	14820	36	10615	8	14382	42	12997	26	14601	67	13781	22	10220	12	9359	20	11658	43	14597	31	14589	22	14464	41	15766	24	18296	36	17879	293	13506	15	20496	15	17247	24	13875	28	14324	116	13030	24	12914	268	13762	30	16442	25	12426	19	11017	9	12849	9	6731	7	5057	18	9076	13	206	0	519	558	4185	4375	5857	6394	7860	8252	819	14221	7	18995	7	17109	5	16188	8	17358	5	21812	9	18245	5	12842	7	13519	10	11028	4	16544	14	19205	4	12413	5	12945	26	16891	20	15863	9	11722	7	17112	16	12155	13	15230	2	10542	1	11831	13	13427	17	15645	31	14774	6	13942	9	15175	9	12965	2384	9120	4995	5226	7145	7663	7119	7643	2958	9938	3	12439	6	15184	8	16822	12	17025	13	19041	1928	18328	7905	8359	6913	7725	7134	8052	7627	9070	6746	6981	8665	9672	8121	8317	6254	8594	8	13068	18	15546	4	16610	7	8407	3	11107	14	13244	8	14128	2396	9243	4903	5208	6779	7058	5208	5266	5099	5749	4036	4205	4625	5143	5832	6558	5027	5275	6409	6355	4143	4609	3730	4148	3723	3976	4340	4780	7290	8170	8327	8901	5304	5788	4503	4853	4679	5333	4384	4564	3139	3144	1727	1708	2723	2622	2060	2102	2346	2575	2322	2496	1951	2026	1143	1192	1628	1665	2040	2131	2147	2203	1465	1546	1817	1811	1774	1865	687	868	346	409	344	481	372	354	182	163	108	110	78	249	73	92	36	26	87	61	16	283	69	96	11	8	23	21	14	16	17	12	32	33	148	136	18	10	11	10	19	22	0	0	8	19	0	5	26	30	20	22	18	24	4	17	46	49	19	12	9	17	26	36	86	79	17	31	17	45	30	24	35	32	202	162	353	358	1218	1275	1227	1233	1661	1690	1647	1792	1065	1226	1935	1958	1923	2119	1906	2002	1593	1736	2740	2897	2388	2414	2986	2851	2932	3094	2282	2299	2420	2589	2429	2540	2209	2372	2121	2295	2564	2798	3220	3480	2011	2077	2064	2137	2463	2518	3478	3699	3799	4049	3118	3193	4287	4459	2814	3076	2480	2791	3784	3883	4071	4338	2630	2955	3660	4064	5049	5275	6324	5056	7669	7737	5782	5879	7693	8028	5388	5552	5197	5609	5597	6008	4854	5246	4248	4360	4337	4837	4723	4952	3326	3430	4403	4716	3579	3896	1370	8179	6	10834	3	10746	2	13649	11	13188	14	14814	15	15237	17	14456	11	12095	18	16215	5	16136	9	15697	6	11971	3	10589	2	10757	8	9476	12	12232	17	12869	12	17880	19	14489	25	10493	7	11722	12	13561	1	7634	3	9127	10	11843	5	13912	9	10914	13	9475	10	11879	14	10855	6	11805	5	11553	7	8238	11	12140	8	8492	11	14326	13	9810	4	11314	3	11173	12	11368	7	14701	2	15248	1	11175	3	12527	2	8730	1113	9217	6003	5997	5598	5255	4801	5009	4682	4880	8908	9487	7956	8607	8183	8308	10487	11206	7147	7786	8178	8552	7480	7799	5693	5814	4853	4761	2279	2241	1662	1754	501	527	341	361	470	588	368	399	969	908	360	370	14	3	118	0	396	2	829	13	761	2	1572	29	1601	1	1689	8	984	73	2234	13	4173	19	3954	25	3648	18	3512	52	4859	92	3032	36	3076	5	4185	8	4230	20	4319	13	3811	34	4096	22	4846	23	5233	24	5575	204	2	5195	13	4364	4	6533	9	6861	7	2939	8	3339	3	2856	10	3761	1	4768	10	5637	8	4691	1	5611	6	4903	9	3690	1	4201	3	4129	1	4895	0	3581	3	3484	4	3317	6	4040	2	4005	1	2425	0	3022	2	3416	6	5228	5	5878	657	5304	4	4794	7	3643	4	3665	2	3722	2	4583	15	3561	329	3892	4439	15	4199	132	4392	89	4013	23	3291	16	3198	26	4878	33	5147	27	5854	74	5348	56	5677	106	3146	10	2258	6	3416	8	4022	25	3881	27	3995	11	4545	17	3049	14	3609	23	2383	22	2485	41	3326	5	4592	40	4817	31	3187	21	3509	73	1634	93	38	22	0	0	1047	4	2241	14	2085	12	191	87	89	597	16	562
05.B.06	MSG	86	0	95	0	258	6	465	0	272	0	372	0	258	1	297	0	249	2	227	1	317	0	138	0	239	0	351	1	448	8	305	0	413	5	334	0	347	0	304	80	109	110	133	210	150	141	106	93	132	135	186	217	164	137	89	119	122	181	143	119	110	119	85	103	145	138	181	219	115	107	286	294	151	189	219	237	134	138	201	190	135	142	296	36	290	0	281	2	216	0	368	0	277	1	253	0	276	0	300	0	143	15	80	104	107	95	103	120	104	102	101	102	77	82	138	113	66	97	130	101	122	139	103	110	55	79	78	113	123	119	103	139	115	114	82	81	164	180	90	76	112	112	161	146	85	126	102	85	81	59	50	69	71	75	130	136	144	0	298	1	193	3	145	0	241	0	212	0	87	0	31	0	24	0	107	0	45	2	10	0	18	0	8	0	9	0	15	0	0	0	0	1	0	0	2	0	0	0	0	0	5	0	2	0	6	0	5	0	0	0	3	0	1	0	2	0	2	0	0	0	1	0	1	0	1	0	35	0	1	0	49	0	60	0	102	0	107	0	65	0	5	0	155	2	158	0	124	0	234	0	91	0	155	0	156	0	186	1	225	0	126	4	193	0	136	0	233	0	278	0	191	0	284	1	164	0	266	0	403	0	182	1	300	0	245	2	303	0	198	0	269	0	231	1	164	5	504	0	206	93	177	268	150	156	107	156	161	244	181	162	273	0	252	0	223	6	266	2	307	0	250	0	260	0	262	4	175	0	196	0	177	0	232	0	283	0	227	0	341	0	208	15	239	0	205	0	235	0	311	1	491	0	319	8	315	0	436	3	309	1	462	10	445	0	286	0	331	0	312	2	280	0	333	7	220	0	327	0	247	1	138	0	293	0	356	0	123	0	135	0	164	0	0	0	0	16	0	175	0	280	0	355	0	418	0	318	0	406	0	398	151	193	260	243	200	212	139	142	158	145	92	173	178	245	167	176	86	125	104	102	237	187	169	232	133	158	129	199	116	124	212	231	71	74	146	164	89	116	130	140	237	243	318	0	272	1	212	0	238	0	299	0	245	0	257	0	207	0	133	0	222	0	274	0	313	0	335	2	731	0	308	1	144	73	257	124	110	152	197	133	153	157	158	196	142	135	59	75	175	157	194	262	134	146	130	100	129	117	106	153	109	125	76	74	115	169	79	130	111	135	51	91	114	68	74	89	133	110	110	136	88	71	82	85	72	69	69	73	77	93	183	282	160	232	0	272	0	195	0	246	0	111	0	68	0	104	0	43	0	93	0	149	0	68	0	43	0	100	1	98	0	118	0	75	0	59	0	167	0	21	0	10	0	3	0	9	0	6	0	1	0	0	0	0	0	0	0	0	0	0	0	3	0	0	0	0	1	1	0	0	0	0	0	18	0	0	0	0	0	0	0	0	0	0	0	0	0	0	0	0	0	3	0	0	0	1	0	1	0	2	0	0	0	0	0	0	0	0	0	0	0	3	0	3	0	2	0	21	0	34	0	48	0	76	0	47	0	85	1	180	0	63	0	90	0	119	0	117	0	132	0	124	0	193	0	100	0	151	0	126	0	66	0	138	0	165	0	105	0	94	0	140	0	165	0	330	0	104	0	195	0	151	0	100	1	180	0	241	0	153	0	200	0	239	0	224	1	326	0	241	1	376	0	293	1	768	3	242	0	165	0	196	34	91	112	110	60	155	69	79	87	82	65	99	133	101	105	170	213	219	114	181	163	164	113	110	337	326	79	66	145	171	111	151	144	152	133	125	70	98	121	117	91	98	307	0	365	3	283	1	238	0	227	0	223	0	245	0	277	0	205	1	282	0	202	0	240	0	133	0	219	0	134	0	180	2	213	39	89	87	80	64	87	67	88	125	93	83	94	106	96	93	95	117	240	233	129	121	99	139	154	216	127	147	146	187	138	172	134	129	121	132	84	79	173	288	333	334	172	160	208	252	184	165	220	159	166	149	148	163	73	66	55	54	80	79	6	4	14	0	7	1	7	0	22	0	10	0	0	0	1	0	4	0	66	0	26	0	33	1	34	0	52	0	20	0	91	0	79	0	85	0	123	0	97	0	95	0	61	0	105	0	106	0	188	0	58	0	97	0	74	0	89	0	99	0	123	0	78	0	73	0	77	0	391	0	112	0	60	0	72	0	77	0	54	0	103	0	88	0	127	0	87	0	109	0	64	0	66	0	61	0	65	0	54	0	50	0	92	2	126	0	43	0	43	0	57	45	0	138	2	113	0	104	0	138	0	66	0	38	0	65	0	162	0	120	1	107	1	153	0	104	6	61	134	0	52	0	103	0	192	0	49	0	141	0	89	2	97	0	81	0	53	0	67	0	35	0	89	0	89	1	66	0	142	0	40	0	199	0	79	0	47	0	102	0	119	1	43	0	47	0	41	0	12	4	0	0	8	0	38	0	40	1	1	0	54	0	4	0
05.B.07	WGS	3039	15	5898	23	10565	49	11932	90	14118	62	13121	57	8929	3147	5967	6390	4706	4939	5577	5724	7165	7358	5375	5869	6294	6359	8378	9003	8028	8843	7402	8272	7770	8543	6891	7274	4821	5172	5955	5993	5351	5513	5826	6151	6922	7539	6412	7175	6460	6849	5058	5368	5675	6212	6369	6342	7069	8078	5978	6006	5277	5410	5444	6142	7633	8620	7184	7405	5479	5790	8850	9835	9024	9680	9921	10554	6477	6949	7315	7719	6831	7582	6923	8002	7282	7820	5905	6372	4972	5670	7175	8149	5700	6257	6588	7396	6318	7144	5564	5884	3336	6081	7	8063	20	9533	6	11257	14	12464	17	12212	35	13525	27	13179	8	8209	9	11862	10	13577	12	11466	5	7964	7	11840	11	10581	16	13803	9	10063	15	7886	2	9188	3	10035	6	10485	2	8630	5	7147	11	8871	8	9719	11	9815	8	8173	1408	9776	3387	3213	6135	6171	2645	2980	3052	3293	4329	4518	4861	4921	1661	1790	999	1072	649	621	2739	2918	2143	2305	197	220	582	599	97	99	350	328	196	215	5	46	6	5	39	51	33	40	79	109	31	39	83	87	63	73	62	60	41	53	7	17	35	50	73	80	64	44	39	51	30	43	47	35	95	91	47	43	535	573	288	240	945	1345	1440	1350	1592	1591	2166	2233	2275	2527	106	164	3136	3187	2674	2777	2610	2550	2730	3005	2878	2956	2471	2666	2946	3310	3759	3724	3528	3781	2566	2527	3613	3897	4259	4094	3461	3556	4896	5059	6002	6424	7337	8077	4637	4779	5901	6537	4114	4351	5558	5748	6548	6546	8266	4531	12913	98	13363	33	11746	16	11743	36	10088	43	11677	34	11953	2383	7216	7684	5522	5934	5973	6303	7794	8611	8027	5859	10373	137	9778	12	11442	32	13014	26	13175	29	13396	53	13884	45	13854	40	7380	65	9769	17	11923	98	13925	21	9632	25	13590	45	11905	21	13965	102	12908	37	9650	27	8805	36	10617	42	13657	53	13804	38	13385	43	14125	37	16608	54	16263	304	12119	13	18600	22	16002	33	12376	33	13818	102	11288	27	11856	260	13042	36	14548	8	11106	22	9785	7	10857	22	5887	9	4627	23	8687	20	208	1	2	1061	11	8066	17	11225	25	14814	17	14048	18	16862	15	15776	17	14875	14	15407	16	19784	3	16147	14	11671	17	12784	12	10590	4	15106	37	18676	15	11880	15	11721	25	17221	1636	13406	4976	5479	6944	7847	5198	5528	6622	7532	4866	4572	5356	5434	5819	6251	6784	7190	7320	6198	11862	27	13003	121	12151	41	6024	4189	4564	4889	6739	6930	6706	7167	5991	6474	6000	5999	7182	7161	7672	7542	7474	7818	8853	9918	8981	9645	7401	7913	4016	10473	4316	10371	7487	8083	6451	6544	7996	8702	8835	6256	13689	85	11376	35	13604	54	14472	160	7562	39	10215	65	11767	42	13102	80	10643	62	9425	14	12402	53	9648	43	9633	65	7613	28	8832	55	10799	101	9527	377	11880	86	7762	34	7283	14	7406	35	7900	83	14864	612	16689	83	9960	458	4523	4647	4438	4822	3976	4249	3030	3062	1657	1605	2585	2560	1902	1967	2175	2463	2333	2389	1777	1884	1069	1159	1338	1497	1877	1878	1927	1972	1305	1444	1520	1576	1724	1819	763	869	372	428	427	471	340	315	191	163	90	90	85	225	72	89	25	22	78	75	22	286	71	68	5	9	29	35	8	3	9	9	32	22	129	121	21	25	15	14	13	17	0	0	4	22	2	3	18	32	15	18	32	36	9	17	49	43	22	17	21	10	16	36	39	75	30	23	13	47	31	26	30	17	172	160	337	313	1273	1196	1134	1162	1439	1513	1531	1665	1009	1095	1829	1851	1799	1837	1843	1885	1567	1578	2727	2815	2237	2215	2644	2874	2654	3033	2183	2154	2173	2210	2170	2145	2041	1940	1995	2282	2540	2718	2979	3110	1841	1887	1805	2011	2601	2462	3017	3473	3602	3772	3051	2968	4053	4473	2614	2662	2335	2503	3606	3680	3814	3912	2489	2552	3518	3587	4647	5050	5997	4900	7136	7647	5127	5319	7128	7634	5244	5514	5140	5380	5180	5443	4229	4821	3984	4197	4091	4439	4297	4359	2843	3249	4365	4333	3700	3626	4261	4807	4883	5347	4848	5211	6152	6784	5691	6453	6702	6968	6341	7602	6414	6938	5493	5820	7139	7921	7002	7650	7100	7608	5229	5318	4926	5138	4784	5329	4466	4625	10845	43	11646	54	15983	361	12745	163	9896	52	10736	55	11588	44	6734	13	7735	25	10156	49	11969	94	9734	69	8787	60	10321	41	10102	31	9706	44	9165	962	3602	3806	5384	5595	4211	4047	6384	6826	2024	6922	4	9916	21	10863	10	10495	2	13693	16	14057	19	10090	11	11281	4	7982	2	9765	7	10984	4	9974	628	8873	4032	4258	8225	8948	6946	7951	7246	7935	9823	10109	6730	7190	7238	7522	6941	6801	5143	5583	4077	4350	2093	1983	1515	1681	414	433	336	357	226	855	391	369	876	952	324	399	2	4	95	2	396	0	809	6	652	1	1328	49	1317	4	1500	21	909	65	1913	10	3458	14	3758	59	3493	19	3402	43	4654	130	3015	36	2962	29	3852	11	3803	24	4034	8	3352	19	3951	21	4624	18	4391	26	5262	117	4624	12	3996	17	5888	28	5611	416	2763	43	2887	41	2750	24	3172	20	3975	19	4865	49	4109	57	4912	44	4000	13	2978	36	3834	9	3610	49	4189	40	3019	11	3175	53	2982	14	3064	550	3	3939	4	2090	3	2983	1	3334	7	4950	7	5084	614	5094	8	3921	1	3874	2	3467	3	3802	7	4555	14	3453	8	3826	13	4692	17	4338	156	4070	3860	18	3011	31	3336	48	4559	25	5119	25	5426	101	5350	66	5149	97	2949	18	2160	5	3037	18	3842	20	3647	29	3734	20	4499	20	2746	18	3336	5	2298	23	2350	34	3055	10	4294	26	4602	23	2955	22	3228	67	1775	52	38	17	0	0	834	2	2175	19	1784	10	167	78	75	774	24	782
05.B.08	MSG	210	170	320	316	759	857	1061	1362	818	791	873	932	845	831	825	1075	692	653	723	817	867	910	634	179	1318	0	2238	1	2456	12	1637	0	2392	1	1002	667	1087	999	1033	1353	652	785	788	1138	662	831	364	677	0	1482	0	2029	0	1764	0	1249	1	1608	0	1508	1	1324	0	1284	0	1473	4	2486	0	1141	2	2693	0	1987	0	1959	670	788	954	1015	714	775	1205	253	1477	2	1469	1	1093	0	2048	1	1597	4	1399	4	1563	3	1459	0	776	0	1181	35	1078	0	1131	1	1098	31	985	0	1020	1	1262	4	867	0	1102	0	1252	9	823	375	328	371	390	470	533	675	759	901	663	719	442	485	845	1072	484	486	557	485	799	672	547	565	564	585	325	387	334	381	381	500	600	840	341	393	870	835	680	367	354	327	704	622	545	586	218	209	143	232	90	82	238	300	181	215	32	24	46	47	12	11	33	28	16	23	0	0	0	2	2	1	10	5	1	9	2	3	15	12	5	4	7	8	5	7	1	3	0	3	9	5	13	5	2	3	0	0	5	17	8	4	11	13	72	73	7	13	69	113	163	136	242	227	262	267	172	182	15	14	368	346	469	528	328	330	539	415	285	227	378	471	491	542	508	563	586	625	366	306	438	582	462	506	413	507	686	796	622	642	795	841	459	698	683	698	1187	1236	547	514	768	871	837	811	821	943	838	290	1250	0	1096	3	657	10	2570	0	1754	1	2109	1	1592	4	1191	4	1783	22	1660	23	1506	1	1128	0	1371	34	1400	5	1408	0	1553	1	1241	2	1579	50	966	0	1018	7	1099	1	1466	2	1606	0	1091	5	1511	0	1391	0	1513	2	801	376	632	562	826	981	1218	1205	909	1157	837	846	1064	1468	930	1049	1091	1674	1005	903	762	810	957	1185	659	657	783	866	708	1021	660	799	857	1381	644	761	474	380	847	825	1083	970	306	336	305	375	510	528	1	0	49	57	466	432	725	674	898	862	869	1200	694	822	770	995	1001	1045	842	874	1360	1336	148	1971	9	1505	3	1747	0	1271	1	2579	0	1818	0	1158	13	1015	464	1875	827	1029	625	829	757	965	546	704	966	1161	458	306	845	798	607	618	710	1102	1179	1249	888	862	708	686	581	640	575	683	787	728	573	776	717	680	583	675	348	513	679	757	754	745	935	1202	1044	1234	1678	1529	833	973	605	760	994	1560	654	950	1049	823	574	987	0	1949	0	1493	0	788	1	1746	4	2127	2	1455	1	1352	0	1351	0	1368	0	1151	0	741	2	1732	0	1322	2	1423	0	920	1	1296	0	1141	0	1347	0	1403	0	966	1	1039	0	708	3	847	0	1354	1	2378	0	2159	2	1276	392	679	590	669	280	271	197	202	337	298	138	104	253	318	304	332	215	188	122	124	259	247	279	292	277	268	191	210	207	165	528	509	53	61	27	33	19	19	29	16	12	16	18	12	12	2	0	0	0	0	6	7	1	2	10	22	0	0	0	1	10	12	0	0	0	0	24	26	0	2	0	1	0	0	0	0	0	0	0	0	0	0	0	0	4	2	0	0	2	1	2	5	7	8	0	0	2	3	0	1	0	2	0	0	5	4	20	9	14	19	79	65	112	120	188	165	221	248	135	136	270	257	343	401	240	192	163	217	314	301	336	254	285	363	345	346	423	511	328	316	398	415	232	270	121	181	284	358	343	393	257	285	253	353	336	347	510	469	702	713	177	448	0	1212	2	800	1	459	4	1189	0	1103	0	838	2	1021	0	1275	0	1332	3	1818	0	1271	2	1900	1	1965	5	3203	0	1565	1	1028	819	478	405	406	615	627	333	895	313	479	555	596	491	613	491	514	658	788	1239	1308	785	1010	764	868	807	786	1197	1157	738	296	1646	4	1156	1	1458	0	1757	3	1183	0	1135	2	1126	0	1931	1	2064	7	1477	6	1139	35	1036	0	1189	3	1235	0	1498	7	1028	0	1380	0	1192	3	1390	11	695	0	800	440	336	398	637	746	575	625	371	379	318	315	384	408	675	543	452	550	638	541	503	528	605	644	1133	1012	521	659	609	661	984	1151	582	672	801	937	816	1007	733	735	75	1020	0	894	0	2668	7	3629	1	1572	1	2634	1	2229	0	1921	5	1695	0	1710	0	833	0	592	0	797	0	108	29	24	14	9	16	13	64	99	34	50	0	0	4	0	51	1	284	0	105	1	302	5	164	0	189	0	106	0	289	3	352	0	398	0	558	0	513	4	626	2	435	0	289	0	511	1	1005	0	300	17	382	0	351	3	613	0	615	1	730	2	448	0	502	0	410	1	1582	0	572	1	393	0	391	0	490	4	399	4	695	0	519	4	725	0	391	0	530	0	417	0	375	18	418	7	371	1	369	0	347	1	506	20	692	1	252	1	299	1	461	0	579	1	843	1	1400	3	437	6	283	1	296	0	294	1	594	0	427	0	408	1	906	0	428	0	358	0	677	1	407	0	493	0	486	2	471	0	783	2	475	3	504	0	456	5	286	0	302	3	247	6	428	0	347	4	303	0	491	2	211	0	1099	3	384	0	251	0	505	1	502	4	259	0	294	0	180	0	29	7	0	0	33	0	275	0	303	4	9	0	147	0	14	0
05.B.09	WGS	1710	1559	2993	3035	5647	6280	6533	7219	7406	8056	7317	8182	6409	6899	6534	6750	5172	5842	6074	6396	7427	7971	6021	6112	6657	6765	9461	9263	9055	9935	8602	9442	8728	9164	7195	7751	5694	5699	6227	6693	5695	5743	6450	6858	7601	8231	7591	7837	6976	7336	5467	5701	6638	6661	6592	6931	7930	8855	6515	6831	5803	5898	5861	5932	8828	9398	7719	8615	5939	6560	9432	10284	10005	10800	10763	11953	7144	7378	7992	8247	7773	8162	7796	8939	8492	8860	6422	6842	5582	5798	8122	9038	6682	6762	7598	8339	6769	7953	6241	6928	5336	5839	4428	4550	4909	5139	5737	6499	6489	7231	6167	6827	6583	7241	6465	6874	4578	4935	6709	6893	6763	8043	5970	6506	4087	4561	6117	6700	5245	6294	7187	8080	9465	1721	9006	28	9858	45	11016	62	11008	36	8672	45	8161	33	9499	44	10226	39	10506	15	8689	12	11825	31	6985	41	12929	155	5870	33	6905	24	10053	29	10003	36	3570	9	2316	13	1420	4	6289	36	4528	143	448	0	1246	40	180	0	793	13	455	26	6	41	7	9	102	15	86	5	187	7	113	5	199	9	142	2	140	0	61	15	24	0	86	4	161	6	107	10	106	9	63	0	93	6	174	1	134	0	1180	2	608	1	2083	360	3120	8	3451	10	4857	20	4998	30	293	0	6824	17	5971	18	5379	12	5964	245	6150	18	5435	16	6565	9	8025	14	7542	20	5279	3	8114	16	8896	19	7203	65	10327	183	13365	105	16831	60	10386	200	13967	90	8732	41	12380	7	13336	27	13660	21	13931	137	8762	6040	6874	6983	6375	6415	5775	6100	6296	6886	34	16774	6545	9502	6001	6232	6917	7109	8538	8862	7283	7535	5568	6042	5481	5765	6190	6516	6956	7078	6743	7607	7416	8164	7614	7891	7668	7741	4004	4545	5475	5536	6301	6645	7680	8470	10797	21	15131	68	13045	20	14930	105	14490	42	10845	17	9754	24	12069	38	15192	27	14791	50	14207	30	15437	58	17907	56	18050	315	13236	16	21453	49	17295	24	13959	37	15172	135	12279	28	9036	4241	6814	7431	7834	8337	5853	6061	4901	5445	6218	6350	3187	3242	2246	2442	5130	5008	110	127	489	554	4285	4415	5866	6088	7656	7692	7187	7450	8512	9244	8055	8629	7947	7991	8186	8621	4028	16511	15	17633	9	12891	11	14005	13	11383	10	17373	9	20417	40	12407	4	13274	13	18214	3	15620	9	11628	19	17197	13	12134	1	16158	6	10705	1	12530	11	13911	10	16815	6	15371	3	14273	8	15340	7	14162	12	12225	10	10598	20	15872	15	15116	13	13704	13	13441	5	15803	16	17573	6	18030	18	21672	12	21899	16	17545	16	16469	32	17118	4	18042	2	15079	17	19155	8	17945	33	16725	6	13371	8	16431	782	16012	4158	4074	5854	5787	6550	7791	7329	7953	6022	6494	5474	5513	6809	7510	5782	5732	5382	6085	4416	4512	5040	5449	6098	6666	5267	6084	6493	6841	4252	4511	4017	4044	4047	4227	4412	4981	8740	9319	9576	10391	5901	6585	4928	5366	4621	5211	4568	4734	3273	3514	1767	1798	2730	2799	2008	2155	2481	2559	2410	2437	2045	2106	1225	1282	1626	1548	2117	2112	2003	2193	1446	1473	1628	1631	1908	1980	808	941	389	419	441	537	390	400	183	168	97	119	87	255	59	92	31	31	96	59	33	284	81	107	15	16	31	44	17	8	9	15	34	46	144	165	26	27	26	11	16	23	0	0	8	15	6	4	39	47	31	13	40	48	5	19	51	59	16	10	11	19	30	43	28	56	27	17	18	48	26	35	26	25	186	191	352	378	1266	1383	1303	1293	1642	1716	1767	1700	1153	1119	1901	1920	1946	2040	1987	2100	1832	1928	3081	3092	2470	2478	3078	2969	3239	3248	2297	2482	2463	2542	2233	2484	2227	2417	2275	2411	2756	3031	3158	3315	2067	2115	2003	2167	2656	2727	3543	3670	3948	3995	3327	3280	8664	121	5826	21	4944	36	7570	26	8158	118	5250	37	7500	33	10173	261	13032	45	15338	485	11764	49	15861	121	12218	41	10649	56	11571	49	10005	268	8655	24	9098	56	9719	28	6647	40	9119	45	7549	47	9741	129	10809	82	10677	36	13878	50	12705	51	10183	4412	7237	8146	6906	8104	5991	6440	8075	8482	7461	8047	8378	8249	5749	6050	5214	5519	5538	6020	4807	4984	6231	6446	6134	6628	8572	9072	7101	7269	5270	5628	5747	6195	6294	6782	3607	3534	4237	4668	5515	6226	6626	6949	5267	5376	4752	4685	5578	5991	5337	5279	5329	5557	5197	5660	4097	4090	6124	6553	4856	4475	7100	7410	4831	5032	5429	5739	5789	6273	5188	5821	6514	8011	5181	9916	5007	5327	5983	6263	3986	4454	5037	5447	6146	6075	5251	5738	4694	5187	4396	4479	9089	9496	7500	8354	7691	8169	10588	11150	7491	8183	8149	8352	6994	7705	5640	5819	4138	4694	2051	2169	1726	1707	503	536	911	7	690	466	837	3	2201	14	742	9	21	0	118	3	425	1	867	8	777	3	1535	45	1429	0	1546	15	1000	65	1956	11	3826	7	4163	57	3842	25	3901	46	5217	155	3177	42	3008	16	4474	14	4386	22	4200	2	3880	30	4192	20	5120	16	4845	25	5911	102	5105	28	4426	18	6763	59	5886	625	3074	48	3326	76	3229	30	3552	38	4286	32	5505	28	4468	86	5542	47	4823	38	3693	19	4024	25	3883	52	4891	46	3270	14	3466	69	3279	15	4036	95	4170	37	2321	36	3245	52	3320	21	5070	49	5269	211	5470	601	4294	29	3945	208	3694	37	3610	301	4489	49	3528	256	4486	23	5058	33	4504	219	4300	146	4564	23	3574	18	3526	28	4928	26	5246	40	6413	104	6221	79	6028	68	3290	12	2389	8	3379	19	4169	50	3565	21	4216	17	4831	27	3094	31	3470	8	2177	30	2672	64	5	3325	17	5188	12	5578	8	3554	2	3936	10	2027	3	70	0	0	39	924	1	2503	8	2244	7	308	58	908	7	912
05.B.10	MSG	4	5	9	3	10	15	64	57	8	2	21	20	6	43	27	29	16	12	15	11	10	13	8	5	17	25	6	15	13	18	4	12	10	17	25	12	88	106	62	26	27	10	2	26	28	26	3	7	7	8	90	63	11	7	6	7	8	11	5	8	19	3	9	18	18	14	1	64	0	45	0	97	0	42	0	88	0	19	0	83	0	35	0	127	0	39	0	26	0	24	1	17	12	49	16	5	4	6	7	20	8	7	8	4	23	37	20	9	3	20	8	5	0	22	0	17	0	17	0	56	0	11	0	21	0	9	0	23	0	22	0	45	0	63	0	16	0	131	0	19	0	38	0	50	0	35	0	38	0	9	0	11	0	24	0	40	0	8	0	37	0	63	0	11	0	22	0	35	0	2	0	1	0	0	0	4	0	14	0	0	0	0	0	0	0	0	0	0	0	0	0	0	0	0	0	0	0	0	0	1	0	0	0	0	0	2	0	1	0	0	0	0	0	0	0	1	0	0	0	0	0	0	0	0	0	2	1	1	0	1	0	4	0	3	0	14	0	1	0	31	0	0	0	12	0	14	0	17	0	40	0	5	0	16	0	27	0	25	0	25	0	31	0	40	0	32	0	88	0	23	0	26	0	36	0	65	0	34	0	156	0	14	0	17	0	30	0	55	0	5	0	24	0	16	0	14	0	128	0	19	0	37	0	32	0	62	0	53	0	64	0	67	0	92	14	21	12	22	13	14	15	19	10	9	8	14	6	20	19	12	14	7	9	18	10	11	9	23	20	38	0	24	3	14	0	22	0	22	0	31	0	22	7	26	26	10	46	31	11	18	29	96	85	23	8	16	38	21	21	13	26	26	18	19	5	4	17	7	11	15	10	15	6	10	12	24	22	10	4	12	0	7	0	0	0	0	23	17	21	24	50	43	9	18	22	16	5	48	12	19	14	12	34	30	25	40	25	16	4	30	11	14	23	21	14	26	14	7	12	7	62	25	38	0	16	0	39	0	21	0	61	0	18	0	115	0	44	0	12	0	123	0	21	0	30	0	9	2	15	0	62	0	20	0	12	0	17	0	17	0	11	0	10	0	29	0	28	1	132	201	10	13	2	12	47	65	28	0	162	0	23	0	31	1	29	25	7	7	14	12	8	16	32	25	8	18	14	12	3	10	16	10	3	2	9	21	13	5	7	16	8	9	19	5	22	13	34	14	16	6	4	11	12	1	2	11	6	17	17	7	36	25	47	76	8	9	6	11	11	16	4	5	3	7	7	20	0	9	14	11	2	5	0	0	2	5	0	9	0	5	0	9	0	5	0	11	0	74	0	1	0	4	0	1	0	3	0	1	0	0	0	0	0	0	0	0	0	0	0	0	0	0	0	0	0	0	0	0	0	0	0	0	0	1	0	0	0	0	0	0	0	0	0	0	0	0	0	0	0	0	0	0	0	0	0	0	0	0	0	0	0	0	0	0	0	0	0	0	0	0	0	0	0	1	0	1	0	1	0	7	0	4	0	10	0	4	0	8	0	48	0	9	0	6	1	2	0	6	0	19	0	17	0	92	0	7	0	10	0	10	0	8	4	3	4	11	13	5	2	1	13	10	9	5	8	22	2	1	27	19	3	8	3	14	14	18	8	19	2	6	50	1	35	0	14	1	34	0	30	0	27	0	32	0	37	0	10	11	9	2	27	9	13	3	9	11	14	23	6	7	41	36	21	21	1	21	8	12	32	71	5	19	44	7	12	10	116	87	15	23	5	36	14	9	14	23	6	13	15	17	8	6	4	7	39	24	53	55	4	38	0	28	0	27	0	25	0	24	0	45	0	16	0	54	4	20	13	10	7	3	10	7	10	5	11	9	8	14	5	8	0	14	0	24	0	27	0	12	0	13	0	23	0	22	0	99	0	28	0	24	0	82	0	10	0	30	0	28	0	21	0	19	0	14	0	91	0	194	0	27	0	117	0	32	0	20	0	11	0	76	0	15	0	9	0	16	0	0	0	0	0	0	0	1	5	1	0	7	0	0	0	0	0	0	13	0	5	0	2	0	0	0	5	0	6	0	15	0	3	0	12	0	13	0	28	0	32	0	1	0	19	0	5	0	36	0	15	1	8	0	15	0	6	0	12	0	15	0	1	0	4	0	11	0	115	0	40	0	0	8	0	3	0	7	0	3	0	10	0	6	0	21	0	17	0	53	0	10	0	8	0	5	0	7	0	20	0	4	0	4	0	15	0	0	0	19	0	34	0	11	0	28	0	11	0	40	0	4	0	19	5	3	24	0	36	0	6	0	31	0	5	0	4	0	50	0	4	0	6	0	37	0	5	0	3	0	7	0	9	0	4	0	1	0	4	0	2	1	6	0	10	0	11	0	29	0	5	0	48	0	6	0	15	0	15	0	5	0	20	0	0	0	0	0	0	0	0	0	0	0	12	0	2	0	0	0	2	0	0	0
06.A.01	MSG	0	106	0	181	0	313	0	730	0	335	2	454	161	208	203	200	170	171	197	218	213	221	82	88	118	186	274	254	318	265	172	215	292	250	240	208	313	196	243	325	143	150	0	550	0	380	103	149	175	175	256	348	178	168	113	109	190	207	127	251	129	145	104	122	200	191	209	274	165	146	365	348	190	198	0	555	0	344	0	517	0	352	1	472	0	412	0	277	0	247	0	448	0	340	0	373	0	315	0	349	0	128	0	335	0	384	0	330	0	270	0	204	0	249	1	282	0	230	0	292	0	284	0	341	0	155	1	209	0	292	0	414	0	319	0	189	0	668	0	182	0	265	0	351	0	267	0	269	0	146	30	178	86	122	219	189	103	103	141	200	150	72	106	66	132	150	102	156	57	44	21	57	15	15	57	68	49	34	4	3	9	11	3	3	6	5	7	2	0	0	0	2	0	0	0	2	0	2	0	1	1	1	0	1	1	3	0	1	0	0	1	1	3	0	0	1	1	1	0	0	0	2	2	1	1	5	9	6	3	0	11	20	35	20	47	63	83	67	50	30	2	1	82	71	99	160	67	64	152	106	56	97	116	119	116	130	101	145	142	124	66	85	126	151	94	114	112	118	144	154	122	155	211	191	296	0	311	0	760	0	218	1	403	1	406	8	388	0	235	0	253	0	289	2	178	2	713	0	175	248	217	318	152	166	144	244	350	78	400	2	373	0	268	0	375	6	385	1	346	0	298	0	305	0	341	9	224	0	266	0	283	0	321	2	415	0	285	0	408	0	332	0	321	0	271	0	169	104	191	208	329	223	253	272	186	167	282	310	250	246	304	376	354	251	183	237	233	288	168	209	175	236	185	208	161	181	177	318	168	192	122	95	196	147	211	189	72	74	88	78	114	106	0	0	10	15	102	115	169	174	307	246	170	247	201	191	172	238	278	250	215	221	356	296	294	288	182	157	182	230	143	149	293	296	208	147	171	150	130	131	329	343	188	233	121	208	172	242	103	160	349	338	105	82	204	196	102	130	193	253	280	375	207	220	169	166	128	152	125	147	257	205	149	146	165	140	61	264	0	274	0	308	1	344	0	522	0	629	0	1005	1	470	0	415	0	1029	0	365	267	241	193	205	241	179	164	174	93	94	223	205	224	239	148	163	101	134	116	162	143	184	89	149	87	96	216	220	134	130	144	158	68	96	167	166	131	132	127	152	167	163	105	84	104	157	58	75	89	95	110	98	218	242	206	291	140	134	122	140	117	158	48	83	49	31	82	58	20	29	62	65	100	81	38	54	37	27	55	53	70	54	77	54	40	56	47	40	99	126	15	15	9	14	5	0	4	6	4	4	2	4	0	0	0	0	1	0	1	1	0	0	3	1	0	0	0	0	1	1	0	0	0	0	5	10	0	0	0	0	0	0	0	0	0	0	0	0	0	0	0	0	0	0	0	0	0	1	0	0	1	1	0	0	0	0	0	0	0	0	0	0	0	1	7	7	0	1	17	28	32	25	47	31	41	52	27	28	63	61	112	92	64	57	53	53	54	54	68	62	54	78	108	67	154	119	85	84	95	109	75	63	31	27	73	82	89	78	57	78	74	80	63	103	100	114	152	147	72	97	199	150	137	77	67	68	87	121	173	164	72	75	101	115	143	123	107	137	189	221	168	163	263	199	159	273	192	511	163	158	96	108	343	105	246	0	311	0	148	0	147	0	244	0	204	0	248	0	312	0	569	0	382	2	424	2	374	0	835	0	223	0	392	0	241	0	404	0	426	0	258	0	296	0	235	0	474	0	586	3	370	0	274	6	242	0	284	0	277	1	294	0	194	59	179	205	127	175	131	140	103	70	130	135	76	78	132	206	152	134	96	133	76	76	113	100	188	153	46	182	1	305	0	252	0	317	0	581	0	318	0	336	4	492	0	317	0	430	0	445	7	337	0	295	0	170	0	681	0	913	0	354	0	821	0	506	0	430	0	462	0	501	0	234	0	134	0	195	0	26	7	6	1	4	3	4	11	9	6	5	0	0	1	0	10	2	63	0	20	0	67	1	28	0	71	0	28	0	98	0	49	0	98	0	137	0	140	0	126	0	104	0	76	0	118	2	271	0	75	3	77	0	88	1	132	0	140	1	217	0	99	0	115	0	92	0	502	0	125	1	74	0	80	0	96	0	77	0	147	0	96	0	135	0	77	1	167	0	122	0	86	0	86	0	81	0	97	0	84	0	111	0	176	1	73	1	68	0	116	0	113	0	172	0	258	1	104	2	61	0	57	0	66	1	134	0	101	0	72	0	167	1	114	0	97	0	148	0	95	0	135	0	182	0	110	0	159	0	114	0	118	0	178	0	50	0	44	0	57	1	116	0	103	0	55	0	145	0	54	0	190	0	106	0	56	0	115	0	124	0	77	0	48	0	65	0	7	1	0	0	5	0	78	0	51	1	0	0	55	0	0	0
06.A.02	MSG	28	0	34	0	78	1	241	1	54	0	89	0	68	0	58	1	66	0	71	0	82	1	34	0	43	1	100	0	121	0	77	1	83	3	149	1	272	3	189	6	110	1	73	3	69	0	43	1	55	1	256	0	74	4	62	1	54	0	50	1	61	1	27	0	62	0	139	0	61	0	277	18	34	55	107	95	22	36	61	58	33	51	90	122	62	58	80	25	29	26	28	49	51	27	22	38	18	51	16	34	21	15	22	29	39	44	22	22	51	43	16	21	14	26	19	25	34	22	42	45	30	21	37	17	15	17	19	18	21	20	32	60	31	49	22	34	114	131	7	17	23	36	76	54	31	64	38	35	8	15	23	28	16	21	34	42	42	8	27	24	56	20	30	10	24	25	35	43	16	13	7	5	2	4	8	6	15	8	0	1	0	2	0	0	1	2	1	2	0	0	0	1	0	0	0	0	0	0	0	0	0	1	0	0	0	0	0	1	0	0	0	0	0	0	0	1	0	0	0	0	0	0	1	0	1	0	1	2	0	0	3	3	11	6	17	15	4	13	8	15	2	0	17	7	16	17	21	18	74	42	13	23	25	26	26	51	23	18	33	20	24	31	55	15	27	59	72	42	14	39	31	16	36	31	64	50	13	23	198	256	26	43	16	80	36	32	51	60	31	25	15	13	55	5	63	3	346	0	58	0	76	0	81	1	55	0	60	0	99	1	65	38	37	162	32	97	39	38	37	14	19	35	34	27	42	27	20	45	38	47	30	30	26	41	35	29	18	39	41	117	23	17	23	27	31	33	27	19	35	40	72	45	30	74	20	32	97	105	34	68	1	418	0	96	41	31	93	59	34	33	31	44	34	50	27	42	24	48	24	49	12	24	41	56	36	40	12	28	10	13	31	42	0	0	4	1	17	19	63	32	122	102	45	45	23	54	23	73	24	53	38	41	48	42	68	71	27	40	25	42	36	19	46	55	23	69	37	22	18	41	86	120	37	27	21	22	43	62	18	23	114	90	6	10	65	45	62	0	86	0	241	2	64	0	55	0	43	0	55	4	133	0	49	0	70	0	54	1	19	7	37	22	27	34	54	51	36	78	3	530	0	64	0	75	1	384	0	100	0	130	1	72	0	91	0	47	0	51	0	60	0	82	0	94	0	47	0	29	0	72	0	55	0	38	0	91	0	45	0	71	0	44	0	71	0	41	0	56	0	63	1	31	0	43	0	29	0	32	1	46	1	128	1	335	2	49	0	44	0	69	0	54	1	9	27	27	9	15	24	25	0	27	0	25	0	15	0	12	0	15	0	26	0	18	0	14	0	120	0	2	0	6	0	0	0	5	0	1	0	2	0	0	0	0	0	0	0	0	0	0	0	0	0	0	0	0	0	0	0	0	0	0	0	1	0	0	0	0	0	0	0	0	0	0	0	0	0	0	0	0	0	0	0	0	0	1	0	1	0	0	0	0	0	0	0	0	0	0	0	0	0	1	0	0	0	4	0	14	0	10	0	11	15	12	4	8	5	13	41	34	7	8	7	15	18	17	7	11	6	28	7	16	98	56	7	7	24	17	7	17	6	10	12	21	22	17	23	21	10	28	20	18	10	15	31	54	13	16	64	72	19	31	11	9	33	33	29	42	15	7	33	40	51	22	15	14	18	37	37	40	41	36	70	43	31	295	25	36	29	19	105	13	23	20	38	32	17	88	16	16	79	84	29	38	26	26	22	27	162	187	18	43	91	34	41	32	233	168	8	38	100	24	27	40	24	32	34	38	21	22	26	24	21	28	89	84	106	134	21	38	43	21	18	19	31	37	25	12	25	37	24	30	56	31	22	30	20	32	19	14	21	18	15	20	34	48	22	36	20	21	23	21	16	17	55	22	0	32	0	59	0	59	0	80	116	90	16	33	34	20	77	73	18	28	28	43	35	55	30	31	26	38	18	14	46	147	214	156	24	40	113	122	65	56	38	28	48	21	72	54	36	9	4	6	17	13	4	1	0	0	0	0	3	2	7	3	1	8	0	0	0	0	4	1	44	0	0	0	13	0	11	0	19	0	5	0	22	0	20	0	11	0	26	0	55	0	23	0	13	0	18	0	35	0	116	0	9	0	26	0	21	0	20	0	19	2	40	0	3	0	6	0	27	0	213	0	52	0	21	0	19	0	27	0	9	0	33	0	6	16	0	22	0	21	0	85	0	23	0	21	0	27	23	2	23	0	19	0	15	3	20	1	5	1	35	0	18	0	10	0	87	0	142	3	25	0	4	0	14	0	3	1	66	2	47	0	10	0	121	1	27	0	7	0	43	0	19	0	24	0	66	5	22	0	12	0	12	0	19	1	45	0	9	0	17	0	10	0	29	0	17	0	14	1	81	0	14	1	147	0	7	0	11	0	27	1	20	1	12	0	10	0	8	0	0	0	0	0	4	2	19	2	7	0	0	0	34	0	0	0
06.A.04	MSG	48	46	99	87	169	196	278	296	153	243	230	284	176	176	192	286	163	184	159	222	210	202	89	118	168	178	18	558	0	703	1	394	275	245	219	131	271	273	284	297	196	200	203	248	385	0	310	0	288	0	487	1	370	0	307	1	409	0	238	4	290	0	243	2	341	1	396	2	238	0	666	0	481	0	605	0	255	96	228	227	168	160	182	219	187	204	190	167	150	158	241	311	207	188	176	210	184	247	209	179	96	72	131	210	114	176	117	151	246	8	226	0	253	0	328	0	208	0	232	0	280	2	302	3	139	0	200	0	258	0	346	3	336	0	317	0	422	0	203	0	302	0	384	0	316	1	250	0	161	0	161	0	214	0	303	0	180	1	386	0	405	1	190	0	333	0	300	1	116	0	82	0	40	0	130	0	87	4	17	0	27	1	2	0	17	0	10	0	0	0	0	1	0	0	2	0	1	0	4	0	14	0	3	0	0	0	6	0	0	0	0	0	5	0	3	0	3	0	0	0	4	0	5	0	2	0	35	0	5	0	39	0	55	0	100	0	171	1	92	0	6	0	196	7	239	0	166	0	244	0	126	0	213	0	238	0	232	1	319	0	198	1	233	0	227	0	236	0	379	0	272	0	386	1	243	0	320	0	541	2	301	1	336	1	407	6	426	1	269	0	299	0	217	0	165	0	600	0	416	0	491	0	312	0	321	0	452	4	385	3	378	0	284	0	384	12	357	2	377	0	413	0	325	0	447	16	258	0	221	0	262	0	377	0	184	158	135	216	195	222	179	219	204	182	155	167	161	131	261	227	369	299	215	311	175	216	257	336	206	277	292	383	240	265	229	262	234	288	151	157	373	0	350	8	328	4	379	0	329	1	196	0	352	0	517	0	121	0	159	0	236	0	0	0	0	26	0	224	0	357	0	490	1	533	49	342	188	260	266	328	208	259	313	307	275	256	199	181	203	207	91	162	324	328	213	212	141	158	143	121	242	272	209	208	200	196	239	222	144	149	263	231	113	69	203	194	142	209	196	266	288	333	202	191	181	174	165	179	161	178	178	227	142	201	176	144	147	175	116	149	129	162	173	194	279	304	298	350	440	412	405	43	289	0	389	220	290	66	503	0	380	0	451	4	420	0	208	0	348	23	222	267	181	174	136	189	185	167	174	168	149	140	106	80	160	227	131	116	143	130	80	93	120	156	121	129	152	193	178	147	139	90	139	102	85	117	97	120	156	159	216	262	253	320	145	150	125	131	166	176	69	60	59	68	68	106	38	45	75	92	72	86	62	61	34	36	70	65	67	65	69	77	42	58	63	47	99	119	18	13	6	9	2	3	7	2	4	5	3	1	0	1	0	0	0	0	0	0	1	1	4	3	0	0	0	0	0	2	0	0	1	0	6	8	0	0	0	0	0	0	0	0	0	0	0	0	0	0	0	0	1	0	0	0	0	0	0	1	1	4	2	0	1	0	0	0	0	0	0	0	1	1	13	3	3	0	34	16	20	42	40	43	55	45	49	26	77	56	94	97	58	54	44	74	64	74	83	67	55	70	103	108	123	124	93	92	100	96	62	58	39	48	60	103	85	110	48	80	70	79	77	83	109	115	154	163	70	82	147	152	107	104	70	68	112	107	115	152	73	92	98	116	140	126	116	150	186	215	15	287	0	487	0	424	0	719	0	322	0	279	1	246	0	192	1	294	0	419	1	230	1	284	0	358	0	308	0	374	0	561	0	492	0	429	0	362	0	639	0	181	0	437	0	427	0	340	0	358	0	323	70	241	122	114	268	192	21	345	1	432	0	267	0	306	0	465	0	343	0	388	0	337	0	368	0	343	0	419	0	205	0	293	0	203	0	422	0	330	0	217	0	159	4	187	0	296	0	216	0	236	0	293	0	340	0	490	0	336	0	308	0	535	1	338	0	449	0	428	2	351	0	281	0	213	0	604	0	767	0	391	0	640	0	514	0	505	0	442	0	420	0	208	0	140	0	179	0	17	0	8	3	3	0	6	0	42	0	21	0	0	2	0	16	2	76	0	41	0	78	1	33	0	49	0	30	0	72	0	72	0	78	0	140	0	129	3	127	0	125	0	82	0	209	0	252	0	64	1	97	0	109	0	147	0	155	6	181	0	135	0	123	0	120	0	465	0	104	0	68	0	116	0	101	1	91	0	184	0	26	87	1	176	0	108	0	170	0	104	0	92	0	146	0	110	0	119	0	114	1	131	0	162	0	76	0	84	0	119	0	118	0	161	0	124	0	133	0	86	0	93	0	80	0	142	0	158	1	105	5	238	0	129	0	105	4	131	0	70	0	141	0	140	0	114	0	138	0	127	0	159	0	110	0	71	14	63	51	2	119	1	80	0	94	0	134	0	63	0	201	0	68	0	64	0	152	1	105	1	69	0	66	0	46	0	4	1	0	0	6	0	62	0	65	1	5	0	31	0	0	0
06.A.05	MSG	50	47	90	76	119	150	366	317	175	191	215	278	353	24	367	0	353	5	384	0	318	0	198	1	278	0	570	0	572	8	401	2	479	3	319	138	307	268	193	292	156	199	159	280	176	232	173	102	132	193	191	312	190	188	176	155	171	219	112	177	123	145	118	129	247	250	227	325	136	156	285	355	190	198	306	298	200	221	250	230	189	175	209	262	32	392	0	351	0	322	1	583	1	361	0	446	1	361	1	384	0	169	0	322	229	140	111	160	136	127	114	83	147	108	136	165	93	124	175	158	167	169	158	192	91	82	53	132	126	133	132	236	153	149	118	95	237	327	102	123	146	143	196	142	147	113	168	149	94	92	103	93	115	145	132	201	74	115	169	163	125	89	97	102	167	151	122	152	63	69	26	42	15	15	76	70	43	35	6	2	16	10	3	0	7	5	5	13	0	0	0	3	3	2	2	1	1	1	0	1	1	2	2	1	2	1	0	3	1	1	0	1	1	3	2	3	0	2	0	0	3	2	2	1	0	2	16	18	0	0	13	32	24	23	58	62	77	54	45	40	2	2	78	79	115	130	92	84	182	131	64	61	124	98	117	133	137	136	164	149	74	85	118	180	111	109	154	112	156	143	153	188	28	302	2	372	170	189	348	389	144	156	231	248	204	195	327	105	258	2	333	1	287	0	211	0	673	7	442	0	371	1	432	1	350	1	462	0	473	2	417	2	286	0	346	8	427	3	345	1	333	10	306	0	367	7	238	0	181	0	292	1	431	0	370	1	277	0	441	0	289	3	414	0	294	0	295	0	407	1	655	0	484	4	353	1	743	1	514	0	579	3	571	3	425	0	443	0	197	188	322	0	473	4	410	0	458	0	381	0	178	0	429	0	527	0	164	0	173	0	238	1	0	0	24	0	186	0	357	0	660	3	399	5	397	3	434	0	561	2	416	2	562	1	555	2	359	1	366	2	278	0	549	1	394	5	348	1	416	1	769	1	438	0	323	6	372	0	256	3	625	5	271	0	421	2	247	0	420	4	653	1	451	1	384	3	249	1	293	2	439	2	371	2	393	0	367	0	187	0	318	2	388	3	388	0	525	10	974	2	382	2	338	1	434	12	269	1	621	10	377	0	370	3	398	2	157	1	443	2	418	9	289	4	231	0	254	1	295	3	247	1	179	0	331	2	255	2	298	0	149	0	273	0	239	8	245	0	350	3	270	1	302	0	167	0	187	2	223	5	514	2	516	2	170	119	131	145	146	134	56	64	69	57	59	72	45	29	35	82	85	97	58	48	31	32	68	50	57	56	74	81	45	54	71	54	91	81	7	13	4	7	3	2	2	7	2	3	7	4	0	3	0	0	0	0	0	0	0	0	3	2	0	0	0	0	2	0	1	0	0	0	5	7	0	0	0	0	0	0	0	0	0	0	0	0	0	0	0	0	0	0	0	0	0	0	0	0	3	5	1	0	0	0	0	1	0	0	0	0	0	0	0	1	4	8	21	21	31	32	42	35	66	56	48	42	46	76	116	120	69	61	47	44	77	77	82	48	74	106	85	87	141	147	65	80	90	84	66	80	34	27	92	76	76	94	64	59	60	89	81	86	117	108	148	133	84	69	169	194	129	137	58	52	115	123	156	145	59	84	117	145	174	156	125	169	215	240	176	140	302	234	186	240	203	549	155	166	135	147	140	175	0	242	0	323	1	404	0	201	2	258	0	258	4	243	0	424	1	556	2	545	0	407	0	352	5	859	0	211	1	399	0	351	3	376	7	283	1	324	3	320	7	271	1	412	1	594	4	411	2	378	0	260	2	313	0	336	1	299	3	293	9	416	0	326	1	365	2	196	1	262	0	200	1	401	2	249	0	230	0	137	0	192	0	362	0	218	0	268	0	248	1	387	0	610	0	341	0	329	0	582	0	349	0	472	0	474	10	379	0	335	0	206	205	274	464	565	243	207	333	396	267	288	257	343	147	279	0	536	0	244	0	148	0	210	0	9	4	6	0	10	7	3	20	16	2	5	0	0	3	0	17	0	73	0	36	0	74	1	41	0	61	0	35	0	106	0	97	0	65	0	136	0	190	0	125	1	86	0	89	0	146	0	256	0	54	3	78	2	63	0	141	0	180	0	163	0	114	0	103	0	89	0	438	1	129	0	64	0	69	0	92	1	101	1	160	0	106	0	128	2	106	0	189	0	88	0	95	2	87	1	82	0	90	0	95	2	129	4	166	0	71	1	62	0	110	2	108	0	160	2	322	1	113	1	54	0	50	0	62	0	150	0	143	0	83	0	229	0	93	0	64	0	199	1	98	0	114	0	209	0	96	0	177	0	90	0	136	0	132	0	58	0	88	0	59	0	115	1	82	3	38	0	177	0	62	0	273	0	107	0	62	0	103	0	128	0	58	0	72	0	41	0	8	0	0	0	5	0	79	0	105	3	2	0	33	0	0	0
06.A.06	MSG	37	30	65	58	118	120	204	242	172	59	263	0	208	1	209	6	224	1	149	83	126	134	62	97	96	136	164	175	212	213	121	121	180	165	115	146	155	239	189	191	83	154	86	128	115	103	151	15	209	5	346	5	249	2	181	0	200	0	171	3	126	3	147	0	209	0	274	1	157	0	479	3	97	151	208	175	108	117	179	163	13	215	1	265	0	236	0	245	3	182	2	297	1	232	1	282	0	247	1	248	0	150	3	188	2	226	0	210	50	112	84	62	66	82	101	138	74	59	99	118	83	81	112	95	38	66	57	81	82	89	91	162	90	101	77	56	172	154	71	72	97	85	159	118	71	94	87	82	41	68	81	76	77	73	83	139	54	54	97	95	84	56	74	64	125	115	86	94	26	28	15	37	6	14	43	25	30	40	3	4	7	13	4	3	6	5	1	2	0	0	0	1	0	1	0	0	0	1	0	0	4	1	2	4	2	1	0	0	0	0	0	0	0	0	0	3	0	4	0	0	0	1	0	3	0	0	9	9	1	1	11	22	25	26	22	45	49	35	21	38	1	1	55	42	57	75	54	45	128	73	52	42	63	109	85	89	86	57	111	96	47	39	66	57	61	91	133	100	107	88	102	98	117	113	119	116	114	96	199	291	95	112	146	139	128	110	138	137	102	102	134	77	85	83	63	109	237	236	150	147	155	196	124	147	169	45	243	0	336	0	237	2	208	1	214	3	224	1	244	0	208	0	233	0	222	7	156	2	155	1	152	0	241	1	247	0	207	4	281	1	204	0	192	1	166	0	188	0	251	2	402	0	268	0	250	0	338	1	320	0	445	2	360	2	261	4	298	0	248	1	240	0	238	1	219	0	260	0	270	0	140	0	229	0	260	0	99	0	126	0	169	0	0	0	0	23	0	140	2	215	0	303	3	299	2	297	0	389	1	306	130	133	260	209	193	182	127	84	136	110	122	76	166	183	136	120	99	80	120	73	208	178	145	206	101	93	136	127	55	126	6	416	0	115	0	288	3	160	12	336	3	448	1	258	2	172	0	169	1	251	9	298	3	263	2	204	0	209	12	152	84	91	139	102	126	137	166	194	332	260	145	136	79	105	80	479	8	275	6	289	4	210	83	195	109	111	78	71	135	112	118	159	89	117	82	94	59	95	66	114	92	102	66	69	87	150	94	74	31	193	1	162	7	159	1	191	1	166	44	126	66	72	63	73	53	52	78	78	82	107	169	175	188	202	67	108	72	99	81	114	50	57	50	21	40	40	25	17	41	37	47	57	29	43	13	19	44	39	51	53	40	40	31	27	38	31	74	103	14	12	7	5	3	2	1	6	1	2	2	0	0	1	0	0	0	0	0	1	0	0	3	1	0	0	0	0	1	0	0	0	0	0	4	6	0	0	0	0	0	0	0	0	0	0	0	0	0	1	0	0	0	0	0	0	0	0	1	1	1	2	0	0	0	5	0	0	0	0	0	0	2	0	4	1	2	1	17	14	17	10	29	16	18	49	30	17	44	47	65	63	31	38	45	31	51	43	48	26	49	73	60	45	107	109	64	54	38	68	53	50	22	16	51	53	73	45	50	51	40	38	51	50	68	82	110	72	65	43	81	92	63	60	39	44	91	110	100	122	56	56	64	97	10	190	0	178	1	254	0	219	0	280	0	292	2	637	2	274	2	143	0	118	0	124	0	176	0	216	0	146	0	206	0	166	0	134	0	238	0	403	0	301	0	269	0	212	0	422	44	93	148	150	112	128	150	119	128	121	104	97	108	85	92	77	143	164	185	187	143	166	90	100	70	113	119	109	78	99	86	145	72	101	120	116	70	123	73	123	57	74	102	93	67	60	79	81	88	90	45	82	56	58	57	65	101	113	31	122	0	223	0	159	1	238	0	433	0	192	0	172	1	351	0	170	0	271	0	261	2	213	0	194	0	144	1	408	1	668	0	312	0	501	3	391	3	235	2	273	0	317	0	144	0	97	1	132	0	12	6	6	2	0	4	3	11	11	4	4	0	0	2	0	14	1	61	0	13	0	43	1	15	0	30	0	9	0	50	0	50	0	55	0	103	0	91	1	92	0	76	0	51	0	73	0	144	0	57	1	71	1	41	1	75	0	107	0	118	0	70	0	57	0	57	4	298	0	48	0	44	0	46	0	85	0	52	0	113	0	61	0	67	1	65	0	112	0	71	0	63	1	44	0	77	0	81	0	46	0	75	2	162	0	37	0	58	0	78	0	72	0	142	0	249	2	83	2	42	0	36	1	42	1	85	0	69	0	48	2	177	0	64	0	5	69	18	112	68	0	107	0	83	2	61	0	112	0	63	0	80	0	91	0	40	2	46	0	34	0	72	0	54	0	37	0	129	0	40	0	135	0	46	0	25	0	82	0	85	2	57	0	35	0	9	1	9	1	0	0	9	0	32	0	40	0	2	0	34	0	0	0
06.A.07	WGS	1482	1484	2848	2854	5251	5905	5995	6368	6616	7174	6462	6882	6029	6504	5935	6214	5009	5074	5760	5825	7199	7345	5531	6066	5900	6528	8502	8780	8513	8879	7863	8407	7795	8562	6617	7319	5037	5417	6022	5903	5244	5345	1958	10393	12	15021	6496	7250	6137	6912	4908	5551	5674	6294	6532	6468	7030	7734	5781	6384	5215	5725	5470	6093	7902	8846	6937	7617	5701	5958	8361	9379	9184	9737	9930	10162	6423	6986	7393	8082	7130	7548	6734	7851	7230	7744	6064	6192	5036	5585	7514	8377	6147	6469	6697	7296	6493	7359	5625	6097	4407	4846	4110	4498	4253	4818	5827	5635	6054	6321	5798	6088	6196	7071	5459	7263	5	8340	3007	9341	6361	6935	5338	5757	3785	3761	5333	6063	4735	5503	6544	7300	5118	5319	3841	4106	4800	4894	5081	5401	4905	5326	3940	4129	3718	3784	4479	4573	4945	4595	4964	5220	3873	4024	5572	5731	3031	3487	5916	6502	2763	2862	3228	3275	4310	4516	4585	4894	1648	1760	1059	1134	738	714	2859	2913	2236	2272	222	244	567	655	87	78	383	345	244	215	9	45	0	7	32	57	42	57	69	78	38	53	89	107	65	80	77	54	33	50	9	7	39	38	64	96	45	52	44	32	37	41	28	49	96	106	69	61	487	566	274	259	907	1437	1465	1421	1640	1711	2277	2268	2378	2332	150	163	3185	3123	2703	2630	2534	2687	2797	2989	5503	343	4960	11	5971	9	7376	4	6996	13	4703	21	7290	21	8368	15	6823	65	9273	92	12661	76	15420	65	9621	156	11867	58	8173	35	9053	2248	5962	6490	6171	6304	6924	5723	13184	22	11838	16	11748	12	10249	41	11759	53	13792	77	14778	44	10644	14	11899	58	15094	65	13531	41	10158	152	9623	13	10932	15	12218	657	6706	6805	6906	7291	7115	7287	7026	7296	3605	3915	4638	4886	8382	3466	14188	36	9802	29	13775	52	11960	33	14025	93	13059	46	9475	4	9008	32	11152	53	12991	8	14161	31	13482	32	14132	24	16607	59	16439	287	12367	24	19497	67	15681	22	12332	33	13658	114	11161	32	11991	264	12471	41	14779	24	11183	25	9556	15	10973	6	5935	0	4343	16	9201	11	223	0	621	561	3832	3968	5517	5546	6886	7418	6348	6814	8142	7949	7020	8074	6854	7654	7143	7613	9081	9670	7648	8279	5673	6166	6108	6261	5139	5287	6945	7584	8407	9446	5569	6339	5747	6047	7743	8165	6825	7507	4828	5472	7090	7773	5097	5768	6863	7237	4519	5118	5175	5735	6257	6071	5454	9771	11	14536	9	12972	4	13931	8	12420	9	10710	9	10010	10	14043	5997	7824	6052	6595	5945	6199	6810	7480	7427	7646	7783	7891	8680	9662	8954	10425	7606	8245	7078	7426	6900	7858	7768	7968	6325	6976	8350	8962	7708	8282	6864	7610	6155	6435	7069	7864	7247	8246	3761	3891	5129	5645	6127	6571	6902	7261	5102	5745	4747	4906	6309	6638	5478	5521	4886	5310	3761	3952	4680	4948	5627	6232	4859	5553	5695	6294	3933	3927	3663	3760	3819	3994	4141	4399	7339	8459	8771	9349	4966	5854	4568	4653	4433	4656	4222	4344	3055	3399	1577	1636	2460	2586	1965	2193	2382	2383	2138	2388	1749	1906	1109	1074	1377	1447	1793	1767	1855	1966	1372	1357	1576	1505	1880	1931	798	840	347	384	373	480	352	330	175	152	98	92	96	230	62	73	32	36	85	58	42	279	69	79	4	8	31	25	12	15	7	9	27	9	139	138	24	12	27	11	12	19	0	0	7	11	0	8	31	42	24	18	28	22	10	13	58	42	13	16	18	16	24	37	33	59	22	27	18	34	39	35	31	25	160	177	315	367	1198	1279	1109	1083	1562	1487	1504	1677	988	1072	1745	1930	1738	1959	1792	1836	1570	1715	2714	2771	2218	2196	2650	2895	2673	2958	2144	2192	2213	2363	2084	2095	2058	2032	2088	2220	2563	2621	3040	3143	1891	1829	1809	2088	2323	2448	3133	3336	3404	3773	2880	2936	3993	4327	2713	2741	2234	2496	3402	3555	3774	3817	2433	2404	3434	3674	4892	4823	6137	4720	6908	7859	5051	5315	6936	7414	5309	5885	5081	5256	5429	5468	4467	4892	4076	4183	4181	4574	4382	4386	3094	3195	6814	1489	6786	15	9219	84	9819	36	9802	37	12272	35	11752	54	9575	4028	6766	7222	6259	7361	5443	6383	6977	7835	9496	4429	14814	89	9969	37	9526	23	10211	42	8777	68	11009	31	11559	42	15912	324	12704	151	9346	39	10918	40	11806	42	6332	7	8265	35	10230	41	11751	75	9793	50	9007	46	10284	40	9371	18	8627	659	4828	5061	3597	3698	5368	5874	3858	4408	3	13725	4	8989	4	10109	3	11213	9	10085	4	13907	8	13930	9	10176	6	11188	38	7584	13	9886	8	11076	1	9868	6	8905	5	8424	6	16925	8	15014	5	15655	17	19961	7	14324	3	14768	10	14424	3	11234	11	8661	0	4091	1	3505	0	956	362	399	190	892	365	386	895	979	351	399	6	10	99	6	395	2	725	13	749	0	1282	37	1312	1	1364	7	902	54	1824	21	3606	1	3764	58	3666	19	3626	60	4642	125	3006	37	2754	22	3793	12	3832	18	4058	20	3407	17	3956	15	4496	9	4377	25	5077	119	4464	17	4101	9	5755	27	5611	507	2524	40	3005	55	2856	16	3085	32	3982	20	5027	32	3895	41	5103	39	4217	16	3211	17	3739	21	3525	49	4326	27	2903	1	3102	58	1090	2134	3	3734	2	4031	2	1911	1	3049	4	3148	3	4942	4	5112	628	4994	63	4058	3551	131	3083	15	3204	240	3997	60	3194	261	3690	32	4617	27	4069	186	3999	123	4148	9	3037	13	3230	28	4784	27	4820	15	5882	89	5437	79	5486	56	3021	12	2287	9	3069	18	3828	25	3370	16	3514	19	4247	31	2772	19	3177	13	2110	36	2278	24	2916	8	4395	23	5034	56	3006	13	3450	43	1592	78	51	19	0	0	817	5	2120	8	1801	8	214	67	102	874	19	824
06.A.09	MSG	139	137	210	188	272	689	0	1517	0	967	1	1125	0	1019	0	1206	2	827	0	972	2	1005	1	622	0	1064	0	1307	3	1581	0	1084	0	1344	5	837	3	1542	0	1581	0	1077	0	1447	333	607	373	361	364	496	525	674	612	550	361	400	478	505	370	493	310	414	328	444	429	445	478	656	345	360	914	985	579	585	696	574	447	482	545	578	407	491	418	505	449	516	420	403	335	296	561	580	397	460	441	584	530	627	495	464	213	245	342	443	299	331	318	377	735	8	647	0	579	0	792	1	551	0	601	3	741	2	674	6	343	0	491	1	654	0	976	6	748	1	565	1	1226	1	549	0	633	0	852	0	614	1	733	1	418	0	417	2	496	4	765	4	475	0	905	1	992	3	527	0	926	0	652	5	259	0	151	0	76	0	330	1	201	18	48	0	80	0	16	0	47	0	34	0	0	0	0	2	4	0	1	0	6	0	2	0	20	0	8	0	8	0	5	0	1	0	2	0	0	0	15	0	4	0	1	0	5	0	7	0	15	0	91	0	9	0	90	0	180	0	261	3	361	0	167	0	17	0	459	7	521	0	415	0	621	1	336	0	511	0	656	0	620	3	711	0	391	3	598	0	521	0	553	0	829	0	697	3	994	2	639	3	866	1	1402	0	731	0	866	5	947	10	1028	1	658	4	769	2	714	1	410	3	1662	1	1061	2	1424	0	960	2	671	2	1153	2	1066	8	870	0	766	2	961	33	930	8	887	5	976	1	780	3	896	27	536	0	547	6	658	0	963	2	518	466	370	429	339	482	489	671	421	480	391	483	364	407	493	516	805	792	615	754	526	534	667	743	580	695	717	1061	504	558	495	453	563	751	453	405	863	1	979	11	809	0	1098	0	742	1	476	0	926	2	1255	1	368	0	424	0	639	0	1	0	28	39	242	272	432	492	537	566	542	740	517	510	470	698	628	584	478	574	804	834	755	649	420	472	488	526	300	360	836	761	613	561	385	378	426	413	692	741	522	675	455	458	477	559	344	385	578	718	299	196	525	506	316	374	552	624	676	746	471	559	472	414	416	511	388	356	488	469	440	459	472	403	376	372	249	351	423	494	495	449	641	752	616	858	1021	1048	945	133	699	4	1336	22	728	3	1323	5	1114	0	1152	7	956	0	503	1	999	0	1127	2	417	400	327	372	409	431	414	418	405	392	221	229	483	532	365	365	375	403	215	275	442	372	257	390	385	398	406	371	249	306	321	346	199	230	267	282	348	341	531	701	521	652	378	430	306	364	383	374	195	193	110	113	205	180	93	100	182	174	215	229	113	117	57	50	180	169	197	177	168	162	141	121	143	102	305	331	31	42	18	29	8	10	11	9	5	8	15	12	0	1	0	1	1	0	0	2	0	0	6	6	0	0	0	0	4	2	0	0	0	0	23	25	0	0	2	2	1	0	0	0	0	0	0	0	1	0	0	0	1	0	0	0	3	0	2	1	3	4	1	0	2	0	0	2	3	0	0	0	1	4	11	9	9	8	50	61	74	68	122	97	138	181	98	96	162	154	175	250	144	104	111	110	190	186	196	189	208	211	209	187	280	300	180	214	218	269	176	174	99	149	171	203	204	229	135	137	181	188	206	166	295	313	501	505	198	203	418	403	242	276	112	147	360	376	331	333	139	178	263	347	380	440	357	463	454	567	60	745	0	1295	0	1167	0	2053	1	1010	0	626	1	517	0	589	0	791	0	976	0	521	0	722	0	802	0	689	0	948	0	1504	0	1179	0	1023	0	866	1	1654	0	488	2	1187	1	1020	1	848	1	900	0	848	166	659	303	285	491	663	46	1185	0	1099	0	828	0	803	1	873	0	844	0	1112	0	933	0	943	2	846	0	1044	0	463	1	655	0	541	0	904	0	830	0	580	0	397	0	465	0	743	0	591	1	814	0	686	0	703	2	1281	1	788	0	843	0	1583	0	766	1	1293	0	1173	8	833	0	701	0	618	0	1644	1	2259	0	930	0	1669	0	1442	0	1179	0	1116	0	935	0	545	0	356	1	490	0	63	0	28	4	11	0	23	0	113	0	44	0	0	4	0	35	1	155	0	53	0	162	3	85	0	145	0	78	0	182	0	199	0	245	0	413	0	370	5	381	0	224	0	189	0	344	1	547	0	161	10	227	1	219	1	354	0	422	0	462	0	347	0	314	0	0	299	0	809	0	226	0	278	13	195	297	5	265	0	419	0	300	2	364	0	245	0	302	0	260	0	273	4	268	4	231	2	180	0	158	0	259	6	442	1	149	1	207	0	294	2	361	0	433	2	831	3	259	2	160	0	161	0	235	3	292	0	248	2	230	1	659	1	290	2	252	0	365	0	191	0	327	0	286	1	334	1	486	1	313	9	350	1	255	2	149	0	200	0	190	3	307	0	230	0	159	1	296	0	135	1	592	0	243	0	142	0	315	0	351	1	180	0	187	0	102	0	13	4	0	0	22	0	136	0	159	0	3	0	94	0	3	1
06.A.10	MSG	0	91	0	106	0	396	0	688	1	371	2	488	0	289	1	502	0	390	0	383	0	368	83	135	182	225	241	243	284	335	174	209	248	226	172	180	276	328	243	259	148	182	189	292	208	179	106	116	145	185	248	321	170	197	166	203	151	150	125	183	131	175	140	132	157	212	197	270	118	152	349	394	182	239	283	231	186	189	211	238	149	168	198	167	163	177	96	217	0	271	0	504	0	345	0	411	0	408	0	341	0	132	1	309	0	495	0	287	0	309	0	197	1	242	0	288	0	168	0	312	0	319	1	289	0	131	0	199	0	281	0	430	0	292	0	211	0	577	0	197	0	268	0	291	0	279	0	241	0	137	20	149	112	119	115	189	86	74	169	202	228	67	66	80	156	125	126	134	43	52	25	68	16	15	70	64	34	40	12	5	7	7	1	0	2	4	6	2	0	0	0	1	0	0	4	0	0	4	2	1	1	2	2	0	1	0	1	1	3	0	1	0	1	0	1	2	0	1	0	0	4	2	0	2	2	2	20	23	2	1	20	24	30	28	61	52	60	74	32	32	2	2	115	85	104	114	70	72	163	131	48	61	111	127	128	157	115	117	145	144	83	83	134	135	94	80	143	142	169	201	111	166	158	187	127	158	129	165	308	467	106	116	170	179	242	120	394	0	293	0	278	1	269	6	184	2	628	0	432	0	500	0	435	4	299	1	373	8	412	5	328	0	281	0	322	12	379	1	332	0	375	0	314	0	447	6	212	1	246	6	263	2	378	0	368	0	303	0	333	0	302	0	268	0	258	0	241	0	359	3	611	0	396	6	329	0	635	2	472	1	486	9	559	0	306	0	410	0	313	3	336	0	378	2	362	0	403	1	286	0	188	0	386	0	436	0	148	0	188	0	203	1	0	0	18	0	228	0	321	0	601	0	423	0	381	4	333	0	562	0	400	2	582	0	571	3	300	4	343	2	243	0	544	6	440	0	335	2	292	0	624	1	429	0	267	2	310	0	232	2	555	0	214	0	370	1	259	0	298	0	517	1	412	55	199	194	116	117	153	163	204	225	283	18	304	0	224	67	72	165	0	300	0	375	0	550	0	647	0	907	0	370	0	376	1	944	0	466	0	434	0	344	1	404	0	301	0	169	0	417	0	499	0	353	1	259	0	290	0	317	0	280	0	202	0	478	0	254	0	333	0	168	0	285	2	267	0	299	0	275	0	223	0	229	0	182	0	161	0	269	0	595	0	651	0	297	0	252	0	290	0	138	0	87	0	154	0	69	0	124	0	168	0	97	1	73	0	166	0	98	0	118	0	83	0	95	0	193	0	12	0	11	0	5	0	11	0	4	0	9	0	3	0	0	0	0	0	1	0	0	0	6	0	0	0	0	0	1	0	0	0	0	0	12	0	0	0	0	0	0	0	0	0	0	0	0	0	0	0	0	0	1	0	0	0	2	0	2	0	3	0	0	0	0	0	1	0	0	0	0	0	1	0	10	0	8	0	34	0	42	1	72	0	100	0	51	0	101	0	190	0	93	0	108	0	110	0	124	0	185	0	135	0	272	0	152	0	171	0	142	0	64	0	150	0	213	0	136	0	144	0	156	0	250	0	296	92	82	148	163	99	108	37	55	8	230	0	317	0	192	0	217	0	294	0	312	0	395	3	326	0	430	0	418	1	1121	0	290	0	315	123	196	104	126	145	148	60	161	102	90	141	130	94	142	120	110	113	152	186	293	151	273	272	215	148	197	479	357	116	122	150	191	144	168	181	175	226	163	157	153	132	142	98	92	234	217	331	262	185	193	115	166	138	144	127	132	162	163	157	208	114	138	155	184	131	102	202	168	86	92	162	99	77	69	136	150	128	165	99	127	69	95	73	103	164	129	35	202	0	291	0	260	1	268	2	491	0	313	0	278	0	553	1	292	0	436	0	424	2	353	2	311	0	165	0	601	0	1001	0	341	1	745	0	557	0	406	0	419	1	451	0	229	0	163	0	189	0	14	13	0	5	0	5	0	29	0	13	0	0	0	1	0	7	0	52	0	23	0	64	1	46	0	67	0	14	0	84	0	89	0	75	0	150	0	125	0	121	2	106	0	86	0	109	3	253	0	74	2	103	0	72	0	120	0	148	2	192	0	111	0	100	0	91	0	530	0	87	1	81	0	73	0	108	1	96	1	152	0	105	0	132	0	90	0	185	0	132	0	89	2	97	0	104	0	89	1	65	0	105	6	155	1	55	1	65	14	126	0	129	0	205	1	259	0	108	0	60	0	69	0	44	0	147	0	119	0	78	2	233	1	108	0	101	0	135	0	79	0	90	0	214	1	110	0	176	1	99	0	126	0	142	0	48	0	74	0	71	0	146	0	104	0	59	0	166	3	64	0	212	0	66	0	52	0	115	0	145	1	53	0	55	0	39	0	8	2	0	0	9	0	55	0	69	1	0	0	22	0	0	0
06.B.01	MSG	1	51	0	77	0	108	0	323	1	144	2	167	53	103	56	106	71	58	76	65	72	66	53	51	43	71	108	96	118	115	83	101	87	83	127	83	167	177	93	133	93	76	0	162	0	140	53	36	57	71	136	171	88	56	62	82	58	82	42	64	39	43	25	78	58	56	112	130	57	57	150	152	59	76	1	180	0	175	0	234	0	140	0	199	0	174	0	137	0	127	0	195	0	159	0	159	0	133	1	142	0	65	0	151	0	141	0	120	0	108	0	60	0	82	0	146	1	96	0	123	0	105	0	115	0	91	0	58	0	141	0	196	0	152	0	88	0	275	0	114	0	128	0	125	0	133	1	86	0	54	2	66	45	48	63	76	41	60	80	114	114	34	28	20	62	63	61	48	20	19	11	15	8	2	15	23	16	6	2	3	5	4	1	0	1	5	2	0	0	0	0	0	0	0	0	1	3	1	2	1	1	0	5	0	0	0	0	0	0	0	0	0	2	1	0	0	2	2	0	0	0	1	0	0	0	1	5	8	0	0	9	14	15	7	26	35	38	31	17	16	0	1	32	26	45	46	22	29	80	32	18	15	36	52	59	82	40	53	66	57	43	40	64	64	42	61	49	92	71	76	59	42	52	45	100	0	144	0	276	0	118	0	173	0	150	2	164	0	90	0	143	0	133	0	58	0	368	0	93	102	97	107	88	60	36	96	152	49	168	5	143	0	145	0	127	0	140	0	155	0	140	0	128	0	146	5	100	0	85	1	138	0	126	0	151	0	87	0	152	2	163	0	118	0	83	0	75	32	70	108	196	120	96	120	72	80	184	35	205	0	245	2	275	0	157	0	211	0	140	0	170	0	167	1	151	0	168	0	128	0	93	0	123	0	149	1	59	0	81	0	66	1	0	0	0	13	0	72	0	159	1	200	2	225	1	175	1	215	0	212	1	218	0	245	0	236	0	162	0	168	0	108	0	241	1	163	74	45	70	54	157	112	58	117	71	82	74	104	47	84	128	125	38	28	63	101	60	81	69	73	122	132	97	90	101	61	39	45	91	62	88	104	54	101	56	60	67	71	38	41	54	79	2	131	0	286	0	211	0	442	0	153	0	133	0	315	0	214	137	86	86	101	92	123	45	107	44	36	74	138	82	103	61	102	24	50	53	76	84	59	45	73	46	35	73	89	48	78	48	49	43	41	80	61	46	47	51	93	81	57	47	44	40	55	28	48	50	54	52	77	103	110	80	132	67	67	44	61	71	75	35	53	27	8	54	19	10	11	31	38	1	56	0	46	1	25	0	27	0	29	0	52	0	57	0	39	0	116	0	12	0	4	0	2	0	2	0	1	0	1	0	2	0	0	0	1	0	1	0	0	0	3	0	0	0	0	0	0	0	0	0	0	0	1	0	0	0	0	0	0	0	0	0	0	0	0	0	0	0	0	0	1	0	0	0	1	0	0	0	1	0	0	0	0	0	0	0	0	0	0	0	0	0	1	0	2	0	15	0	26	0	28	0	31	0	25	0	47	0	96	0	39	0	23	0	61	0	58	0	48	0	82	0	116	0	71	0	92	0	67	0	36	0	69	0	71	0	57	3	70	27	42	52	42	66	71	25	42	101	74	38	56	24	26	53	62	49	51	23	57	54	56	70	60	46	65	70	96	47	64	77	91	73	87	67	180	58	51	40	66	95	40	42	36	86	66	37	111	49	51	41	51	54	42	55	53	50	83	146	156	94	83	85	103	85	67	194	178	48	52	76	84	47	76	78	45	81	105	25	69	43	77	35	48	142	111	105	84	66	68	67	60	61	62	66	54	72	62	51	84	35	80	78	82	50	67	57	85	30	38	48	55	11	46	0	129	0	100	0	89	0	58	0	86	0	138	1	106	0	115	0	103	0	152	0	240	0	113	0	108	0	219	0	120	0	210	0	176	3	158	1	107	0	76	77	110	180	203	98	66	128	151	98	120	100	79	92	68	71	93	53	52	18	46	30	27	5	4	1	0	0	0	0	0	9	7	4	2	0	0	0	0	7	0	34	0	4	0	36	0	18	0	22	0	6	0	32	0	47	0	40	0	58	0	43	0	40	0	37	0	39	0	85	4	119	0	23	3	34	2	51	1	67	0	55	0	87	0	32	0	42	0	42	0	210	0	78	0	29	1	45	0	55	0	46	0	60	0	68	1	52	0	35	0	62	0	24	0	24	0	29	3	32	0	46	0	15	0	43	3	64	0	23	0	23	0	44	0	57	0	94	0	131	0	40	0	32	0	31	0	43	0	44	0	51	0	45	0	57	0	41	0	32	0	63	0	37	0	62	0	62	0	50	0	82	0	37	0	65	0	20	0	23	0	28	0	25	0	44	0	29	0	37	0	47	0	21	0	108	0	16	0	24	1	40	0	60	0	36	0	17	0	18	0	1	0	0	0	6	0	37	0	24	1	0	0	20	0	0	0
06.B.02	MSG	37	38	29	44	113	107	268	250	117	105	178	165	110	119	123	149	89	95	90	149	157	139	69	56	80	86	158	125	172	196	95	110	134	121	232	117	175	142	160	189	66	137	100	158	206	0	154	0	160	1	317	0	213	0	176	1	186	0	142	2	133	1	141	1	219	0	333	0	196	0	429	0	209	2	375	0	267	0	379	1	201	0	363	0	268	0	248	0	155	0	265	0	263	1	196	0	182	0	192	0	76	0	190	7	248	0	188	0	162	0	123	0	125	0	179	0	123	0	217	0	159	0	170	2	71	0	102	0	133	0	185	1	208	0	114	0	385	0	81	0	171	0	324	0	184	0	199	0	98	0	126	0	117	0	189	0	128	0	263	0	221	0	113	0	191	0	186	1	63	0	26	0	16	0	68	0	39	2	3	0	13	0	5	0	5	0	9	0	0	0	0	1	2	0	0	0	0	0	0	0	0	0	2	0	1	0	2	0	0	0	0	0	0	0	3	0	0	0	0	0	0	0	1	0	2	0	16	0	1	0	15	0	39	0	79	0	104	0	40	0	2	0	101	5	127	0	93	0	283	0	111	0	181	0	169	0	139	0	189	0	121	0	174	0	139	0	179	0	184	0	165	0	222	0	205	0	184	0	625	1	158	0	229	2	246	3	281	0	165	0	198	0	154	0	91	1	473	0	277	0	307	0	228	0	204	1	253	4	355	1	273	0	163	0	267	3	191	0	203	0	195	0	158	0	189	0	125	0	191	0	207	0	280	0	241	0	148	1	235	0	204	0	232	0	100	60	78	95	116	145	219	117	118	196	132	135	185	230	121	194	204	253	245	153	108	150	152	173	101	131	126	103	147	173	130	117	139	148	100	85	57	58	134	138	112	138	44	63	58	62	54	47	0	0	11	10	80	61	108	104	240	203	128	174	159	106	220	0	318	0	297	0	435	0	403	3	203	0	292	0	165	0	300	0	235	1	219	1	194	0	474	0	258	0	204	2	208	0	140	2	433	0	136	0	303	3	142	0	224	0	465	0	274	0	230	0	122	0	209	1	329	0	222	0	224	1	204	1	136	0	126	0	216	0	152	179	132	184	442	466	121	131	67	146	122	358	87	117	204	126	96	145	114	129	116	111	48	35	111	148	1	297	0	259	0	152	0	179	0	196	0	146	0	156	0	309	0	158	0	263	0	122	0	230	0	178	1	204	0	207	0	102	0	171	0	97	0	98	0	164	0	361	0	508	0	159	0	154	0	209	0	108	0	43	0	83	0	41	0	109	0	121	0	70	0	50	0	68	0	83	0	84	0	63	0	61	0	118	0	10	0	7	0	0	0	5	0	6	0	3	0	0	0	0	0	0	0	0	0	0	0	1	0	0	0	0	0	0	0	0	0	0	0	8	0	0	0	0	0	0	0	0	0	0	0	0	0	0	0	0	0	1	0	0	0	0	0	1	0	1	0	0	0	1	0	0	0	0	0	1	0	0	0	8	0	5	0	15	0	54	0	51	0	69	0	33	0	78	0	146	0	60	0	48	0	94	0	88	0	141	0	97	1	236	0	119	0	126	0	89	0	47	0	99	0	113	0	107	0	92	0	81	0	141	0	201	0	110	0	268	1	116	0	58	0	149	0	213	1	69	0	152	0	201	0	188	0	269	0	205	0	301	0	321	0	909	0	201	0	141	0	140	0	129	0	159	0	335	0	118	0	202	0	159	0	156	0	230	0	419	0	350	0	245	49	154	260	313	68	45	116	143	103	96	141	129	108	93	80	112	82	87	63	66	146	190	179	236	111	127	101	102	59	95	73	97	72	90	84	107	67	80	153	120	109	100	101	112	19	98	0	180	0	78	0	249	0	194	0	163	0	80	0	128	0	212	0	149	0	183	0	139	0	204	0	531	0	200	0	216	0	432	0	201	0	280	0	372	4	249	0	186	0	122	0	395	0	906	0	230	0	642	0	302	0	295	0	253	0	354	0	145	0	53	0	126	0	8	0	8	2	4	0	3	0	6	0	4	0	0	1	0	4	0	44	0	5	0	44	0	48	0	45	0	15	0	88	0	58	0	54	0	89	0	117	0	84	0	62	0	66	0	92	0	164	0	40	0	62	0	50	1	78	0	76	0	89	0	63	0	55	0	57	0	490	0	49	1	58	1	64	0	69	0	52	1	99	1	32	39	0	111	0	62	0	150	0	33	0	63	1	65	0	60	0	80	0	58	0	67	0	86	0	36	0	30	0	159	0	62	0	103	0	70	0	127	0	52	0	51	0	39	0	137	0	108	0	102	0	130	0	55	0	68	4	200	0	63	0	52	0	189	0	69	0	90	0	57	0	76	0	133	0	49	4	42	31	1	102	1	52	0	47	0	147	0	57	0	157	0	45	0	46	0	75	0	84	0	48	0	34	0	25	0	0	0	0	0	9	0	43	0	50	0	0	0	4	0	0	0
06.B.03	WGS	2	3583	20	6431	31	13941	53	15450	36	17383	14	16901	34	15406	51	14840	26	11806	31	13773	29	18006	17	13553	39	15507	60	21477	72	21483	46	20500	62	20363	35	17047	19	12493	29	14638	34	12958	30	15641	43	17923	36	17271	34	15999	23	13314	19	14313	46	15709	25	18638	33	15428	1631	11844	6645	6974	9114	10521	8606	9092	6899	7056	10277	11547	10697	11981	11894	12714	3871	13132	49	18626	22	18022	36	18786	38	19505	29	15262	13	12923	43	19718	29	15353	121	17576	57	17520	33	14028	8	12551	24	9942	21	11702	48	13126	4125	11255	6790	7051	7646	8524	7017	7808	4666	4912	7007	7660	7436	8245	6531	7251	5029	4758	6577	7285	5974	6533	8268	8861	5851	6221	4447	5685	13	11632	8	12761	9	12853	18	10349	14	8951	20	11405	10	11637	20	12156	22	9944	28	14325	20	8057	101	14889	14	6924	18	7949	32	10919	13	11576	1	3997	6	2557	2	1732	7	6915	17	5652	0	569	11	1397	2	193	3	861	3	552	10	39	0	11	0	129	0	126	0	232	0	122	1	208	0	150	1	155	0	132	0	21	0	91	1	200	10	138	8	100	0	95	0	106	0	272	0	177	8	1282	4	655	28	2735	6	3424	6	4144	7	5408	12	5605	3	273	14	7782	12	6602	6	6371	2169	4787	3213	3486	2903	3365	3613	3788	4284	4478	4160	4446	2805	2876	4384	4692	4939	4981	5376	2682	11219	192	14759	142	19126	83	11401	295	14834	101	9421	61	13351	16	15597	51	14688	29	15459	193	16119	44	14344	51	13680	46	12598	61	14513	62	17335	90	17531	55	13173	55	14517	51	18707	161	16645	53	12596	228	12015	56	13345	42	15485	30	15332	76	16564	88	16723	70	16872	59	8256	82	11952	63	13941	97	16814	47	12179	31	16686	85	14201	28	16598	137	16014	50	11625	24	10868	52	9791	4001	8204	8733	8607	8991	7766	8716	8578	9421	9823	10256	9726	10384	7725	7783	11299	12109	9621	9541	7381	7714	14819	2097	13788	41	14414	293	14918	49	17575	35	13145	36	11593	19	13005	37	6894	22	5125	12	10746	36	236	0	1286	12	8999	40	12651	150	17039	37	8816	7266	9685	9602	9105	9472	8574	8369	8608	9038	11078	12089	9093	9891	6661	6950	7082	7897	5930	6379	9145	9163	10277	11214	6496	7053	7009	7480	9202	10516	8100	8579	6208	6860	8803	9864	6179	6884	7853	8763	5518	5818	6665	6646	7328	7742	8353	9489	8229	8427	7488	7758	7966	8082	7199	7956	6306	6404	5465	5589	8173	8638	7912	8370	6925	7530	6805	7419	7908	8832	9105	9642	8936	9692	10456	11039	10956	11755	9147	9988	8119	9342	7152	10765	24	19626	32	16529	28	21092	42	19322	22	18785	20	14855	33	18642	35	18846	6	9401	13	13452	10	16129	21	17422	26	13693	17	12388	58	16407	22	13047	26	12835	10	9875	11	12021	27	14918	18	12644	15	14843	49	9661	14	9434	18	9343	28	10455	31	20398	18	22573	19	13416	9	11662	16	11103	5	10371	14	7526	1	4090	18	5991	3	4923	6	5773	44	5481	7	4672	13	2737	4	3516	1	4352	2	4807	4	3217	7	3639	9	4215	2	2131	3	880	10	1093	2	814	2	382	19	187	10	329	0	194	0	54	1	185	1	302	3	174	0	33	3	96	9	19	0	16	0	95	2	336	0	59	0	39	0	35	0	0	1	37	0	18	0	90	10	61	16	74	0	33	0	118	16	28	0	47	0	93	28	127	4	50	0	82	0	56	1	54	0	370	0	857	9	2950	2	2808	1	3574	2	3711	3	2499	5	4189	5	4582	4	4316	4	3888	5	6668	17	5461	1	7206	12	7101	5	5360	2	5418	0	5429	14	5166	2	5281	5	6442	8	7607	5	4539	10	4735	6	5698	20	7716	6	8838	14	7435	9	10115	3	6785	183	5523	4156	4293	4372	4784	2771	3028	4260	4261	5489	5995	7031	5905	8527	9364	6159	6787	8606	9444	551	13023	14	12361	9	13574	29	11600	16	9904	7	10384	18	10953	14	7586	13	10229	21	8914	10	11752	24	12521	12	12368	17	15871	25	15135	25	16844	17	17170	23	17844	3833	10867	8572	9100	8327	8563	8854	9206	6033	6621	5765	6177	6020	6503	5289	5760	6696	7151	7136	7472	9359	10286	7855	8337	1015	11433	21	14138	22	15414	12	8232	29	10169	4079	9011	7436	8036	5880	6186	4987	5384	6227	6415	5808	6015	5857	6461	5774	5907	4136	4516	6417	6889	5135	4852	7746	8317	5401	5610	5993	6440	6292	6549	6006	6217	7534	8139	7991	8315	5543	5858	6328	6532	4505	4682	5777	5946	2798	10193	25	12162	1028	9753	4801	5428	9658	10581	8327	9253	8349	9152	11306	12202	8158	8682	8548	9113	8094	8819	6019	6381	4754	5305	2299	2515	1884	2018	506	566	414	512	268	1002	410	459	1125	1164	410	524	11	12	107	2	427	0	870	13	734	1	1547	62	1557	3	1671	6	1070	83	2270	13	4050	24	4549	47	4351	24	4357	55	5777	153	3951	49	3287	20	4723	21	4826	29	4747	18	4254	27	4907	25	5306	21	5579	47	6462	177	5419	10	4745	33	7020	69	6501	621	2899	56	3623	61	3342	55	3572	36	4693	26	5710	52	5118	133	6069	67	4912	67	4083	24	4365	23	4243	59	5541	71	3750	16	3828	96	3484	43	4345	135	4504	52	2346	63	3507	50	3667	25	5493	62	5803	299	6292	722	4778	64	4291	212	4105	30	3557	499	5210	75	3769	261	4843	15	5596	49	4609	273	4859	148	4889	21	3083	719	2	4303	17	5666	18	6374	25	7644	2544	4238	6380	86	3823	12	2713	10	3876	19	4527	41	4047	34	4273	18	5106	35	3333	16	3732	22	2513	26	2750	59	494	3343	25	5795	4	5732	14	3713	16	4291	5	2146	4	68	0	0	21	1070	14	2758	4	2285	7	309	70	988	33	905
06.B.04	MSG	80	65	110	123	309	320	425	468	344	378	368	425	313	314	304	408	319	251	301	266	383	274	140	215	211	362	30	824	3	1060	9	659	418	440	365	254	445	410	396	411	192	289	366	471	302	324	203	188	262	281	331	498	343	374	248	242	313	278	219	251	225	207	235	290	283	312	347	537	234	214	524	545	362	357	1006	7	314	370	4	777	1	592	0	651	4	804	2	545	0	464	1	840	1	554	4	807	1	664	1	581	1	312	0	571	0	548	2	551	3	527	3	338	0	474	4	425	3	450	2	467	5	483	0	440	0	272	1	383	0	433	3	678	6	573	0	328	2	903	3	354	0	474	3	582	3	440	0	487	0	245	1	299	0	390	1	657	1	401	2	592	0	286	0	262	0	540	0	454	0	189	2	187	0	45	1	203	2	167	0	19	0	42	1	6	0	22	0	11	0	0	0	2	0	0	0	2	0	9	0	2	0	7	0	3	0	5	0	7	0	2	0	2	0	4	0	6	0	4	0	0	0	6	0	8	0	3	0	66	0	5	0	84	2	90	0	192	0	193	0	111	0	10	0	306	2	484	1	255	0	333	4	211	1	364	3	447	1	420	2	444	0	256	7	560	0	370	149	342	263	309	222	296	338	317	223	289	263	250	481	578	185	250	301	369	293	263	328	493	225	240	268	240	230	223	120	154	516	575	305	384	425	530	288	369	251	395	327	329	701	10	581	0	538	1	580	22	548	2	583	0	526	1	524	0	655	11	323	0	341	3	414	0	569	0	631	0	455	0	314	279	290	393	289	268	271	266	278	225	388	330	584	512	389	419	351	293	469	624	418	488	463	599	398	363	130	504	8	995	5	572	301	281	307	411	299	300	369	517	267	283	167	141	364	328	368	441	130	144	179	156	178	195	0	1	22	26	202	193	285	305	390	373	304	469	320	304	287	399	526	419	636	103	1050	1	976	5	515	2	559	3	406	2	1022	10	754	2	480	4	453	0	968	1	716	0	589	3	631	8	484	0	790	1	380	0	633	7	418	0	584	1	1011	3	648	1	602	0	407	2	218	236	281	360	285	325	335	300	264	239	124	211	266	316	285	367	354	486	413	508	653	746	350	383	236	381	429	729	250	326	421	402	302	312	370	395	340	284	156	146	357	332	391	534	260	330	179	230	233	237	291	242	216	212	179	200	260	333	219	244	282	308	145	173	253	228	198	197	232	248	320	234	201	182	217	213	125	183	115	184	244	244	353	445	435	398	297	247	181	219	225	262	123	92	90	79	99	97	56	42	104	116	139	161	88	89	38	54	117	94	101	106	105	129	78	101	96	69	158	167	20	17	20	9	6	0	3	9	4	1	4	6	0	3	0	0	0	0	1	2	0	0	4	3	0	0	0	0	0	3	0	0	0	0	12	6	0	3	0	0	0	0	0	0	0	0	0	0	0	1	0	0	1	3	0	0	1	2	0	1	0	5	0	0	1	0	0	0	0	0	0	0	2	3	5	4	5	6	32	31	57	57	76	61	96	86	53	74	111	112	150	129	73	89	64	85	113	106	104	115	104	137	121	131	191	196	113	135	140	156	99	133	47	40	138	147	143	164	96	128	132	161	124	165	182	201	228	268	116	137	242	242	177	150	79	81	199	213	258	246	109	157	184	204	267	237	223	245	327	375	40	511	1	787	0	710	1	1566	0	575	0	452	0	406	0	321	0	490	0	555	0	323	0	553	91	390	186	170	228	286	444	454	300	467	392	298	314	320	564	553	198	201	311	394	247	377	309	330	310	275	263	260	219	301	180	199	398	437	439	419	289	313	256	294	208	265	226	270	217	271	293	299	212	288	253	307	215	274	217	303	158	170	223	215	131	160	382	121	399	91	170	161	93	119	151	158	249	246	170	177	252	232	196	196	254	280	418	452	228	263	210	294	422	462	250	220	380	347	353	418	306	288	240	209	189	145	357	516	582	818	378	287	418	517	456	430	417	385	299	318	331	301	205	160	87	110	146	149	47	5	0	17	1	13	0	9	0	51	0	30	0	0	6	0	12	2	103	0	40	0	119	3	58	0	68	0	52	0	136	0	158	0	156	0	230	1	256	2	208	2	193	0	135	0	225	2	356	1	117	6	168	0	121	0	221	0	183	2	296	0	217	0	200	1	134	0	640	0	231	2	121	0	148	0	160	1	175	1	273	0	207	0	236	1	155	0	235	0	184	0	153	4	162	3	161	0	218	0	121	0	160	2	246	0	121	1	107	0	184	1	242	1	355	1	450	4	179	1	92	0	106	0	127	2	194	0	159	0	114	0	383	0	201	1	133	2	261	0	127	0	247	0	201	1	199	0	261	0	175	0	230	0	200	0	114	0	101	0	107	1	187	2	159	0	122	0	236	1	85	1	293	1	154	2	93	0	204	2	206	4	116	0	99	0	55	0	9	5	0	0	15	0	73	0	132	0	2	0	33	0	0	0
06.B.05	MSG	2	5	9	20	39	15	33	50	6	5	14	29	16	10	19	38	16	22	2	10	13	10	8	10	11	8	20	36	27	27	12	9	11	15	23	15	104	75	48	61	29	53	8	13	7	9	10	10	6	3	90	123	16	20	7	24	7	23	11	16	4	14	6	37	12	12	33	70	16	16	74	66	19	18	40	24	10	14	42	33	16	32	39	60	13	26	33	12	13	6	14	5	18	14	19	8	17	8	4	14	29	8	7	5	21	28	4	14	4	8	7	7	8	11	4	4	3	3	9	17	9	3	6	5	14	11	9	10	18	4	18	27	11	10	3	3	74	50	6	6	15	11	61	38	5	27	14	23	5	11	0	13	4	5	18	15	6	3	30	24	2	4	1	10	5	11	27	21	1	1	0	1	0	2	3	6	3	0	0	0	2	2	0	1	0	0	2	0	0	0	0	0	0	0	0	0	0	0	0	0	0	0	1	0	0	0	0	0	0	0	0	0	0	1	1	0	0	0	0	0	0	0	0	0	0	0	0	0	0	0	2	0	1	4	5	12	3	2	6	5	0	0	2	6	6	3	4	7	18	16	12	5	9	7	9	13	9	12	7	9	22	14	17	7	11	7	35	37	13	9	11	11	8	14	45	34	14	23	37	144	10	6	19	21	7	10	15	27	7	8	9	3	15	8	5	3	114	109	8	8	20	7	26	17	18	28	14	14	17	17	18	5	0	118	0	35	0	13	0	26	0	20	0	33	0	10	0	39	0	77	1	9	22	10	9	10	9	9	19	53	10	13	9	7	22	0	14	0	33	0	122	0	23	0	34	0	56	0	37	0	93	0	133	0	21	0	64	0	26	0	21	0	20	0	25	0	15	3	14	0	20	0	36	0	43	0	10	0	11	0	25	0	0	0	2	1	8	9	42	36	48	48	14	16	18	11	19	59	8	18	8	6	3	7	27	57	15	5	13	19	9	8	26	12	11	8	8	10	4	5	50	37	30	13	16	4	50	13	17	2	53	34	8	0	49	0	21	0	42	0	114	0	36	4	35	0	17	0	56	0	44	0	21	0	16	1	29	0	9	0	22	0	36	0	23	0	32	0	220	0	16	10	2	1	28	45	8	44	116	24	7	5	9	28	20	9	12	3	6	9	16	4	35	27	3	4	3	2	0	12	0	40	0	13	0	34	0	13	0	24	0	34	0	21	0	24	0	24	0	14	0	12	0	22	0	13	0	9	0	10	0	81	0	79	0	21	0	11	0	17	0	30	0	2	0	12	0	5	0	8	0	3	0	5	0	5	0	4	0	13	0	12	0	8	0	3	0	65	0	1	0	1	0	1	0	2	0	0	0	1	0	1	0	0	0	0	0	0	0	0	0	4	0	0	0	2	0	0	0	0	0	0	0	0	0	0	0	2	0	0	0	0	0	0	0	0	0	0	0	0	0	0	0	0	0	0	0	0	0	0	0	0	0	0	0	0	0	0	0	0	0	0	0	0	0	1	0	1	0	1	0	5	0	19	0	2	0	4	0	32	0	11	0	7	0	7	0	14	0	24	0	16	0	78	0	14	0	13	0	8	0	6	0	25	0	9	0	8	0	5	0	16	0	9	0	34	0	19	0	22	0	21	0	4	0	46	0	20	0	14	0	46	0	19	0	15	0	29	0	21	0	23	0	79	0	256	0	15	0	12	0	15	0	8	0	6	0	128	0	6	0	95	0	45	0	27	0	17	0	101	0	20	0	49	0	44	0	193	6	27	15	21	21	6	3	4	16	18	12	11	4	13	3	12	59	35	62	41	8	11	9	16	4	6	18	11	13	14	28	29	7	3	13	3	5	13	11	16	6	5	0	12	0	12	0	26	0	15	0	12	0	13	0	7	0	25	0	16	0	16	0	21	0	25	0	91	0	24	0	24	0	115	0	29	0	26	0	30	2	13	0	28	0	2	0	104	0	44	0	39	0	77	0	42	0	29	0	20	0	71	0	17	0	11	0	17	0	4	0	0	0	0	0	0	4	2	0	0	0	0	0	0	0	0	27	0	2	0	3	0	10	0	6	0	1	0	8	0	3	0	1	0	4	0	20	0	7	0	6	0	7	0	24	0	61	0	5	0	9	0	1	0	13	0	8	0	5	0	1	0	4	0	8	0	80	0	18	0	24	0	5	0	1	0	9	0	9	0	11	0	3	0	0	1	1	30	0	10	0	5	0	6	0	11	0	5	0	10	0	7	0	9	0	3	0	5	0	16	0	1	0	28	0	9	0	3	0	8	0	9	0	2	9	7	16	0	2	0	30	0	6	0	1	0	11	0	9	0	7	0	5	0	8	0	5	0	13	0	14	0	4	0	7	0	7	0	9	0	9	0	3	0	6	0	39	0	2	0	57	0	1	0	0	0	4	0	5	0	0	0	14	0	4	0	0	0	0	0	0	0	9	0	4	0	2	0	30	0	0	0
06.B.06	WGS	2018	2043	3654	3929	7400	7643	8057	8742	9192	9899	9214	9731	8061	8874	7845	8717	6583	6795	7306	8333	9396	10205	14164	512	15874	45	22031	142	23246	61	21086	224	21047	156	18281	109	13703	30	16033	100	14241	56	16009	45	19052	64	12881	5612	8660	9104	6567	7182	7951	8027	8339	8780	9612	10776	7529	8762	6804	7691	7234	7643	10602	11558	10182	10637	9373	6149	23041	113	24073	233	27277	192	17779	61	19889	86	14716	4819	10138	10814	10106	10972	7908	8357	6801	7560	10412	10863	7716	8524	9104	9756	8762	9835	7499	8801	6183	6771	5473	5871	6050	6747	7097	7320	8199	8785	7516	8163	8509	9263	8477	8887	3834	7306	11	16839	10	18358	18	15155	14	10601	8	15953	11	14012	15	19347	13	14089	7	10698	10	12331	10	13835	16	14014	6	10843	8	10058	13	11951	14	12404	11	13192	12	11305	9	15649	8	9169	116	16873	6	7302	10	8674	22	12267	14	13185	2	4677	2	2939	1	1883	2	7567	9	6368	1	598	7	1503	0	228	1	863	6	643	6	52	0	7	0	122	0	98	0	233	0	140	1	252	0	182	1	155	0	105	0	34	0	91	0	191	3	122	11	99	0	93	2	121	0	280	0	173	1	1479	2	763	10	3078	6	3830	3	4444	10	5999	5	6306	3	379	7	8362	5	7513	10	7020	4	7616	10	8149	6	6797	8	8551	8	10184	8	10141	7	6725	11	9905	14	11165	9	9699	15	13625	32	16950	14	21986	13	12999	9	17833	19	11217	12	16298	24	18444	2385	15086	8671	9225	9064	9321	7765	8517	7620	8106	6899	7304	8440	8655	9927	10341	10056	10123	7540	7556	8204	8899	10577	10481	9398	9916	7082	7231	6861	6655	7296	7864	8251	8987	8829	9319	9485	9857	9514	9886	9627	10009	5027	5234	6659	7108	7945	8241	9628	10257	6692	7279	8996	10056	8352	8336	8866	10109	8583	8916	6367	6912	6081	6303	7321	7885	9019	9486	9407	10057	9038	9449	9593	10685	11138	11844	10592	11703	8834	8799	12632	13954	10502	11075	8489	8617	9137	10263	7574	8605	10269	6300	17209	39	19573	44	14766	34	12892	16	14965	19	7951	18	5910	12	12194	13	280	0	735	728	5190	5338	7365	7807	9782	9831	7761	10618	13	21358	27	20810	23	19437	6396	14162	12449	12904	10143	11296	7529	7738	8347	8506	6672	7409	10025	10697	11735	12776	7713	8269	7560	8388	10769	11515	9779	9781	6509	7123	9807	10829	5277	9434	10	19369	9	12476	10	15551	15	16983	35	20540	23	19210	26	17237	22	18259	9	16924	13	14382	23	13282	8419	10090	8769	9461	7573	8676	6164	9816	11	19954	27	20946	8	21146	21	25592	30	26790	11	20951	13	19511	16	20907	15	22274	20	18624	30	23312	10	21830	24	20541	9	16959	19	20007	27	21146	12	10226	12	14669	17	17602	11	18811	3	14885	4	13764	19	18065	4	14207	11	14875	15	10948	21	13243	15	16272	15	13933	22	16694	17	10801	7	10397	16	10741	9	11645	18	23016	19	24824	8	15184	13	12882	12	12974	15	11639	11	8617	2	4486	1	6957	9	5571	11	6399	48	6297	6	5078	5	3016	11	3999	6	5522	3	5209	1	3748	2	4079	2	4792	2	2266	0	1021	2	1151	1	850	3	380	14	205	3	363	0	220	1	78	0	188	0	313	7	183	0	27	0	73	9	27	0	13	0	58	2	370	0	55	0	43	0	46	0	0	0	25	0	15	1	66	9	49	11	72	0	36	0	122	7	27	1	55	0	88	32	169	4	45	0	73	0	88	0	59	1	444	2	908	3	3209	2	3169	2	4003	3	4335	6	2840	3	4734	0	5231	2	4818	1	4466	3	7417	4	6405	7	7887	6	7899	5	6158	1	6184	8	6000	6	5665	5	5602	5	7201	9	8355	5	4961	9	5146	0	6654	20	8600	7	9889	2	8155	7	11219	5	7720	2	6665	5	9353	10	10384	1	6547	8	9408	2	13212	12	13117	15	20125	1	15301	24	19884	11	14921	26	14427	9	15080	36	12753	14	10863	4	12027	21	12373	5	8675	8	11811	4	9852	16	13005	11	14139	18	13685	26	18516	20	16449	25	18921	20	19574	35	19038	18	16459	26	20801	23	19762	8	20645	15	14796	34	13504	7	14543	14	12309	16	15904	15	16467	16	23023	20	18870	11	13977	15	14889	467	16145	4663	4673	5354	5550	6777	7618	7958	8769	6554	6941	5914	5844	6983	6911	721	12664	9	14197	11	13958	6	10401	11	15060	7	11046	8	18193	5	12820	5	14017	3	14596	15	14304	8	18279	4	18317	2	13500	5	14937	3	10175	0	13048	6	15070	2	13545	7	12098	4	11303	12	23502	18	20525	5	20288	8	27407	6	19451	9	20252	9	19752	4	14714	4	11178	6	5673	0	4374	1	1172	548	494	543	783	500	555	1217	1233	547	518	16	8	114	9	567	0	1044	12	925	0	1737	44	1757	0	2078	8	1226	89	2456	16	4783	32	5251	51	4584	34	4866	63	6270	161	4087	70	3822	17	5167	22	5376	35	5755	26	4672	36	5397	28	6396	20	6376	32	6764	120	6140	13	5732	11	7776	54	7521	524	3760	56	4050	58	3799	59	4362	35	5437	39	6964	89	5678	106	6974	60	6034	50	4395	56	5045	26	4783	80	6052	41	4195	17	4182	60	4008	23	5010	94	3640	1490	2	2802	0	4104	7	4393	8	6757	8	7438	725	7198	7	5501	4	5506	4	4678	3149	1448	5794	74	3922	241	1509	4231	6051	22	5544	183	5604	142	5454	31	4220	16	4555	35	5867	44	7021	31	7944	81	7238	70	7265	73	4027	15	2972	9	4210	40	5074	37	4723	31	4816	11	5822	58	3516	22	4133	13	2772	29	3163	33	4246	24	6250	31	6385	55	4090	42	4427	101	2172	111	82	22	0	0	1298	7	2854	39	2561	16	308	111	138	959	24	938
06.B.07	MSG	48	65	67	65	200	175	270	341	203	172	192	268	91	229	0	450	0	284	0	419	0	368	2	213	0	341	0	498	2	575	0	369	0	480	0	388	0	476	1	578	0	365	0	496	1	369	0	263	0	342	0	625	0	390	0	398	0	347	49	260	115	136	80	132	158	171	242	264	57	262	0	702	1	453	0	573	0	323	29	436	167	191	233	234	152	202	197	166	142	138	220	248	156	200	111	166	198	117	163	145	69	62	99	159	140	187	116	146	128	120	103	90	125	120	185	164	103	108	112	151	134	134	159	172	53	84	71	87	210	38	239	21	166	157	133	99	224	344	89	126	150	152	197	198	153	145	128	136	67	68	75	104	68	141	127	213	65	91	145	164	105	111	84	57	146	133	114	139	45	41	33	69	15	9	58	71	43	53	3	6	11	13	1	2	4	12	9	8	0	0	0	1	0	2	1	6	1	4	2	1	1	2	2	2	1	1	0	0	0	3	0	1	2	2	0	1	1	0	0	0	2	3	0	1	0	0	20	12	1	0	22	13	28	24	56	30	46	53	39	40	4	1	95	89	99	109	56	51	152	124	75	74	129	118	139	147	113	114	160	141	71	69	148	166	94	132	117	92	123	143	139	140	146	216	114	195	159	134	530	52	205	3	328	0	327	7	349	1	269	0	284	1	188	2	140	0	642	2	392	0	435	36	156	143	154	216	186	255	210	241	170	214	0	578	0	595	4	346	2	374	0	363	0	268	2	337	0	208	2	271	0	260	0	395	0	368	0	372	90	400	157	201	140	165	140	171	158	109	156	177	304	257	187	262	184	168	271	265	427	0	646	3	550	4	397	0	510	0	334	2	396	0	370	6	294	0	401	5	238	90	157	21	351	0	454	0	165	0	191	0	211	0	0	0	7	8	112	83	142	141	244	221	192	227	167	178	165	243	311	303	213	217	128	520	0	599	0	250	0	385	0	344	0	594	1	455	0	266	0	277	0	576	0	491	0	346	2	404	0	247	1	695	3	167	0	376	0	236	0	513	0	686	0	382	0	330	3	260	0	286	0	518	3	391	0	302	0	342	0	208	2	315	0	302	0	533	0	658	1	929	0	395	0	372	0	868	0	342	1	427	0	354	0	434	0	380	0	179	0	420	0	501	1	285	0	340	0	266	0	308	0	269	0	186	0	391	0	260	0	306	0	200	0	288	0	291	0	279	0	234	0	208	0	215	0	158	0	190	0	220	0	499	0	583	0	268	0	298	0	295	0	144	0	98	0	178	0	78	0	94	2	152	0	84	0	60	0	119	52	74	56	56	37	58	52	42	98	108	6	12	3	7	2	0	4	2	2	0	2	1	1	1	0	0	0	0	3	1	0	0	3	4	0	0	0	0	0	2	0	0	0	0	6	6	0	0	0	4	0	0	0	0	0	0	0	0	1	0	0	0	0	1	0	1	0	1	0	0	0	0	1	0	0	0	0	1	0	0	0	0	0	0	6	4	3	9	14	17	27	28	53	33	45	53	31	32	64	55	96	66	50	65	42	54	66	61	70	50	61	87	66	57	136	179	65	77	62	107	46	57	32	41	61	72	78	114	64	58	58	80	99	82	95	84	162	141	73	98	189	139	102	100	67	51	90	140	118	138	78	68	99	143	179	149	101	151	194	181	127	153	202	205	199	235	179	445	137	145	114	131	184	115	104	94	140	193	79	206	92	93	132	190	112	152	106	118	127	174	274	274	179	225	205	169	152	163	361	338	101	82	168	217	136	183	292	22	295	0	301	0	253	0	230	0	629	0	477	3	373	0	288	2	254	0	267	1	282	0	324	0	222	0	391	0	242	0	253	3	162	0	266	3	170	4	291	0	251	1	177	0	161	1	159	0	340	1	199	0	290	0	258	1	296	0	638	4	279	3	269	0	428	0	289	1	354	1	394	1	340	0	228	0	251	2	419	0	982	2	442	2	609	0	444	1	512	0	349	2	462	1	243	0	123	5	126	0	19	0	3	12	0	9	4	7	14	11	2	8	0	0	1	0	11	0	56	0	14	0	60	0	44	0	60	0	23	0	90	0	90	0	93	0	133	0	118	2	121	0	69	0	77	0	100	0	243	0	66	2	92	1	73	0	150	0	123	0	161	1	99	0	102	0	93	0	378	0	103	2	75	0	61	0	110	0	81	0	180	0	95	0	116	0	91	0	216	0	107	0	79	2	63	1	65	0	89	0	62	0	100	2	143	0	76	1	76	0	121	1	111	0	137	2	328	3	90	1	62	0	48	0	61	1	158	0	115	0	80	0	247	1	86	0	104	1	105	0	89	0	112	0	173	0	123	0	162	0	113	0	96	0	162	0	74	0	95	3	46	1	99	0	88	0	74	0	153	0	59	0	178	0	64	0	75	0	124	0	100	2	70	0	69	0	37	0	2	0	0	0	6	0	52	0	76	1	3	0	56	0	2	0
07.A.01	WGS	1512	1481	2588	2768	5225	5513	5637	6438	6752	6912	6320	6779	5479	6250	5848	6075	4658	5177	5313	5518	6625	6932	5435	5519	5914	6216	8200	8444	7958	9003	4926	10964	11	16303	11	14344	19	10239	5	11932	1870	8526	5789	5913	6644	7385	6613	7077	6043	6874	4706	5365	5852	5948	6181	6400	7186	7719	5461	6366	5101	5309	5109	5496	7908	8641	7134	7756	5068	5812	8370	9138	8794	9452	9735	10335	6296	6777	7293	7569	6970	7418	6844	7498	7342	7514	5530	6021	4693	5347	7176	7526	5545	5767	7166	7652	6263	7163	5402	5532	4483	4853	4314	3597	8240	14	10715	98	11222	186	11094	13	12172	21	12211	40	7542	66	10720	66	12487	92	8018	2420	3635	3751	5216	5741	4424	4758	6383	6964	4769	5000	3881	3780	4194	4271	4818	5037	4589	4642	3839	3788	3536	3494	4367	4395	4774	4806	4232	4799	2374	5624	26	10874	8	6446	111	11907	11	5179	14	5987	20	8593	10	9393	2	3270	3	2150	3	1379	10	5549	10	4373	1	458	2	1152	0	183	0	582	3	428	7	34	0	9	0	90	0	105	0	135	1	102	0	209	0	118	3	124	0	80	0	18	0	83	0	169	6	103	2	84	0	59	0	94	0	217	1	149	2	1037	3	578	10	2177	7	2578	2	3075	8	4436	11	4577	4	279	8	5749	11	5544	9	5064	12	5548	7	5453	6	5073	13	5903	23	7392	10	7094	3	4718	19	7374	16	7982	1089	6041	4689	4845	5977	6308	7184	8179	4922	4687	5775	6627	4191	4361	5319	5537	6021	6254	5872	6423	2259	10623	14	13188	22	12287	18	11638	2457	8152	5839	6181	6861	7440	2186	12529	25	11029	15	12815	13	15570	22	13763	4	10536	17	10102	10	11636	12	12887	25	13312	14	14421	9	14495	18	14553	9	7398	5	9788	25	11911	12	14347	10	10000	9	14157	2615	9671	6740	7135	6157	6534	4594	4726	4319	4465	5334	5859	6433	6884	6650	7258	6333	6840	6726	7278	7869	8808	7637	8638	6097	6638	9112	9338	7701	8081	6091	6184	6551	7393	5578	5915	5632	6407	6262	6470	7172	7712	7996	2837	9432	5	10948	13	5741	5	4116	7	8505	13	177	0	498	532	3704	3798	5360	5768	6821	7139	7866	4751	14821	72	14245	92	13612	51	14485	40	18121	54	15003	58	11054	11	11356	31	10023	33	14016	73	16533	95	10614	49	11177	112	14942	63	13301	50	9514	41	13764	312	10221	60	12773	82	8943	21	10608	36	11491	39	13943	75	13080	26	11528	56	12863	59	11927	36	9949	28	9116	29	13217	23	12827	58	11096	35	11071	19	7473	5958	7267	7814	6984	7587	8431	9129	8844	9700	7339	7830	6668	6931	7002	7603	7567	8360	6122	6528	7868	8305	7314	7517	6817	7335	5856	6412	6944	7123	6983	7824	3502	3992	5187	5061	5634	6290	6173	6809	5239	5781	4657	4791	6230	6563	4700	5013	4713	5133	3811	3999	4299	4964	5464	6000	4766	5199	5755	5980	3690	3863	3421	3587	3731	3845	3719	4163	7123	8640	7895	8483	5185	5405	4275	4634	4185	4473	4034	4040	2921	3235	1559	1657	2246	2482	1976	1910	2181	2241	2217	2157	1829	1784	1076	1130	1342	1361	1752	1758	1884	1956	1221	1254	1449	1494	1685	1656	689	804	332	355	336	521	276	277	170	140	88	84	82	243	77	67	31	21	56	47	31	280	58	85	8	13	25	34	13	7	8	12	25	18	128	183	14	12	21	18	15	15	0	0	11	20	6	2	30	25	20	15	13	37	10	17	36	40	22	11	13	21	11	39	52	58	27	24	19	33	32	30	13	22	142	127	343	317	1155	1159	1136	1165	1370	1560	1420	1634	987	1038	1656	1654	1707	1812	1795	1899	1483	1493	2604	2676	2078	2302	2674	2704	2635	2819	2117	2033	2233	2370	2045	2180	1960	1983	2015	2189	2384	2575	2893	3016	1794	1733	1779	1894	2269	2575	3108	3248	190	6835	12	5758	12	8546	5	5251	11	4834	7	6824	19	7458	9	4758	14	7069	8	9544	10	9461	18	14557	2682	8300	6785	7376	5036	5686	4668	5061	5025	5505	4329	4835	3831	3999	4064	4167	4113	4377	2959	3199	4146	4316	3431	3512	4471	4628	4972	5073	4521	4923	5856	6001	5565	5885	6204	6592	3727	10282	5901	7080	4994	5853	6880	7327	6727	7130	7043	7700	5047	5255	4771	4915	4788	5032	4246	4588	5483	5697	5797	5824	7518	8274	6177	6693	2496	7449	8	11126	6	11667	2	6480	12	7574	13	10744	7	12138	14	9371	4	8770	6	10339	14	9609	3	9616	7	9781	4	7125	7	10870	11	7585	6	13102	1	9249	2	9985	5	10796	127	10391	2	12743	8	13430	3	9442	1	11067	2	7403	2	9643	6	10106	4	9791	6	9057	7	8273	13	16126	4	14660	4	15015	11	19477	6	13828	10	14442	5	13647	9	10153	5	8294	1	3874	3	3152	1	790	750	10	619	490	697	1	1845	8	648	2	14	0	99	1	384	0	774	9	686	0	1226	32	1378	7	1431	12	857	67	1909	10	3281	11	3816	7	3404	16	3294	53	4636	99	2993	19	2796	25	3664	26	3797	20	3729	9	3428	24	3593	27	4478	20	4389	23	5167	92	4285	10	3929	8	5679	19	5308	436	2639	32	2734	26	2637	36	3027	25	3799	33	4997	60	4135	56	5019	39	4145	34	3097	26	3790	10	3443	54	4403	53	2993	6	3031	53	2890	8	3601	46	3627	26	2004	40	2843	21	2879	3	4440	37	4835	114	4903	528	3949	20	3571	101	3060	24	2964	221	4030	49	2614	276	5	3919	7	4469	3	4158	3093	928	3617	16	2918	14	3168	29	4378	39	4830	26	5584	82	5067	38	5548	51	2929	17	2053	11	3091	17	3426	19	3362	21	3517	9	4232	35	2638	17	2956	16	2086	33	2351	28	2983	8	4054	25	4523	60	2989	23	3209	73	1746	71	26	14	0	0	946	7	2142	22	1611	9	170	45	152	569	40	461
07.A.02	MSG	49	24	45	44	110	65	152	165	125	111	118	108	108	101	107	134	110	94	87	105	120	126	93	10	219	0	290	1	364	4	200	0	298	1	228	1	266	0	292	0	229	0	208	0	192	0	156	2	166	0	245	1	267	0	127	46	113	114	58	113	61	73	79	103	127	149	120	182	82	75	184	209	104	151	113	158	113	82	118	135	57	114	2	276	0	256	6	210	0	195	1	259	1	183	0	291	2	196	0	212	0	90	2	167	1	235	0	186	0	174	0	109	1	156	0	230	0	158	2	157	0	181	0	156	0	109	6	125	0	176	0	231	0	187	0	130	1	267	0	123	0	121	2	213	1	180	0	146	1	91	1	118	0	148	1	232	0	92	5	238	0	71	0	96	1	148	0	197	0	64	0	66	0	15	0	79	0	53	0	5	0	5	0	6	0	8	0	1	0	0	0	2	0	1	0	1	0	6	0	0	0	2	0	1	0	1	0	1	0	1	0	1	0	1	0	2	0	0	0	0	0	2	0	0	0	5	0	20	0	1	0	30	0	37	2	76	0	70	0	43	0	0	0	88	1	140	0	74	0	112	0	71	0	140	0	136	0	139	1	149	0	81	2	170	0	119	1	129	6	197	1	189	0	227	1	196	2	201	2	379	1	184	4	248	0	159	100	138	82	101	62	81	76	66	47	82	217	214	118	128	127	152	101	116	103	156	125	90	125	136	92	140	86	238	98	181	113	101	109	125	110	133	108	81	93	135	63	54	60	87	82	79	106	123	86	90	68	84	126	161	66	130	83	106	85	90	84	60	85	100	184	163	117	150	131	112	177	177	104	155	187	197	172	140	100	125	173	183	85	104	99	105	91	139	114	148	81	148	77	89	74	72	145	141	131	122	41	36	57	57	58	76	0	0	4	6	79	49	92	104	159	153	111	177	114	122	102	169	164	166	140	124	161	157	137	164	92	85	99	142	66	73	184	165	118	167	93	96	89	67	133	150	145	150	112	106	137	166	36	158	0	314	1	97	0	232	0	202	0	278	0	370	0	260	0	188	0	163	1	205	0	215	0	230	0	186	0	192	0	118	0	230	0	220	2	321	0	358	0	449	0	260	0	187	0	421	1	267	0	235	0	200	0	256	0	206	0	96	1	190	0	284	0	168	0	139	0	190	1	179	1	165	2	150	0	275	1	139	3	196	0	115	3	144	0	119	0	154	0	209	1	115	0	126	0	100	2	116	1	178	1	283	0	360	0	205	0	124	1	183	0	108	0	40	0	74	2	28	2	68	0	85	16	49	16	19	46	31	39	39	30	32	32	20	32	28	66	77	4	4	2	3	0	1	5	2	1	1	1	0	1	2	0	0	0	0	1	0	0	0	0	0	0	0	0	0	2	0	0	0	0	0	4	4	0	0	0	0	0	0	0	0	0	0	0	0	0	0	0	0	1	0	0	0	0	0	0	0	1	0	0	0	0	0	0	0	1	0	0	0	0	0	1	2	0	4	8	18	16	17	34	27	41	32	17	15	31	27	48	35	26	30	34	31	54	37	39	57	32	55	60	34	52	88	38	64	52	57	36	41	28	28	37	45	55	38	39	31	44	57	59	52	73	57	75	86	53	36	106	78	60	42	27	28	56	77	75	70	23	42	64	63	68	57	87	80	100	156	100	88	136	126	113	111	124	203	89	117	80	60	105	74	60	52	76	87	45	97	55	92	59	83	54	80	60	54	74	91	113	171	82	174	134	90	92	110	174	138	84	51	191	1	164	1	112	88	155	113	75	97	102	100	63	64	160	146	151	106	86	106	108	84	52	105	71	122	76	88	110	111	80	115	115	99	87	80	109	96	34	52	61	80	49	54	64	100	74	73	49	56	34	25	50	57	98	77	59	67	100	58	70	60	85	85	172	171	72	81	94	92	122	141	18	162	4	300	0	233	3	164	0	175	0	115	0	398	0	475	0	204	0	445	1	309	0	242	0	211	1	271	0	118	0	74	0	97	2	5	4	4	4	1	3	5	14	5	7	4	0	0	1	0	6	0	52	0	17	0	37	1	29	0	23	0	20	0	58	0	48	0	10	51	0	85	0	78	0	87	4	68	0	50	0	94	0	149	0	79	0	70	0	62	0	75	0	84	0	65	0	74	0	70	0	57	1	261	3	84	0	46	1	53	1	61	1	60	0	118	0	51	0	77	0	80	0	110	0	67	0	93	0	34	0	66	0	67	0	51	1	64	0	80	0	28	40	0	81	1	66	0	10	65	0	79	0	95	0	51	0	51	0	56	0	140	0	90	0	94	3	111	0	63	0	60	0	117	0	45	0	34	0	80	0	76	0	89	1	65	56	6	58	0	26	0	42	0	48	3	79	0	57	0	33	1	60	0	30	0	160	0	39	0	30	0	67	0	67	0	60	0	44	0	33	0	2	0	0	0	6	0	41	0	47	2	1	0	40	0	0	0
07.A.03	MSG	270	280	446	365	994	1003	1376	1406	975	1093	1059	1128	1035	994	901	1357	897	736	991	1057	1086	1130	477	621	914	1092	876	1786	4	3452	157	2122	1537	1469	977	865	1361	1181	1310	1513	841	1025	208	2606	3	2025	2	1370	2	1867	1	2206	3	2104	2	1864	2	1897	0	1775	3	1608	0	1488	2	1826	0	2893	0	1564	117	3209	1222	1160	1484	1123	887	926	1174	1226	798	916	708	859	973	1102	917	970	730	873	1246	1357	977	839	982	1294	1093	1086	1012	854	532	498	766	909	567	679	718	919	660	766	689	578	608	677	809	891	503	614	703	576	1715	2	1544	10	790	0	961	0	1416	2	1843	13	1518	5	1276	3	1823	0	1217	0	1360	3	1633	0	1470	0	1355	2	766	0	877	0	1018	1	1537	0	846	2	1813	6	1555	10	950	0	1834	2	1312	15	556	0	377	0	147	0	593	2	490	19	69	0	127	0	18	0	81	0	55	0	0	0	0	1	6	5	11	0	15	0	5	0	37	0	18	0	14	0	17	0	1	0	3	0	11	0	18	0	4	0	2	0	11	0	14	0	27	0	195	0	27	0	210	1	401	0	517	0	752	0	378	0	21	0	1051	19	1239	0	785	0	1196	3	643	0	987	4	1370	1	1332	1	1675	3	899	2	1022	0	1042	3	1041	1	1844	1	1418	2	1854	4	1072	1	1680	0	2181	0	1446	1	2054	4	2012	23	2169	4	1301	2	1655	1	1362	2	763	14	3196	7	2169	0	2823	1	1940	2	1512	3	2366	19	2015	26	1711	1	1692	0	1818	40	1884	14	1832	1	2021	4	1557	4	1716	57	1075	0	1007	3	1236	4	1933	4	2075	1	1491	2	1857	0	1729	2	1163	667	981	506	1517	2	2335	20	3270	5	1975	899	993	1132	1280	1504	1022	1325	1437	1778	1208	1115	890	995	1196	1519	821	901	1043	968	943	1192	925	989	1102	1676	803	983	501	461	952	918	1162	1260	365	423	491	496	549	649	0	2	89	0	1140	0	1687	2	2050	0	2224	0	2116	20	1911	2	3063	1	2149	1	3306	3	2882	8	1921	1	1999	0	1165	2	3293	12	2399	1	1403	0	1665	1	2501	2	2164	2	1954	12	1038	1101	790	806	1267	1340	485	361	1022	1013	656	841	1023	1295	1320	1480	1039	1128	873	927	788	838	795	779	965	781	1720	2	1757	0	1797	2	899	1	1725	0	1916	0	2396	1	2615	18	3642	1	1547	849	731	1015	1292	2214	842	1151	1328	1108	1060	1003	57	2436	3	2053	0	1076	1	2354	0	2945	1	1807	1	1544	1	1769	0	1854	0	1628	0	1112	1	2352	1	1538	0	1751	2	1040	1	1549	2	1410	0	1648	0	1667	0	1307	1	1414	0	1000	1	1185	0	1574	0	2723	0	2275	0	1813	1	1300	3	1704	0	739	0	543	1	773	0	325	0	770	2	854	1	504	0	327	0	694	0	736	1	642	5	632	0	437	2	1093	0	171	0	85	0	20	0	45	0	28	0	59	0	14	0	0	0	0	0	12	0	0	0	37	0	0	0	0	11	8	0	0	0	0	0	84	0	0	0	2	0	0	0	0	0	0	0	0	0	1	0	0	0	11	0	0	0	6	0	3	0	26	0	2	0	4	0	1	0	2	0	0	0	8	0	39	1	26	0	204	0	281	0	449	0	592	1	308	1	665	2	778	1	520	0	501	2	844	4	836	2	747	1	875	4	1185	2	850	3	1110	2	782	1	362	0	816	0	989	0	756	0	819	3	800	0	1217	1	1729	0	843	6	1388	0	1011	3	580	3	1414	4	1507	2	1045	0	1252	1	1495	1	1742	1	2072	0	1731	0	2628	394	2059	939	1823	912	948	703	737	944	538	1078	89	1564	5	851	0	858	1	1404	2	1149	2	1389	2	1624	0	2620	17	1807	0	2038	19	1966	0	2531	8	1329	0	1810	7	1066	471	1007	910	1089	952	823	681	1446	0	1352	0	2410	3	2350	9	1805	2	1491	38	1222	0	1528	0	1528	6	1941	2	1407	0	1755	0	1419	0	1696	5	661	191	848	671	397	564	852	894	600	912	0	947	0	741	1	1048	0	1403	0	1249	0	1328	0	1239	0	1739	0	2388	0	1714	0	1554	0	3032	2	1575	1	2654	0	2546	6	1836	0	1386	0	1128	0	3158	2	4031	0	2022	1	3244	2	2831	3	2450	2	2406	1	1892	0	1160	3	810	1	910	0	120	77	38	15	13	26	24	88	77	57	38	0	1	5	0	79	1	288	0	134	0	341	6	165	0	246	0	151	0	345	0	372	1	512	0	836	1	626	4	774	0	528	0	352	0	680	6	1068	0	319	25	491	2	439	0	735	0	784	7	1055	0	580	1	600	0	489	3	1816	1	614	1	420	0	465	0	630	7	548	0	924	1	531	0	274	645	0	544	3	676	526	64	534	18	528	5	446	0	360	0	392	0	559	18	909	1	338	0	361	1	518	1	704	1	873	0	1668	5	499	3	340	0	365	0	414	3	679	0	441	0	484	1	1111	12	1	654	2	627	67	627	477	0	276	410	0	604	528	22	962	1	657	1	657	0	544	0	330	0	449	1	339	6	464	3	431	0	390	0	553	0	319	0	1039	0	488	1	304	0	630	1	691	4	354	0	366	0	227	3	17	4	0	0	42	0	371	0	366	3	10	0	152	2	9	0
07.A.06	MSG	396	0	597	2	1463	29	2124	1	1477	1	1638	4	1535	2	1504	1	1270	156	720	830	803	789	421	520	656	813	283	1745	3	2558	0	1667	0	2008	0	1510	0	2055	2	2362	1	1548	489	1576	647	717	525	456	604	765	997	1100	123	1532	0	1394	4	1576	1	1408	1	1223	0	1172	3	1341	0	2264	0	1201	0	2680	2	1887	0	1951	658	789	927	979	641	692	645	688	762	864	760	658	522	583	919	970	706	737	685	859	802	814	696	723	396	362	530	686	464	587	524	630	527	620	475	458	426	521	638	596	459	437	467	633	619	718	561	581	281	345	354	482	493	527	616	1033	582	589	494	476	776	986	391	459	541	536	648	666	550	514	519	505	289	302	301	377	305	428	590	643	331	380	723	847	560	447	362	338	730	598	529	514	217	196	93	257	81	73	214	266	171	230	23	27	45	58	8	10	34	32	19	19	0	0	0	3	2	5	6	6	4	5	1	1	19	12	2	9	4	6	3	4	3	6	5	1	9	6	5	10	5	2	2	1	5	14	2	13	5	7	73	54	10	6	77	89	162	133	250	251	245	246	133	149	19	10	379	363	374	560	305	296	500	426	238	237	431	433	497	586	512	537	642	587	295	359	467	584	416	485	414	550	656	797	607	654	722	837	518	718	755	607	1062	1161	500	604	768	815	736	709	838	911	577	500	616	546	578	505	160	653	0	2429	4	1916	1	2234	0	1545	1	1700	2	2018	3	1776	1	1548	0	1922	2	2074	5	1447	1	1634	221	1440	658	558	695	871	447	447	450	622	591	567	715	1016	808	702	537	788	705	890	665	1044	731	779	620	668	651	564	874	894	1403	1189	836	1130	761	823	1154	1332	839	1048	986	1390	1020	903	664	846	938	1224	656	738	736	760	736	944	665	693	900	1258	675	711	408	381	1160	227	1814	2	615	4	759	0	980	0	2	0	95	1	887	0	1484	0	1691	0	1642	13	1520	11	1380	0	2080	1	1671	2	2670	1	2238	6	1487	1	1439	4	1028	2	2401	7	1666	0	1157	5	1191	0	2332	5	1726	1	1335	8	1540	9	1050	6	1578	256	456	369	813	793	513	624	831	1029	667	1559	0	1568	0	1367	1	1325	2	1226	0	1514	2	1428	1	1298	0	1307	0	927	3	1362	0	1543	3	2250	1	2446	12	2711	2	1884	3	1490	514	1782	548	803	1022	834	709	778	915	866	751	771	135	644	1	1882	1	2061	2	1413	1	1170	0	1316	1	1340	1	1286	0	850	2	1689	0	1197	0	1395	1	861	0	1202	0	1034	1	1350	1	1277	2	902	2	1130	1	733	0	899	0	1277	4	2252	0	2028	0	1252	0	1049	1	1186	0	547	0	360	0	675	0	245	0	602	0	689	0	385	1	279	1	510	1	542	0	542	0	488	0	284	2	826	0	108	0	89	0	22	0	45	0	25	0	41	0	16	0	2	0	0	0	6	0	0	0	29	0	0	0	0	6	3	0	0	0	0	0	63	0	0	0	7	0	0	0	0	0	0	0	0	0	1	0	0	0	5	0	0	0	4	0	6	0	13	0	0	0	2	0	0	0	4	0	1	0	4	0	25	0	17	0	144	0	228	0	345	0	534	2	256	0	533	0	725	1	408	0	376	0	585	0	576	0	673	2	600	1	905	3	570	1	859	0	530	0	281	0	649	1	711	1	513	0	629	0	611	0	929	0	1303	0	641	2	1106	1	826	3	433	1	1206	2	1184	0	702	2	882	7	1054	0	1244	1	1630	1	1192	3	2116	1	1736	3	2967	1	1374	1	1053	2	873	0	886	1	1160	2	1408	0	847	0	1193	0	1242	0	980	0	1428	2	2382	5	1996	1	1508	0	1415	4	2373	1	880	1	1829	0	1489	5	1332	0	1473	1	1273	2	1398	0	1020	751	915	826	941	749	781	593	573	524	619	615	673	548	683	771	796	452	565	692	699	522	685	542	844	339	350	588	500	331	371	682	708	552	584	322	439	307	297	356	375	635	622	474	462	601	577	454	475	575	687	1077	883	571	659	557	630	924	1033	545	619	842	921	746	943	767	726	517	662	534	399	873	1282	1557	1548	965	774	1092	1351	1078	1073	1145	935	756	813	613	794	489	424	246	305	320	412	36	42	35	22	7	16	8	12	55	64	39	34	0	0	4	0	52	2	221	0	108	0	240	3	120	0	229	0	97	0	324	0	359	0	410	0	582	2	477	7	557	0	386	0	302	0	608	0	943	0	246	21	375	0	323	0	546	0	527	2	683	0	439	0	471	0	337	4	1542	0	587	4	284	0	415	2	505	4	363	0	601	1	414	0	616	0	385	0	502	0	172	210	2	455	0	477	350	0	289	0	287	1	467	6	690	1	234	1	238	0	427	0	465	1	805	0	1215	5	374	3	223	0	302	0	298	4	528	0	370	1	392	5	929	2	433	0	359	0	581	0	352	0	497	0	440	0	426	0	693	1	442	3	486	1	509	2	242	0	296	0	212	4	435	2	314	0	269	0	502	0	222	0	937	1	350	0	208	0	475	0	472	1	247	1	265	0	212	0	12	3	0	0	42	0	272	0	270	2	9	0	165	0	10	0
07.A.08	MSG	30	13	37	20	62	80	149	128	56	73	77	76	62	41	68	75	76	46	57	75	85	86	34	34	71	84	89	113	86	113	73	69	113	114	105	64	112	138	110	122	51	53	69	87	62	74	42	31	46	79	94	142	45	78	43	73	47	87	70	59	49	59	45	57	76	100	94	113	60	76	158	93	64	65	119	123	97	57	112	76	66	51	87	106	66	95	74	41	71	76	73	98	52	75	52	61	56	62	90	3	71	0	115	3	112	0	137	0	105	0	51	0	88	0	118	2	68	1	111	0	137	2	106	0	42	0	60	0	92	0	102	0	116	0	95	0	198	0	64	0	97	0	152	1	85	0	83	3	69	0	55	1	54	28	54	51	39	58	52	56	79	43	29	22	53	64	42	56	17	27	3	10	8	5	13	10	23	12	1	1	2	2	2	3	1	1	0	4	0	0	0	2	0	0	0	0	0	1	0	0	1	1	0	1	1	0	2	0	0	0	1	0	0	1	2	2	0	0	0	0	1	1	0	0	0	1	3	4	0	0	6	4	15	13	16	21	34	17	7	10	0	0	33	19	37	24	20	32	95	57	20	31	53	44	49	57	42	41	70	53	36	30	56	37	30	51	13	64	0	117	1	113	0	174	10	201	37	52	209	186	30	34	77	67	69	62	59	78	40	60	44	58	60	51	32	24	164	118	92	91	76	115	87	77	39	106	64	72	79	66	93	54	54	145	76	86	74	50	70	80	57	77	48	45	48	44	38	58	48	28	21	35	55	74	83	58	42	61	106	56	139	0	131	0	110	1	97	0	118	1	203	0	170	2	163	0	314	1	199	0	240	0	335	0	117	0	175	0	130	0	116	0	125	0	133	0	138	0	102	0	47	0	174	0	127	0	65	0	80	0	69	0	0	0	8	0	82	0	159	0	225	34	72	96	55	104	48	116	57	84	0	160	1	236	0	259	1	103	0	165	1	115	95	101	71	61	70	53	48	61	125	153	82	106	52	77	55	86	66	45	103	97	35	39	103	80	42	37	56	80	156	151	69	74	67	45	47	44	48	49	67	104	81	74	72	88	64	74	40	31	44	50	77	77	80	88	73	133	199	248	59	67	49	68	94	194	55	69	125	58	60	69	81	72	79	56	39	32	83	91	79	91	48	82	50	73	53	35	52	71	37	50	26	27	70	83	38	52	45	50	36	29	78	72	54	57	65	46	66	57	55	28	37	39	26	39	21	37	24	81	96	167	87	126	35	45	41	46	46	70	22	24	24	5	21	22	7	5	17	26	38	33	23	15	10	12	18	19	24	34	20	27	12	35	12	16	32	30	3	2	7	3	0	0	1	4	1	0	1	2	0	1	0	0	0	0	0	3	0	0	0	1	0	0	0	0	1	0	0	0	0	0	2	4	0	0	0	0	0	0	0	0	0	0	0	0	0	0	0	0	0	1	0	0	0	0	0	0	0	0	0	0	0	0	0	0	0	0	0	0	0	0	2	1	1	2	10	1	7	13	15	11	15	15	12	16	20	26	50	45	20	10	15	13	19	29	18	19	18	40	26	24	72	65	28	35	35	40	11	35	0	30	0	66	0	61	0	66	0	64	0	67	0	105	0	102	0	49	54	69	35	26	20	19	62	30	43	63	13	33	59	49	57	44	30	66	58	99	61	52	78	89	59	68	53	252	68	50	43	40	115	33	49	25	61	55	31	86	25	29	64	82	41	40	56	33	37	93	66	117	66	118	129	78	63	52	146	141	25	36	72	60	30	94	70	66	50	52	56	72	69	45	47	39	105	113	131	124	52	82	43	52	46	60	36	66	37	49	48	67	60	85	77	55	49	62	51	55	38	28	40	26	28	31	44	69	43	53	58	35	29	31	48	36	72	63	33	40	45	47	35	50	39	69	0	233	0	108	0	111	0	225	0	143	0	128	0	168	2	101	0	102	0	86	0	254	0	513	0	160	0	277	0	181	0	195	0	145	0	219	0	84	0	51	0	68	0	5	4	2	0	1	0	2	5	6	1	0	0	0	1	0	2	0	29	0	11	0	13	0	12	0	23	0	6	0	45	0	33	0	23	0	53	0	66	0	59	0	24	0	37	0	46	0	24	68	0	45	0	27	0	36	0	33	0	60	0	53	7	28	39	0	30	0	243	0	65	0	32	0	33	0	38	0	31	0	51	0	21	0	37	0	34	0	85	0	42	0	23	0	24	2	0	34	0	62	0	31	0	41	0	47	0	24	0	35	0	77	0	29	0	70	7	30	0	84	0	21	0	43	0	13	0	74	47	7	22	0	126	0	57	0	43	0	63	2	22	0	15	7	66	0	27	0	64	0	40	0	45	1	63	0	24	0	32	0	28	0	33	0	38	0	21	0	71	0	13	0	84	2	27	0	31	0	29	0	37	0	15	0	26	0	7	0	1	0	0	0	3	0	22	0	17	0	0	0	26	0	0	0
07.A.09	WGS	4	3031	19	5802	43	11593	42	13633	34	15389	49	14768	32	13674	20	13105	23	10578	55	12561	60	15286	4936	6787	6239	6750	8283	9044	8705	9179	8594	8789	7959	8891	7034	7570	5190	5455	6205	5982	5601	5758	6098	6726	7019	8260	7024	7626	6877	6989	5161	5257	6155	6396	6524	6624	7542	8262	5993	6408	5717	6024	5965	5983	8239	9197	7831	7830	5828	6392	9197	9488	9628	10438	10786	11813	7308	7264	7934	8564	7300	7898	7709	8413	8345	8522	6095	6528	5234	5338	7873	8637	5979	6757	6966	7750	6570	7998	5746	6299	4823	5597	4184	4362	4875	5183	5508	5710	6778	6877	6441	6491	6850	6996	6539	6992	4170	4764	5085	7806	23	14484	23	12027	29	8554	27	12719	56	11143	77	15231	56	11029	33	8139	31	9536	30	10912	29	10829	2263	6384	4044	3988	4666	5013	5007	5083	5101	5486	6172	2070	11417	61	6610	31	12562	198	5544	40	6519	56	9311	59	9587	43	3493	12	2339	27	1359	8	6250	45	4320	193	438	0	1189	37	200	0	696	12	410	29	6	35	9	10	128	20	95	0	189	9	85	11	181	12	151	5	172	2	64	9	15	0	61	2	152	1	91	10	96	6	58	0	92	0	216	3	132	0	976	4	574	3	1999	383	3190	12	3162	15	4589	25	4831	44	253	2	6254	40	5562	22	5270	27	5656	193	6017	16	5305	13	6318	0	7752	5	7272	19	5114	12	7885	20	8725	12	7161	90	9935	181	13289	82	15900	54	10078	155	12976	65	8260	37	11369	22	12735	912	6424	6760	6379	6943	6968	7393	6453	6592	6246	6437	5462	5711	6311	6556	7573	8108	13349	1294	11891	28	12837	49	16341	86	14526	54	11175	207	10047	19	11701	26	13423	46	13307	47	14319	96	14517	49	14871	84	7745	96	10331	67	12190	166	15423	78	10177	45	14427	72	12247	25	14558	124	14649	61	9489	69	9173	51	11229	76	14382	59	14652	67	13899	75	15065	84	16868	94	16639	358	12857	41	19901	83	16280	50	13048	63	14611	120	12182	18	12397	303	13628	36	15411	22	11558	12	9811	14	11366	7	6033	11	4402	14	9514	13	214	0	507	531	3930	4240	5649	5803	7764	7446	6740	7141	8011	8573	7630	8218	7384	7413	8143	8064	9092	10430	8275	8429	5561	6376	6246	6743	5239	5747	7579	8045	9031	10282	6197	6263	5843	6404	8295	8892	7257	7436	1549	9706	69	17205	4249	7222	7459	7338	4831	5190	5603	6423	6232	6521	7751	8392	7066	7710	6640	6639	6958	7693	6408	6442	5083	5821	4895	5393	7179	7125	6854	7631	6101	6529	5947	6691	7017	7761	8088	8679	7693	8384	9252	11018	9629	10371	8118	8303	7291	7886	7458	8113	8360	9055	6745	7350	8430	9594	8222	8541	7905	8342	6009	7011	7372	7818	7905	8804	7819	355	10927	72	12556	72	14048	108	11465	80	10329	42	13685	74	11052	63	6569	4372	3897	4181	4969	5519	5970	7045	4924	5777	6361	6587	4153	4331	3898	4133	3784	4407	4247	4587	7860	9646	9045	9965	5511	5907	4856	4890	4543	5335	4252	4717	3114	3388	1800	1709	2557	2648	2197	2174	2444	2522	2442	2422	1930	1852	1185	1246	1507	1546	1910	2045	2030	2116	1432	1530	1550	1607	1822	2008	816	966	396	408	443	522	417	350	186	145	108	93	95	215	70	57	23	35	95	90	25	289	69	92	7	14	27	32	16	11	9	7	39	20	166	176	17	10	9	18	15	21	0	0	7	26	6	6	31	34	21	18	19	37	5	14	38	46	23	10	13	16	35	30	28	73	31	17	24	54	27	30	22	25	165	178	368	364	1320	1266	1200	1275	1604	1533	1700	1674	1045	1136	1963	1924	1907	2078	1821	2007	1601	1757	2733	2976	2437	2409	3015	3344	3027	3231	2249	2320	2206	2453	2291	2373	2268	2254	2250	2309	2646	2712	3224	3140	1783	1986	1894	1987	2508	2676	3122	3495	3729	3783	3046	3363	1626	7008	11	5806	13	5229	47	7083	32	8004	25	5278	52	7556	30	10705	72	10282	62	16295	47	11625	93	16109	77	11659	58	11001	27	11807	75	9938	39	8160	52	8843	39	9769	31	6416	44	8885	55	7154	50	9934	67	11112	60	10524	64	14153	65	13556	85	14775	60	14836	56	15430	5243	7414	15047	59	14538	99	15322	137	10683	56	10136	48	10340	80	9112	122	11359	73	12330	89	13518	3695	7019	7383	5311	5500	5616	6001	6096	6638	3700	3683	4405	4476	5390	5720	6170	6768	4790	5359	4711	4760	5323	5647	5309	5095	5202	5352	5122	5130	3653	3935	5597	5851	4374	4357	6891	7145	4677	4972	5273	5473	5435	5869	5126	5330	6640	7054	7109	7135	4879	5228	5691	5895	4087	4102	4693	5231	5999	5757	5401	5227	4630	4690	4104	4251	8490	9266	7498	7881	7778	7840	9942	10403	6853	7606	7617	8221	7147	7309	5353	5468	4170	4548	1942	2168	1586	1736	466	452	744	11	517	697	843	7	1991	3	797	2	18	0	69	0	367	2	781	8	703	3	1412	35	1414	1	1546	8	891	84	1924	2	3444	11	4008	47	3712	22	3586	41	5059	92	3193	41	2944	15	3884	9	4068	17	4440	10	3597	27	4307	28	5095	9	4744	30	5765	117	4628	11	4482	17	5809	54	5931	668	2840	35	3095	61	2985	20	3059	26	4090	23	5188	65	4329	87	5310	70	456	4124	19	3721	34	4066	27	4114	12	4962	6	3407	10	3463	22	3423	16	4087	13	4113	14	2230	7	3188	31	3184	66	5132	46	5447	583	5464	8	4545	28	4100	2389	1108	3471	289	4713	39	3411	262	4375	36	4656	34	4067	231	4404	100	4210	25	3218	14	3800	39	4828	32	5250	17	6223	116	5892	81	5858	83	3080	8	2261	1	3282	11	4047	35	3657	32	541	3311	22	4889	25	3167	20	3380	12	2142	22	2542	24	3457	35	5016	25	5469	15	3341	22	3733	7	1830	11	61	0	0	29	901	14	2512	9	1845	11	299	79	922	25	884
[truncated: 340,836 more chars]
