# Supplementary material for: Mapping QTL Contributing to Variation in Posterior Lobe Morphology between Strains of Drosophila melanogaster
Source: PLoS One. 2016 Sep 8;11(9):e0162573. doi: 10.1371/journal.pone.0162573 (PMC5015897; doi:10.1371/journal.pone.0162573)
Supplement: S2 Table — A list of the sample IDs for all 181 recombinants, along with a column stating whether the individual was genotyped with low pass whole genome sequencing (WGS) or reduced representation multiplexed shotgun genotyping (MSG). (TXT) [file pone.0162573.s009.txt]

SampleName	GenotypingMethod
01.A.01	MSG
01.A.03	MSG
01.A.04	MSG
01.A.06	WGS
01.A.07	WGS
01.A.10	WGS
01.B.01	WGS
01.B.02	WGS
01.B.03	WGS
01.B.04	WGS
01.B.07	WGS
01.B.08	MSG
01.B.09	WGS
01.B.10	MSG
02.A.01	MSG
02.A.02	WGS
02.A.03	WGS
02.A.06	WGS
02.A.08	WGS
02.A.09	MSG
02.A.10	MSG
02.B.01	MSG
02.B.02	MSG
02.B.03	MSG
02.B.05	MSG
02.B.06	WGS
02.B.07	WGS
02.B.08	WGS
02.B.10	WGS
03.A.01	WGS
03.A.02	WGS
03.A.03	WGS
03.A.04	MSG
03.A.05	WGS
03.A.06	MSG
03.A.08	MSG
03.A.09	WGS
03.B.01	WGS
03.B.03	MSG
03.B.05	MSG
03.B.06	MSG
03.B.08	WGS
03.B.10	WGS
04.A.01	MSG
04.A.02	WGS
04.A.03	MSG
04.A.04	WGS
04.A.05	WGS
04.A.07	WGS
04.A.08	MSG
04.A.09	MSG
04.A.10	MSG
04.B.02	MSG
04.B.03	MSG
04.B.05	WGS
04.B.06	WGS
04.B.07	WGS
04.B.08	WGS
04.B.09	WGS
04.B.10	WGS
05.A.01	MSG
05.A.02	WGS
05.A.03	MSG
05.A.04	MSG
05.A.05	WGS
05.A.07	WGS
05.A.09	MSG
05.A.10	MSG
05.B.02	MSG
05.B.03	MSG
05.B.04	MSG
05.B.05	WGS
05.B.06	MSG
05.B.07	WGS
05.B.08	MSG
05.B.09	WGS
06.A.01	MSG
06.A.02	MSG
06.A.04	MSG
06.A.05	MSG
06.A.06	MSG
06.A.07	WGS
06.A.09	MSG
06.A.10	MSG
06.B.01	MSG
06.B.02	MSG
06.B.03	WGS
06.B.04	MSG
06.B.06	WGS
06.B.07	MSG
07.A.01	WGS
07.A.02	MSG
07.A.03	MSG
07.A.06	MSG
07.A.08	MSG
07.A.09	WGS
07.A.10	WGS
07.B.01	MSG
07.B.02	MSG
07.B.03	MSG
07.B.05	MSG
07.B.06	MSG
07.B.07	WGS
07.B.08	MSG
07.B.09	MSG
07.B.10	MSG
08.A.02	MSG
08.A.03	MSG
08.A.07	MSG
08.A.08	MSG
08.A.09	MSG
08.A.10	WGS
08.B.01	MSG
08.B.03	WGS
08.B.04	WGS
08.B.05	WGS
08.B.06	WGS
08.B.09	WGS
08.B.10	WGS
09.A.01	WGS
09.A.02	WGS
09.A.03	WGS
09.A.04	MSG
09.A.05	WGS
09.A.06	WGS
09.A.07	WGS
09.A.08	WGS
09.A.09	MSG
09.A.10	WGS
09.B.01	MSG
09.B.02	WGS
09.B.03	MSG
09.B.04	WGS
09.B.05	WGS
09.B.07	WGS
09.B.08	MSG
09.B.10	WGS
10.A.01	WGS
10.A.02	WGS
10.A.03	WGS
10.A.05	WGS
10.A.06	MSG
10.A.07	WGS
10.A.08	WGS
10.A.09	WGS
10.B.01	MSG
10.B.03	MSG
10.B.05	MSG
10.B.07	MSG
10.B.08	MSG
10.B.09	WGS
10.B.10	MSG
11.A.01	WGS
11.A.02	WGS
11.A.03	MSG
11.A.06	MSG
11.A.07	WGS
11.A.08	MSG
11.A.09	MSG
11.A.10	WGS
11.B.01	MSG
11.B.02	MSG
11.B.03	MSG
11.B.04	MSG
11.B.05	WGS
11.B.06	WGS
11.B.09	MSG
11.B.10	WGS
12.A.01	WGS
12.A.03	WGS
12.A.04	MSG
12.A.05	MSG
12.A.08	MSG
12.A.10	WGS
12.B.01	MSG
12.B.02	MSG
12.B.03	MSG
12.B.05	WGS
12.B.06	WGS
12.B.07	WGS
12.B.09	WGS
