# Supplementary material for: Mapping QTL Contributing to Variation in Posterior Lobe Morphology between Strains of Drosophila melanogaster
Source: PLoS One. 2016 Sep 8;11(9):e0162573. doi: 10.1371/journal.pone.0162573 (PMC5015897; doi:10.1371/journal.pone.0162573)
Supplement: S3 Table — This file can be directly read into r/qtl using 'read.cross'. Recombinant individuals are defined using an internal lab ID. Markers are given genetic distances calculated within r/qtl. Genotypes are given using the following format: A = T7 homozygote, H = heterozygote, B = SS homozygote, NA = no call. (CSV) [file pone.0162573.s010.csv]

id	sex	pgm	lobeArea	lobeHeight	lobeWidth	HWratio	RegAreaNoNorm.PC1	RegAreaNoNorm.PC2	RegAreaNoNorm.PC3	Chr2L.0	Chr2L.1	Chr2L.2	Chr2L.3	Chr2L.4	Chr2L.5	Chr2L.6	Chr2L.7	Chr2L.8	Chr2L.9	Chr2L.10	Chr2L.11	Chr2L.12	Chr2L.13	Chr2L.14	Chr2L.15	Chr2L.16	Chr2L.17	Chr2L.18	Chr2L.19	Chr2L.20	Chr2L.21	Chr2L.22	Chr2L.23	Chr2L.24	Chr2L.25	Chr2L.26	Chr2L.27	Chr2L.28	Chr2L.29	Chr2L.30	Chr2L.31	Chr2L.32	Chr2L.33	Chr2L.34	Chr2L.35	Chr2L.36	Chr2L.38	Chr2L.39	Chr2L.40
										2	2	2	2	2	2	2	2	2	2	2	2	2	2	2	2	2	2	2	2	2	2	2	2	2	2	2	2	2	2	2	2	2	2	2	2	2	2	2	2
										1	1.0000001	2.286106759	4.236645481	5.749287686	5.749287786	11.12333332	11.72057819	11.72057829	15.02794914	15.02794924	19.80707669	20.63236032	25.10795948	26.2069977	28.97240368	35.58768747	36.75409718	37.29118007	38.83800675	43.77128642	49.06241229	53.15763791	56.56283114	59.4231576	60.35030682	62.3097877	63.38853544	64.42888905	66.16751936	66.67808887	68.38692953	70.02328843	71.85720442	74.10316997	75.29845992	77.65460985	92.4119562	95.38419846	98.87212198
01.A.01	m	0	0.002721748	0.048159006	0.055053406	0.874768869	-0.001035863	0.000181123	-0.002444633	NA	A	A	A	A	A	NA	A	A	A	A	A	A	A	A	A	NA	A	A	A	A	A	A	A	A	A	A	NA	NA	A	A	A	A	A	A	A	A	A	A	A
01.A.03	m	0	0.002586249	0.046131983	0.053535411	0.861709704	0.000251501	0.001069102	-0.001295552	A	A	A	A	A	A	NA	H	H	H	H	H	H	H	H	H	H	H	H	H	H	NA	B	B	B	B	B	B	B	B	B	B	B	B	B	B	B	B	B	H
01.A.04	m	0	0.002614099	0.045267006	0.056024912	0.807979957	0.000360096	0.00036423	0.000661279	A	A	A	A	A	A	A	A	A	A	A	A	A	A	A	A	A	A	A	H	H	NA	B	B	B	B	B	B	B	B	B	B	B	B	B	B	B	H	H	H
01.A.06	m	0	0.002517948	0.044466432	0.055753646	0.797552003	0.002581798	0.001125495	0.000916065	H	H	H	H	H	NA	B	B	B	B	B	B	B	B	B	B	B	B	B	B	B	B	B	B	B	B	B	B	B	B	B	B	B	B	NA	H	H	H	H	H
01.A.07	m	0	0.002518635	0.045350858	0.053824793	0.842564478	0.000998715	0.001876891	-0.001409192	A	A	A	A	A	A	NA	H	H	H	H	H	H	H	H	H	H	H	H	H	H	NA	B	B	B	B	B	B	B	B	B	B	B	B	B	B	B	B	B	H
01.A.10	m	0	0.002494732	0.044249356	0.054220512	0.816099923	0.004388668	0.001888594	-4.47E-05	H	H	H	H	H	H	H	H	H	H	H	H	H	H	H	H	B	B	B	B	B	B	B	B	B	B	B	B	B	B	B	B	B	B	B	B	B	H	B	B
01.B.01	m	0	0.002510569	0.048394871	0.048635854	0.995045152	-0.002958803	0.001893849	-0.00382152	H	H	H	H	H	H	H	H	H	H	H	H	H	H	H	H	H	H	H	H	H	H	H	H	H	H	H	H	H	A	A	A	A	A	A	A	A	H	H	H
01.B.02	m	0	0.002696522	0.046184109	0.055864484	0.82671683	-0.000351701	0.000277965	-0.00126693	H	H	NA	B	B	B	B	B	B	B	B	B	B	B	B	H	H	H	H	H	H	H	H	H	H	H	H	H	H	H	H	H	H	H	H	H	H	A	A	A
01.B.03	m	0	0.002688995	0.046194898	0.05581332	0.827667983	0.001726672	0.000203761	-0.000528991	A	A	A	A	A	A	A	A	A	A	A	A	A	A	A	NA	H	H	H	NA	B	B	B	B	B	B	B	B	B	B	B	B	B	B	B	B	B	B	B	NA
01.B.04	m	0	0.002742685	0.04525999	0.059307618	0.763139568	0.002178363	-0.001243832	0.001512021	H	H	H	H	H	H	H	H	H	H	H	H	H	H	H	H	B	B	B	B	B	B	B	B	B	B	B	B	B	B	B	B	B	B	B	B	B	B	B	B
01.B.07	m	0	0.002729299	0.047047356	0.055923178	0.841285455	-0.001799739	-0.001235593	0.000246868	H	H	H	H	H	H	H	H	H	H	H	H	H	H	H	H	H	H	H	H	H	H	H	H	H	H	H	H	H	H	H	H	H	H	H	H	H	H	H	H
01.B.08	m	0	0.002446999	0.043837673	0.05347183	0.819827432	0.001505272	0.002610334	-0.000349759	H	H	H	H	H	H	H	H	H	H	H	H	H	H	H	H	H	H	H	H	H	H	H	H	H	H	H	H	H	A	A	A	A	A	A	A	A	H	H	H
01.B.09	m	0	0.002432878	0.043094853	0.052654788	0.818441303	-0.00119728	0.001065357	0.001079799	B	B	B	B	B	B	B	B	B	B	B	B	B	B	B	B	H	H	H	H	H	H	H	H	H	H	H	H	H	H	H	H	H	H	H	H	H	NA	B	B
01.B.10	m	0	0.0026761	0.045088925	0.055636759	0.810416104	0.001340053	0.000498338	-0.000750621	H	H	H	H	H	H	H	H	H	H	H	H	H	H	H	H	B	B	B	B	B	B	B	B	B	B	B	B	B	B	B	B	B	B	B	B	B	H	H	H
02.A.01	m	0	0.002795639	0.046936192	0.058948274	0.796226737	0.004057011	-0.000125975	-0.000623735	H	H	H	H	H	H	H	H	NA	B	B	B	B	B	B	B	H	H	B	B	B	B	B	B	B	B	B	B	B	B	B	B	B	B	H	H	H	A	A	A
02.A.02	m	0	0.002738664	0.047257216	0.055040197	0.858594597	0.002394352	-6.43E-05	-0.001151552	H	H	H	H	H	H	H	H	H	H	H	H	H	H	H	H	H	H	H	H	H	H	A	A	A	A	A	A	A	A	A	A	A	A	A	A	A	A	A	A
02.A.03	m	0	0.00254445	0.045575069	0.053220165	0.856349636	0.000371465	0.001120731	-0.000119684	H	H	H	H	H	H	H	H	H	H	H	H	H	H	H	H	H	H	H	NA	B	B	B	B	B	B	B	B	B	B	B	B	B	B	B	B	B	B	B	B
02.A.06	m	0	0.002589461	0.043849105	0.058740815	0.746484456	0.003348943	0.000422178	0.00152745	B	B	B	B	B	B	B	B	B	B	B	B	B	B	B	B	B	B	B	B	B	NA	H	H	H	H	H	H	H	A	A	A	H	H	H	H	H	H	H	H
02.A.08	m	0	0.002932119	0.047662333	0.059424751	0.802061962	0.003007259	-0.001868386	-0.000449089	H	H	H	H	H	H	H	H	H	H	H	H	H	H	H	H	H	H	H	H	H	H	H	H	H	H	H	H	H	H	H	H	H	H	H	H	H	H	H	H
02.A.09	m	0	0.002671957	0.045379132	0.057605925	0.787751131	0.001972111	-0.000307888	0.000478352	H	H	H	H	H	H	H	NA	H	H	H	H	H	A	A	A	A	A	A	A	A	A	A	A	A	A	A	A	A	A	A	A	A	A	A	A	A	A	A	A
02.A.10	m	0	0.00272876	0.046431792	0.057301958	0.810300267	0.002354937	-0.000811729	0.000299182	NA	H	H	H	H	H	H	H	H	H	H	H	H	NA	A	A	A	A	A	A	A	A	A	A	A	A	A	A	A	A	A	A	A	A	A	A	A	A	A	A
02.B.01	m	0	0.002726406	0.048674212	0.053411328	0.911308785	1.89E-05	-0.000200591	-0.002454143	H	H	H	H	H	H	H	H	H	H	H	H	H	H	H	H	H	H	H	H	H	H	H	H	H	H	H	H	A	A	A	A	A	A	A	A	A	A	A	NA
02.B.02	m	0	0.002466024	0.046973012	0.050635831	0.927663486	-0.002290022	0.001365899	-0.000451371	A	A	A	A	A	A	A	A	A	A	A	A	A	A	A	A	A	A	A	H	H	H	H	H	H	H	H	H	H	H	H	H	H	H	H	H	H	H	H	H
02.B.03	m	0	0.002572373	0.046326123	0.05294457	0.874992903	-0.003154004	-3.06E-05	-0.000156073	H	H	H	H	H	H	H	H	H	H	H	H	H	H	H	H	H	H	H	H	NA	A	A	A	A	A	A	A	A	A	A	A	A	A	A	A	NA	H	H	H
02.B.05	m	0	0.00271128	0.046278071	0.055844849	0.828690051	0.001755058	-0.000664159	6.77E-06	H	H	H	H	H	H	H	H	NA	B	B	B	B	B	B	B	H	H	H	H	H	H	H	H	H	H	H	H	H	H	H	NA	H	NA	H	H	H	H	H	H
02.B.06	m	0	0.002624886	0.043680167	0.057482276	0.759889298	0.001074339	-0.000101531	0.001889289	H	H	H	H	H	H	H	H	H	H	H	A	A	NA	H	H	H	H	H	H	H	H	H	H	H	H	H	H	H	H	H	H	H	H	H	H	H	H	H	H
02.B.07	m	0	0.002868794	0.048174559	0.058919333	0.817635856	0.004944563	-0.000436741	-0.000626874	H	H	H	H	H	H	H	H	H	H	H	H	H	H	H	H	H	H	H	H	H	H	H	H	NA	B	B	B	B	B	B	B	B	B	B	B	B	H	H	H
02.B.08	m	0	0.002780513	0.047996836	0.055440909	0.865729612	0.000898536	-0.000818256	-0.001192432	H	H	H	H	H	H	H	H	H	H	H	H	H	H	H	H	H	H	H	H	H	H	H	H	H	H	H	H	H	H	H	H	H	H	H	H	H	H	H	H
02.B.10	m	0	0.002763499	0.047645894	0.055579099	0.857262796	0.00214125	-0.00051396	-0.00023874	B	B	B	B	B	B	B	B	B	B	B	B	B	NA	H	H	H	H	H	H	H	H	H	H	NA	B	B	B	B	B	B	B	B	B	B	B	B	H	H	H
03.A.01	m	0	0.002590956	0.04472429	0.05400326	0.8281776	-0.001226344	-0.000189925	0.00080419	H	H	H	H	H	H	H	H	H	H	H	H	H	H	H	H	H	H	H	H	H	H	H	H	H	H	H	H	H	H	H	H	H	H	B	B	B	B	B	B
03.A.02	m	0	0.002639596	0.046121623	0.054474115	0.846670445	-0.00203264	-0.001742285	0.001677499	H	H	H	NA	A	A	A	A	A	A	A	A	A	A	H	H	H	H	H	H	H	H	H	H	H	H	H	H	H	H	H	H	H	H	H	H	H	A	A	A
03.A.03	m	0	0.002805127	0.046975798	0.058781105	0.799164937	0.003039705	-0.001036653	0.000391939	A	A	A	A	A	A	NA	H	H	H	H	H	H	H	H	H	H	H	H	H	H	H	H	H	H	H	H	H	H	H	H	H	H	H	H	H	H	A	H	H
03.A.04	m	0	0.002716698	0.042955882	0.059476321	0.722235025	0.00323167	-0.000299379	0.001848885	B	B	B	B	B	B	B	B	B	B	B	B	B	B	B	B	B	B	B	B	B	NA	H	H	H	H	H	H	H	H	H	H	H	H	H	H	H	H	H	H
03.A.05	m	0	0.002666024	0.04505358	0.056872654	0.792183527	0.002729353	0.000271798	-0.000155033	A	A	A	A	A	A	NA	H	H	H	H	H	H	H	H	H	H	H	H	H	H	H	H	H	H	H	H	H	H	H	H	H	H	H	H	H	H	A	A	A
03.A.06	m	0	0.002760606	0.048103658	0.058135241	0.827444036	0.001168574	-0.000316461	-0.000705133	H	H	H	H	H	H	H	H	H	B	B	B	B	B	B	B	B	B	B	B	B	B	B	B	B	B	B	B	B	B	B	B	B	B	B	B	B	B	B	B
03.A.08	m	0	0.002707235	0.048112476	0.054632818	0.880651559	-0.00299947	-0.001401295	0.000741853	A	A	A	A	A	A	A	A	A	A	A	A	A	A	A	A	A	A	A	A	A	A	A	A	A	A	NA	H	H	H	H	H	H	H	H	H	H	H	H	H
03.A.09	m	0	0.0027394	0.04749834	0.056232351	0.844679971	0.001555725	-0.001114157	0.000432138	A	NA	H	H	H	H	H	H	H	H	H	H	H	H	H	H	H	H	H	H	H	H	H	B	B	B	B	B	B	B	B	B	B	B	B	B	B	B	B	B
03.B.01	m	0	0.002949746	0.050842967	0.057325957	0.886910038	0.000965011	-0.002292499	-0.001471379	H	H	H	H	H	H	H	H	H	H	H	H	H	H	H	H	A	A	A	A	A	H	H	H	H	H	H	H	H	H	H	H	H	H	H	H	H	H	H	H
03.B.03	m	0	0.002364455	0.042368042	0.052076591	0.813571724	0.004263285	0.003107153	-0.000797722	B	B	B	B	B	B	B	B	B	B	B	B	B	B	B	B	B	B	B	B	NA	A	A	A	A	A	A	A	A	A	A	A	A	A	A	A	A	A	A	A
03.B.05	m	0	0.002652589	0.047897393	0.052950384	0.904571206	0.00074007	0.000928696	-0.002074569	H	H	H	H	H	H	H	H	H	H	H	H	H	H	H	H	H	H	H	H	H	H	H	H	H	H	H	H	H	H	H	H	H	H	NA	A	H	H	H	H
03.B.06	m	0	0.002579777	0.046410108	0.054798203	0.846927547	-0.003011016	-0.000248801	0.00142915	NA	H	H	H	H	H	H	H	H	H	H	H	H	H	H	H	H	NA	H	H	H	NA	H	H	H	H	H	H	H	H	H	H	H	B	B	B	B	B	B	B
03.B.08	m	0	0.002410201	0.044026788	0.052886642	0.83247463	0.003597465	0.003256656	-0.00066522	B	B	B	B	B	B	B	B	B	B	B	B	B	B	B	B	B	B	B	B	H	H	H	H	H	H	H	H	H	H	H	H	H	H	H	H	H	H	H	H
03.B.10	m	0	0.002538836	0.047319649	0.051147946	0.925152486	-0.002240824	0.000572705	-0.000811436	H	H	H	H	H	H	H	H	H	H	H	H	H	H	H	H	H	H	H	H	H	H	H	H	H	H	H	H	H	H	H	H	H	H	H	H	H	H	H	H
04.A.01	m	0	0.002686617	0.046712697	0.056124355	0.832307066	-0.004436635	-0.001178197	0.000234192	H	H	H	H	H	H	H	H	H	H	H	A	A	A	A	A	A	A	A	A	A	A	A	A	A	A	H	H	H	H	A	A	A	A	A	A	A	A	NA	H
04.A.02	m	0	0.002616183	0.044757174	0.0568054	0.787903511	-0.00216391	-0.000271944	0.001459544	H	H	H	H	H	H	H	H	H	H	H	H	A	A	A	A	A	A	A	A	A	A	A	A	A	A	A	A	A	A	A	A	H	H	H	H	H	H	H	H
04.A.03	m	0	0.002580145	0.045781772	0.054465914	0.84055822	-0.003509969	-0.000280287	0.000980119	H	H	H	H	H	H	H	H	H	H	H	A	A	A	A	A	A	A	A	A	A	A	A	A	A	A	A	A	H	H	H	H	H	H	H	A	A	A	A	A
04.A.04	m	0	0.002838713	0.046726049	0.058232668	0.802402683	0.001280761	-0.002403438	0.000447155	H	H	H	H	H	H	H	H	H	H	H	H	H	H	H	H	H	H	H	H	H	H	H	H	H	H	H	H	H	H	H	H	H	H	H	H	H	H	H	H
04.A.05	m	0	0.002806622	0.047440042	0.056613362	0.837965469	-0.00129941	-0.001507176	-0.000291548	H	H	NA	B	B	B	B	H	H	H	H	H	H	H	H	H	H	H	H	H	H	H	H	H	H	H	H	H	H	H	H	H	H	H	H	H	H	H	H	A
04.A.07	m	0	0.002663131	0.046127517	0.057072369	0.808228532	-0.003312971	-0.000516776	0.001233862	A	A	A	A	A	A	A	A	A	A	A	A	A	A	A	H	H	H	H	H	H	H	H	H	H	H	H	H	H	H	H	H	H	H	H	H	H	H	H	H
04.A.08	m	0	0.002344131	0.045625724	0.049342703	0.924670142	-0.00568017	0.002424417	-0.000618228	A	A	A	A	A	A	A	A	A	A	A	A	A	A	A	A	A	A	A	A	A	A	A	A	A	A	A	A	A	A	A	A	A	H	H	H	H	H	H	H
04.A.09	m	0	0.002442562	0.048459176	0.048160883	1.006193685	-0.004989518	0.00143742	-0.00083568	A	A	A	A	A	A	A	A	A	A	A	A	A	A	A	A	A	A	A	A	A	A	A	A	A	A	A	A	A	A	A	A	A	A	A	A	A	A	NA	NA
04.A.10	m	0	0.002592207	0.045670461	0.05615138	0.813345296	-0.004852644	-0.000424283	0.001804318	H	H	H	H	H	H	H	H	H	H	H	NA	A	H	H	H	A	A	A	A	A	A	A	A	A	A	A	A	A	A	A	A	A	A	A	A	A	A	A	A
04.B.02	m	0	0.002547171	0.042525974	0.057447082	0.740263444	-0.000980121	8.91E-05	0.00250241	A	A	A	A	A	A	A	A	A	A	A	A	A	A	A	A	A	A	A	NA	H	H	H	H	H	H	H	H	H	H	H	H	H	H	H	H	H	A	A	A
04.B.03	m	0	0.002596301	0.04549986	0.053635878	0.848310172	-0.0014802	-0.000761054	0.000475839	H	H	H	H	A	A	A	A	A	A	A	A	A	A	A	A	A	A	A	A	A	H	H	H	H	H	H	H	H	H	H	H	H	H	H	H	H	H	H	H
04.B.05	m	0	0.002599905	0.044018571	0.0592477	0.742958305	0.004341462	0.000956993	0.001749452	A	A	H	H	H	H	H	H	H	H	H	H	H	H	H	H	H	NA	B	B	B	B	B	B	B	B	B	B	B	B	B	B	B	B	B	B	B	B	B	B
04.B.06	m	0	0.002425867	0.04532776	0.05187692	0.873755797	-0.000516696	0.002345141	-0.001343986	A	A	A	A	A	A	A	A	A	A	A	A	A	A	A	A	A	A	A	A	A	H	H	H	H	H	H	H	H	H	H	H	NA	B	B	B	B	H	H	H
04.B.07	m	0	0.002890368	0.044784031	0.06311611	0.709549922	0.00806478	1.83E-06	4.93E-05	H	H	H	H	H	H	H	H	H	B	B	B	B	B	B	B	B	B	B	B	B	B	H	H	H	H	H	H	H	H	H	H	H	H	B	B	B	B	B	B
04.B.08	m	0	0.002575659	0.046825447	0.053519298	0.874926418	-0.004361277	-0.000465406	0.00045945	A	A	A	A	A	A	H	H	H	H	H	H	H	H	H	H	H	H	H	H	H	H	H	H	H	H	H	H	H	H	H	H	H	H	B	B	H	H	H	H
04.B.09	m	0	0.002636777	0.047145807	0.054013271	0.872856	-0.000293812	0.000413885	-0.000546107	A	A	A	A	A	A	A	A	A	A	A	A	A	A	A	A	A	A	A	A	A	A	A	NA	H	H	H	A	A	A	A	A	A	A	A	A	A	A	A	A
04.B.10	m	0	0.002842881	0.047336056	0.057618396	0.821544147	0.001763352	-0.001239679	0.00078117	H	H	H	H	H	H	H	H	H	H	H	H	H	H	H	H	H	H	H	H	H	H	H	H	H	H	H	H	H	H	H	H	H	H	H	H	H	NA	B	B
05.A.01	m	0	0.002768083	0.048512116	0.055830903	0.868911543	0.001289416	-9.52E-05	-0.001610149	A	A	A	A	A	A	A	A	A	A	A	A	A	H	H	H	A	A	A	NA	H	H	H	H	H	H	H	H	H	H	H	H	H	H	H	H	H	H	H	H
05.A.02	m	0	0.002454795	0.042160242	0.056030419	0.752452732	0.003300342	0.001556015	0.001125681	H	H	H	H	H	H	NA	B	B	B	B	B	H	H	H	H	H	H	H	H	H	NA	B	B	B	B	B	B	B	B	B	B	B	B	B	B	B	H	H	H
05.A.03	m	0	0.002462175	0.045530969	0.052163863	0.872845039	-0.001197447	0.001784334	-0.000993604	H	H	H	H	H	H	H	H	H	H	H	H	H	H	H	H	H	H	H	H	H	H	A	A	A	A	A	A	A	A	A	A	A	H	H	H	H	H	H	H
05.A.04	m	0	0.002722386	0.047293593	0.054783881	0.863275711	-0.001153805	-0.001377742	-0.000401571	H	H	H	H	H	H	H	H	H	H	H	A	A	A	A	A	A	A	A	A	A	A	A	A	A	A	A	A	A	A	A	A	A	A	A	A	A	A	A	A
05.A.05	m	0	0.002598017	0.044112802	0.056268135	0.783974846	0.001851127	0.000251182	0.001118772	A	A	A	A	A	A	A	A	A	A	A	H	H	H	H	H	H	H	H	H	H	H	H	H	H	H	H	H	H	H	H	H	H	H	H	H	H	H	H	H
05.A.07	m	0	0.00283256	0.047517607	0.057596275	0.825011807	-0.000742326	-0.001366345	0.000547016	H	H	H	H	H	H	H	H	H	H	H	H	H	H	H	NA	B	B	B	B	B	B	B	B	B	B	B	B	B	B	B	B	B	B	B	B	B	B	B	B
05.A.09	m	0	0.002527387	0.04579294	0.05265856	0.869620056	-0.000532384	0.000740706	-0.000900538	B	B	B	B	B	B	B	B	B	B	B	B	B	B	B	H	H	H	H	H	H	H	H	H	H	H	H	H	H	H	H	H	H	H	H	H	H	H	H	H
05.A.10	m	0	0.002790246	0.04777982	0.054680016	0.873807715	0.000614562	-0.000779375	-0.000806911	B	B	B	B	B	B	B	B	B	B	B	B	B	B	B	B	B	B	B	B	B	B	B	B	B	B	B	B	B	B	B	B	B	B	B	B	B	B	B	B
05.B.02	m	0	0.002923514	0.049887199	0.057614325	0.865881863	-0.003006241	-0.002987195	2.10E-05	B	B	B	B	B	B	B	B	B	B	B	B	NA	H	H	H	H	NA	H	NA	B	B	B	B	B	B	B	B	B	B	B	H	H	H	H	H	H	NA	H	NA
05.B.03	m	0	0.002549819	0.045407711	0.055253573	0.821805882	0.003016092	0.00086941	0.000505915	H	H	H	H	H	H	NA	B	B	B	B	B	B	B	B	B	B	B	B	B	B	B	H	H	H	H	H	H	NA	H	H	H	H	H	H	H	H	A	A	A
05.B.04	m	0	0.002634472	0.045329191	0.057051391	0.794532611	0.001336763	-0.000124958	0.000574856	B	B	B	B	B	B	B	B	B	B	B	B	B	B	B	B	B	B	B	B	B	B	H	H	H	H	H	H	NA	H	H	H	H	H	H	H	H	A	A	A
05.B.05	m	0	0.002784926	0.049947483	0.054310439	0.919666352	0.001439266	-0.000150601	-0.003148316	A	A	A	A	A	A	A	A	A	A	A	A	A	A	A	A	A	A	A	A	A	A	A	NA	NA	B	B	H	H	H	H	A	A	A	A	A	NA	H	H	H
05.B.06	m	0	0.002778699	0.047500091	0.055489214	0.856023857	0.000667943	-0.000685661	-0.000758641	A	A	A	A	A	A	A	A	A	A	A	A	A	A	A	A	A	A	A	NA	H	H	H	H	H	H	H	H	H	H	H	H	H	H	H	H	H	H	H	H
05.B.07	m	0	0.002793531	0.047734874	0.057372148	0.83202172	0.002488943	-0.001172361	0.000243909	A	A	A	A	A	A	NA	H	H	H	H	H	H	H	H	H	H	H	H	H	H	H	H	H	H	H	H	H	H	H	H	H	H	H	H	H	H	H	H	H
05.B.08	m	0	0.002569995	0.04351974	0.055894114	0.778610441	0.000714622	-0.00015128	0.001539899	H	H	H	H	H	H	H	H	H	H	H	NA	A	A	A	A	A	H	H	H	H	H	H	H	B	B	B	B	B	B	B	B	B	B	B	B	B	H	H	H
05.B.09	m	0	0.002710152	0.046070331	0.055078052	0.836455345	-0.002283953	-0.001236438	2.23E-05	H	H	H	H	H	H	H	H	H	H	H	H	H	H	H	H	H	H	H	H	H	H	H	H	H	H	H	H	H	H	H	H	H	H	H	H	H	H	H	H
06.A.01	m	0	0.002648446	0.047091719	0.054232074	0.868337056	-0.002140788	-0.000536775	0.000533792	B	B	B	B	B	B	H	H	H	H	H	H	H	H	H	H	H	H	H	H	H	B	B	H	H	H	H	H	H	H	H	H	H	H	H	H	H	B	B	B
06.A.02	m	0	0.002574457	0.046606872	0.053311806	0.874231724	-0.000703286	0.000797319	-0.000366401	A	A	A	A	A	A	A	A	A	A	A	A	A	A	A	A	A	A	A	A	A	A	A	A	A	A	A	A	A	A	A	A	A	A	A	A	H	H	H	H
06.A.04	m	0	0.002848838	0.047761224	0.05874587	0.813014157	0.00313928	-0.000589839	-0.00197736	H	H	H	H	H	H	H	H	H	H	H	H	H	B	B	B	H	H	H	H	H	H	A	A	A	A	A	A	A	A	A	A	A	A	A	A	A	NA	H	H
06.A.05	m	0	0.002577326	0.04588579	0.054715525	0.838624687	0.001400154	0.000598378	-3.03E-06	H	H	H	H	H	H	A	A	A	A	A	A	A	A	A	A	A	H	H	H	H	H	H	H	H	H	H	H	H	H	H	H	H	H	H	H	H	H	H	H
06.A.06	m	0	0.002854796	0.046903238	0.059052139	0.794268232	0.000341002	-0.002233986	0.000465089	H	H	H	H	NA	A	A	A	A	H	H	H	H	H	H	H	H	H	H	H	H	H	H	A	A	A	A	A	A	A	A	A	A	A	A	A	H	H	H	B
06.A.07	m	0	0.002464896	0.04545247	0.052108597	0.872264326	-0.002073025	0.001294172	0.000247438	H	H	H	H	H	H	H	H	H	H	H	H	H	H	H	H	H	H	H	H	H	NA	B	H	H	H	H	H	H	H	H	H	H	H	H	H	H	H	H	H
06.A.09	m	0	0.002648961	0.045519877	0.057193166	0.795897135	0.001656608	0.00037255	0.000596878	H	H	NA	B	B	B	B	B	B	B	B	B	B	B	B	B	B	B	B	B	B	B	H	H	H	H	H	H	H	H	H	H	H	H	H	H	H	H	H	H
06.A.10	m	0	0.002419444	0.046878616	0.049254414	0.95176477	-0.003094436	0.001710437	-0.000696108	B	B	B	B	B	B	B	B	B	B	B	H	H	H	H	H	H	H	H	H	H	H	H	H	H	H	H	H	H	H	H	H	H	H	H	H	H	H	H	H
06.B.01	m	0	0.002502846	0.04422888	0.053934229	0.820052137	0.000633968	0.000114	0.00076944	B	B	B	B	B	B	H	H	H	H	H	H	H	H	H	H	H	H	H	H	H	B	B	H	H	H	H	H	H	H	H	NA	H	H	H	H	H	B	B	B
06.B.02	m	0	0.002368843	0.043220815	0.053791431	0.803488845	-0.001514491	0.002154902	0.00011825	H	H	H	H	H	H	H	H	H	H	H	H	H	H	H	H	H	H	H	H	H	H	A	A	A	A	A	A	A	A	A	A	A	A	A	A	A	A	A	A
06.B.03	m	0	0.002398213	0.043426592	0.053721106	0.808371133	-0.000561655	0.002527661	2.94E-05	B	B	B	B	B	B	B	B	B	B	B	B	B	B	B	B	B	B	B	B	B	B	B	B	B	B	B	B	B	B	NA	H	H	H	H	H	H	NA	B	B
06.B.04	m	0	0.002454133	0.043221415	0.054089211	0.799076458	0.000857705	0.001942018	0.000964352	H	H	H	H	H	H	H	H	H	H	H	H	H	B	B	B	H	H	H	H	H	H	H	H	H	H	H	H	H	H	H	H	H	H	H	H	H	H	B	B
06.B.06	m	0	0.002630108	0.045238015	0.054340174	0.832496683	-0.002853564	-0.000607885	0.000674499	H	H	H	H	H	H	H	H	H	H	H	A	A	A	A	A	A	A	A	A	A	A	A	H	H	H	H	H	H	H	H	H	H	H	H	A	A	A	A	NA
06.B.07	m	0	0.002619493	0.043869245	0.056383902	0.778045571	0.000431236	-0.000450648	0.001382477	H	H	H	H	H	H	NA	B	B	B	B	B	B	B	B	B	B	B	B	B	B	B	B	B	B	B	B	B	B	NA	H	H	H	H	NA	B	B	B	B	H
07.A.01	m	0	0.002427289	0.044143858	0.053241099	0.829131231	-0.00108623	0.002169095	-0.000148166	H	H	H	H	H	H	H	H	H	H	H	H	H	H	H	H	B	B	B	B	NA	H	H	H	H	H	H	H	H	H	H	H	H	H	H	H	H	H	H	H
07.A.02	m	0	0.002458056	0.045643292	0.05197402	0.87819438	-0.004132123	0.001122788	0.000538881	H	H	H	H	H	H	H	H	H	H	H	NA	A	A	A	A	A	A	A	A	A	A	A	A	A	A	A	NA	H	H	H	H	H	H	H	H	H	H	H	H
07.A.03	m	0	0.002169407	0.042217123	0.048205948	0.875765853	-0.002777931	0.003918011	0.000100095	H	H	H	H	H	H	H	H	H	H	H	H	H	H	B	B	H	H	H	H	H	B	B	B	B	B	B	B	B	B	B	B	B	B	B	B	H	H	H	H
07.A.06	m	0	0.002637071	0.044856367	0.055989116	0.801162268	-0.000822698	0.000448269	0.000192201	A	A	A	A	A	A	A	A	NA	H	H	H	H	NA	B	B	B	B	B	B	B	NA	H	H	H	H	B	B	B	B	B	B	B	B	B	B	B	H	H	H
07.A.08	m	0	0.002749133	0.046633376	0.056962753	0.818664362	-0.002049986	-0.001385467	0.0003308	H	H	H	H	H	H	H	H	H	H	H	H	H	H	H	H	H	H	H	H	H	H	H	H	H	H	H	H	H	H	H	H	H	H	H	H	H	H	H	H
07.A.09	m	0	0.00257556	0.046223781	0.055160634	0.837984942	-0.000809657	-0.000275717	0.000885507	B	B	B	B	B	B	B	B	B	B	B	H	H	H	H	H	H	H	H	H	H	H	H	H	H	H	H	H	H	H	H	H	H	H	H	H	H	H	H	H
07.A.10	m	0	0.002780194	0.047470882	0.055591872	0.853917667	-0.001163873	-0.001821653	0.000407489	H	H	H	H	H	H	H	H	H	H	H	H	H	H	H	NA	A	A	A	A	A	H	H	H	H	H	H	H	H	H	H	H	H	H	H	H	H	H	H	H
07.B.01	m	0	0.002777105	0.046037833	0.059496899	0.773785416	0.003713627	-0.000544354	-0.000545858	H	H	H	H	H	H	H	H	H	B	B	B	B	B	B	B	B	B	B	B	B	B	B	B	B	B	B	B	B	B	B	B	B	B	B	B	B	B	B	B
07.B.02	m	0	0.002462003	0.046080576	0.050982625	0.903848631	-0.001277899	0.00208554	-0.001998147	NA	H	H	H	A	A	A	A	A	A	A	A	A	A	A	A	A	A	A	A	A	H	H	H	H	H	H	H	H	NA	H	NA	H	H	H	H	H	H	NA	B
07.B.03	m	0	0.002409613	0.043395104	0.053408346	0.812515391	-0.001595529	0.001399106	0.000261368	H	H	H	H	H	H	H	H	H	H	H	H	H	A	A	A	A	A	A	A	A	A	A	A	A	A	A	A	A	A	A	A	A	A	A	A	A	A	A	H
07.B.05	m	0	0.002698091	0.045075942	0.057665094	0.781685056	0.001312693	-0.000691179	0.0011556	B	B	B	B	B	B	B	B	B	B	B	B	B	B	B	B	NA	H	H	H	H	H	H	H	H	H	H	H	H	H	H	NA	H	H	H	H	H	H	H	H
07.B.06	m	0	0.002516159	0.045453031	0.052427227	0.866973761	-0.00382744	-0.000114917	0.001219174	A	A	A	A	A	A	A	A	A	A	A	A	A	A	A	A	A	A	A	A	A	A	A	A	NA	H	H	H	H	H	H	H	H	B	B	B	B	B	B	B
07.B.07	m	0	0.002506156	0.046262074	0.051172242	0.904046267	0.000879866	0.002122359	-0.003656717	A	A	A	A	A	A	A	A	A	A	A	A	A	A	A	A	A	A	A	A	A	A	A	A	A	A	A	A	A	A	A	A	A	A	A	A	A	H	H	H
07.B.08	m	0	0.002471172	0.043913718	0.055045437	0.797772166	-0.002794519	0.000475819	0.001269534	B	B	B	B	B	B	H	H	H	H	H	H	H	H	H	H	H	H	H	A	A	A	A	NA	H	H	H	H	H	H	H	H	H	NA	H	H	H	A	A	A
07.B.09	m	0	0.002699978	0.044114559	0.058889921	0.749102018	0.002223616	-0.000504941	0.000798071	H	H	H	H	H	H	H	H	H	NA	B	H	H	H	H	H	H	H	H	H	H	H	H	H	H	H	H	H	H	H	H	H	H	H	H	H	H	H	H	H
07.B.10	m	0	0.002523097	0.046928086	0.052105358	0.900638393	-0.001796636	0.000660328	-0.000843097	H	H	H	H	NA	H	H	H	H	H	H	H	NA	H	NA	H	H	H	H	H	NA	H	H	H	H	H	H	H	H	H	H	H	H	H	H	H	H	B	B	B
08.A.02	m	0	0.002683553	0.047228116	0.055344529	0.853347523	-0.000184708	-0.000130948	-0.000445112	NA	NA	H	H	H	H	NA	H	H	NA	A	NA	H	H	H	A	A	A	A	A	A	A	A	A	A	A	A	A	NA	A	A	A	A	A	A	A	A	A	A	A
08.A.03	m	0	0.002780047	0.045975955	0.05798092	0.792949718	0.004131734	-0.000142543	0.000188968	B	B	B	B	B	B	B	B	B	B	B	B	B	B	B	B	B	B	B	B	B	B	B	H	H	H	H	H	H	H	H	H	H	H	H	H	H	H	A	A
08.A.07	m	0	0.002501008	0.044364359	0.054632294	0.812053741	0.001077956	0.001956782	-0.0008043	H	H	H	H	H	H	H	H	H	H	H	H	H	H	H	H	H	H	H	H	H	H	H	H	H	H	H	NA	A	A	A	A	A	A	A	A	A	A	A	A
08.A.08	m	0	0.00258142	0.047196055	0.051568739	0.915206691	-0.002445593	0.000140535	-0.00096749	A	A	A	A	A	A	A	A	A	A	A	A	A	A	A	A	A	A	A	A	A	A	A	A	A	A	A	A	A	A	A	A	A	A	A	A	A	A	NA	H
08.A.09	m	0	0.00270422	0.044287301	0.059551775	0.743677259	0.003027887	-0.000276973	0.001166052	H	H	H	H	H	H	H	H	H	H	H	H	H	B	B	B	H	H	H	H	H	H	H	H	H	H	H	H	H	H	H	H	H	H	H	H	H	NA	B	B
08.A.10	m	0	0.002444572	0.044452531	0.05393618	0.824169071	0.002565526	0.002241516	-0.002173063	H	H	H	H	H	H	H	H	H	H	H	H	H	H	H	H	H	H	H	H	H	H	H	A	A	A	A	A	A	A	A	NA	H	H	H	H	A	A	A	A
08.B.01	m	0	0.002516502	0.045245927	0.052415576	0.863215301	-3.70E-05	0.001449692	-0.000502977	H	H	H	H	H	H	H	H	H	H	H	H	H	B	B	B	H	H	H	H	H	H	H	H	H	H	H	H	H	H	H	H	H	H	H	H	H	NA	B	B
08.B.03	m	0	0.002652123	0.04733795	0.051644397	0.916613455	-0.002379563	-0.000178587	-0.001336067	A	A	A	A	A	A	A	A	A	A	A	A	A	A	A	A	A	A	A	A	A	A	A	A	A	A	A	A	A	A	A	A	A	A	A	A	A	A	A	A
08.B.04	m	0	0.002671099	0.047797246	0.05345355	0.89418282	0.000201025	-0.000842398	-0.000589127	H	H	H	H	H	H	H	H	H	H	H	H	H	H	H	H	H	H	H	H	B	B	B	B	B	B	B	B	B	B	B	B	B	B	B	B	B	B	B	B
08.B.05	m	0	0.002834913	0.047020182	0.059144089	0.795010665	0.00487804	-0.000536016	-0.000968939	H	H	H	H	H	H	H	H	H	H	H	H	H	H	H	H	H	H	H	NA	B	B	B	B	B	B	B	B	B	B	B	B	B	B	B	B	B	B	B	B
08.B.06	m	0	0.002350701	0.042863825	0.052669528	0.813825877	0.000112711	0.002752251	0.000648759	A	A	A	A	A	A	A	A	A	A	A	H	H	H	H	H	H	H	H	H	H	H	H	H	H	H	H	H	H	H	H	H	H	H	H	H	H	H	H	H
08.B.09	m	0	0.002775904	0.047628579	0.057467967	0.828784839	0.000568992	-0.000472823	-0.000711246	A	A	A	A	A	A	A	A	A	A	A	A	A	A	A	A	A	A	A	A	A	A	A	A	A	A	A	A	A	A	A	A	A	A	A	A	A	A	A	A
08.B.10	m	0	0.002456928	0.044590516	0.053363961	0.835592312	-0.000974847	0.00026498	0.001497053	H	H	H	H	H	H	H	H	H	H	H	H	H	H	H	H	A	A	A	A	A	A	A	A	A	A	A	A	A	A	A	A	A	A	A	A	A	NA	H	H
09.A.01	m	0	0.002561758	0.046016863	0.05227828	0.880229094	0.000192833	0.000514886	-0.001092991	A	A	A	A	A	A	A	A	A	A	A	A	A	A	A	A	A	A	A	A	A	A	A	A	A	A	A	A	A	A	A	A	A	A	A	A	A	H	H	H
09.A.02	m	0	0.002490883	0.044953419	0.053428314	0.841378208	0.002109512	0.002326869	-3.39E-05	B	B	B	B	B	B	B	B	B	B	B	B	B	B	B	B	B	B	B	B	B	B	B	B	B	B	B	B	B	B	NA	H	H	H	H	H	H	NA	B	B
09.A.03	m	0	0.003150114	0.050452955	0.059730881	0.844671197	0.000351424	-0.003637822	0.00018477	H	H	H	H	H	H	H	H	H	H	H	H	H	H	H	H	H	H	H	H	H	H	H	H	H	H	H	H	H	H	H	H	H	H	H	H	H	H	H	H
09.A.04	m	0	0.002429078	0.046829155	0.049505846	0.945931822	-0.003149633	0.002211471	-0.001824742	A	A	A	A	A	A	A	A	A	A	A	A	A	A	A	A	A	A	A	A	A	A	A	A	A	A	A	A	A	A	A	A	A	A	A	A	A	H	H	H
09.A.05	m	0	0.00256823	0.042986929	0.058523636	0.734522524	0.00362289	0.000661971	0.001752695	A	A	A	A	A	A	A	A	A	A	A	A	A	A	A	A	A	NA	H	H	H	H	H	H	H	H	H	H	H	H	H	H	H	H	H	H	H	NA	H	H
09.A.06	m	0	0.002700003	0.044378611	0.059157667	0.750175135	0.000489365	-0.000988748	0.001501727	B	B	B	B	B	B	B	B	B	B	B	B	B	B	B	B	B	B	B	B	B	B	B	B	B	B	B	B	B	B	B	B	B	B	B	B	B	B	B	B
09.A.07	m	0	0.002660851	0.046765268	0.055648278	0.840372233	0.001504555	0.000890151	-0.000175687	H	H	H	H	H	H	H	H	H	H	H	H	H	H	H	H	H	H	H	H	H	H	H	NA	A	A	A	A	A	A	A	H	NA	B	B	B	B	B	H	H
09.A.08	m	0	0.002748593	0.046638477	0.057852196	0.806166061	-0.002853886	-0.002014647	0.001360274	A	A	A	A	A	A	NA	H	H	H	H	H	H	H	H	H	H	H	H	H	H	H	H	H	H	H	H	H	H	H	H	H	H	H	H	H	H	H	A	A
09.A.09	m	0	0.002438541	0.044371914	0.054009196	0.821562213	-0.000200743	0.001036364	0.000453803	H	H	H	H	H	H	H	H	H	H	H	H	H	H	H	H	H	H	H	H	H	H	H	H	H	H	H	H	H	H	H	H	H	H	H	H	H	H	H	H
09.A.10	m	0	0.002488431	0.044399883	0.054823671	0.809867018	-0.000765398	0.001013088	0.00017746	H	H	H	H	H	H	H	H	H	H	H	H	H	H	H	H	H	H	H	H	H	H	H	H	H	H	A	A	A	A	A	A	A	A	A	A	A	A	A	A
09.B.01	m	0	0.002605985	0.044241392	0.057514583	0.769220427	0.001803481	0.000764029	0.000301771	H	H	H	H	H	H	H	H	H	H	H	H	H	H	H	H	H	H	H	H	H	H	H	H	A	A	A	A	A	A	A	A	A	A	A	A	A	H	H	H
09.B.02	m	0	0.002601032	0.044288575	0.056046193	0.790215591	0.002096469	0.000820256	0.000555747	B	B	B	B	B	B	B	B	B	B	B	B	B	B	B	B	B	B	B	B	B	B	B	B	B	NA	H	H	H	H	H	H	H	H	H	H	A	A	A	A
09.B.03	m	0	0.002579998	0.045803827	0.054900296	0.8343093	0.000730046	0.000714744	0.000285686	NA	NA	H	H	H	H	H	H	H	NA	H	NA	H	H	H	H	H	H	H	H	H	H	H	NA	H	H	NA	NA	H	H	H	NA	H	H	NA	B	B	B	B	B
09.B.04	m	0	0.002487965	0.045173416	0.052730836	0.856679304	0.000563563	0.001827958	-0.000414083	H	H	H	H	H	H	H	H	H	H	H	H	H	H	H	H	H	H	H	H	H	H	H	H	H	H	H	NA	B	B	B	B	B	B	B	B	B	B	B	B
09.B.05	m	0	0.002586249	0.046688984	0.0530714	0.879739073	-0.001026346	0.000157061	-0.000336023	H	H	H	H	H	H	H	H	H	H	H	H	H	H	H	H	H	H	H	H	H	H	H	H	H	H	H	H	H	H	H	H	H	H	H	H	H	H	H	H
09.B.07	m	0	0.002590883	0.046561274	0.053273146	0.874010225	-0.002925608	3.79E-05	0.000839336	B	B	B	B	B	B	B	B	B	B	B	B	B	B	B	B	B	B	B	B	B	B	B	B	B	NA	H	H	H	H	H	H	H	H	H	H	H	H	H	H
09.B.08	m	0	0.002583406	0.045726004	0.055343764	0.826217807	-0.001316638	0.000187799	-0.000128538	A	A	A	A	A	A	A	A	A	A	A	A	A	A	A	A	A	NA	H	H	H	H	H	H	H	H	H	H	H	H	H	H	H	H	H	H	H	H	H	NA
09.B.10	m	0	0.002596374	0.046007481	0.055463461	0.829509742	-0.003801059	-0.000561395	0.000449122	H	H	H	H	H	H	H	H	H	H	H	H	H	H	H	H	H	H	H	H	H	H	H	H	H	H	H	H	H	A	A	A	A	A	A	A	A	A	A	A
10.A.01	m	0	0.002815521	0.047196966	0.060211976	0.783846821	0.002269431	-0.000716356	0.000314767	H	H	H	H	H	H	NA	B	B	B	B	B	B	B	B	H	H	H	H	H	H	H	A	A	A	A	A	A	A	A	A	A	A	A	A	A	A	A	A	A
10.A.02	m	0	0.00278066	0.048299775	0.055207105	0.874883329	-0.003128311	-0.001506451	-0.000559328	B	B	B	B	B	B	B	B	B	B	B	H	H	H	H	A	A	A	A	A	A	A	A	A	A	A	A	A	A	A	A	A	A	A	A	A	A	A	A	A
10.A.03	m	0	0.002277987	0.042152508	0.053514646	0.78768172	0.00231266	0.003376408	-0.000490104	A	A	H	H	H	H	H	H	H	H	H	H	H	H	H	H	H	H	H	H	B	B	B	B	B	B	B	B	B	B	B	B	B	B	B	B	B	NA	H	H
10.A.05	m	0	0.002907162	0.049151756	0.058672488	0.837730898	0.001075486	-0.001044828	-0.000673819	A	A	A	A	A	A	A	A	A	A	A	A	A	H	H	H	A	A	A	NA	H	H	H	H	H	H	H	H	H	H	H	H	H	H	H	H	H	NA	B	NA
10.A.06	m	0	0.00266367	0.048956831	0.052091683	0.939820485	-0.002969057	-0.000243812	-0.000495389	A	A	A	A	A	A	A	A	A	A	A	A	A	A	A	A	A	A	A	A	H	H	H	H	H	H	H	H	H	H	H	H	H	H	H	H	H	H	H	H
10.A.07	m	0	0.002605862	0.047307739	0.053522176	0.883890443	-0.001271788	0.000410837	-0.000231853	A	A	A	A	A	A	A	A	A	A	A	A	A	A	A	A	A	A	A	A	H	H	H	H	H	H	H	H	H	H	H	H	H	H	H	H	H	H	H	H
10.A.08	m	0	0.002671613	0.047324703	0.055662295	0.850211133	-0.001717729	-0.001082532	0.000973698	H	H	H	H	H	H	H	H	H	H	H	H	H	H	H	H	H	H	H	H	H	H	H	H	H	H	H	H	H	H	H	H	H	H	H	H	H	A	A	A
10.A.09	m	0	0.002423023	0.045127715	0.051721519	0.872513336	-0.003702504	0.001441669	-4.69E-05	A	A	A	A	A	A	A	A	A	A	A	A	A	A	A	A	A	A	A	A	A	A	A	A	A	A	A	A	A	A	A	A	A	A	A	A	A	H	H	H
10.B.01	m	0	0.002679679	0.048607653	0.053166885	0.914246776	0.000575269	0.000584161	-0.002296291	A	A	A	A	A	A	A	A	A	A	A	A	A	H	H	H	A	A	A	A	A	A	A	A	A	A	A	A	A	A	A	A	A	A	A	A	A	H	H	H
10.B.03	m	0	0.002715595	0.045761802	0.057855577	0.790966141	-0.002107745	-0.001469852	0.00121194	A	A	A	A	A	A	A	A	A	A	A	A	A	A	A	A	H	H	H	H	H	H	H	H	A	A	A	A	A	A	A	A	A	A	A	H	H	H	H	H
10.B.05	m	0	0.002510765	0.045730415	0.054343416	0.841507919	-0.000332341	0.00106673	0.000569706	NA	A	A	A	A	A	A	A	A	A	A	A	A	A	H	H	H	H	H	H	H	H	H	NA	H	H	H	H	NA	H	H	H	H	H	H	H	H	H	H	H
10.B.07	m	0	0.00247963	0.043345868	0.056086169	0.772844153	0.00102074	0.001295463	0.001646418	B	B	B	B	B	B	B	B	B	B	B	B	B	B	B	B	B	B	B	B	B	B	B	B	B	B	B	B	B	NA	B	B	B	B	B	B	B	B	H	H
10.B.08	m	0	0.00247735	0.044758967	0.054103034	0.827291252	-0.001734924	0.001622827	0.000564614	NA	H	NA	H	H	H	NA	NA	H	H	H	NA	B	B	B	H	H	H	H	H	A	A	A	NA	A	A	A	A	A	NA	A	A	A	A	A	A	A	A	A	A
10.B.09	m	0	0.00254923	0.046418292	0.052963935	0.876413206	-0.001729923	0.001484907	-0.001108536	A	A	A	A	A	A	A	A	A	A	A	A	A	A	A	A	A	A	A	A	A	A	A	A	NA	H	H	H	H	H	H	H	H	H	H	H	H	H	NA	A
10.B.10	m	0	0.002375928	0.044565543	0.052086903	0.855599781	-0.00118887	0.002893483	-0.000657418	A	A	A	H	H	H	H	H	H	H	H	H	H	H	H	H	H	H	H	H	H	H	H	H	H	H	H	H	H	H	H	H	H	H	H	H	H	H	H	H
11.A.01	m	0	0.002474433	0.045418295	0.052566853	0.864010155	-0.003244584	0.001441848	0.000178543	H	H	H	H	H	H	H	H	H	H	H	H	H	H	H	H	H	H	H	H	H	H	H	H	H	H	H	H	H	H	H	H	H	H	H	H	H	H	H	H
11.A.02	m	0	0.002443518	0.043515615	0.053972429	0.806256377	-0.000888837	0.001586213	0.000415772	B	B	B	B	B	B	B	B	B	B	B	B	B	B	B	B	B	B	B	B	B	B	H	H	H	H	H	H	H	H	H	H	H	H	H	H	H	H	H	H
11.A.03	m	0	0.002439081	0.046138657	0.050452738	0.914492628	-0.003048312	0.001375013	-0.000668821	H	H	H	H	H	H	H	H	H	H	H	H	H	H	H	H	H	H	H	H	H	H	H	H	H	H	H	H	H	H	H	H	NA	B	B	B	B	H	H	H
11.A.06	m	0	0.003008633	0.047236252	0.061507278	0.767978247	0.001602114	-0.003256138	0.000855931	H	H	H	H	H	H	H	H	H	NA	B	B	B	B	B	B	B	B	B	B	B	B	B	B	B	B	B	B	B	B	B	B	B	B	B	B	B	H	H	H
11.A.07	m	0	0.002316158	0.041513548	0.052715512	0.787501546	-0.000639335	0.001851784	0.000618516	B	B	B	B	B	B	B	B	B	B	B	B	B	B	B	B	B	B	B	B	B	B	B	NA	H	H	H	H	H	H	H	H	H	H	H	H	H	H	H	H
11.A.08	m	0	0.00272344	0.04997517	0.051906008	0.962801247	-0.002612043	-0.000266992	-0.002019347	A	A	A	A	A	A	A	A	A	A	A	A	A	A	A	A	A	A	A	A	A	A	A	A	NA	H	H	H	H	H	H	H	H	H	H	H	H	H	H	H
11.A.09	m	0	0.002507088	0.045510069	0.052958672	0.85935065	-0.003596005	0.00083531	0.000624847	NA	NA	A	A	A	A	A	A	A	A	A	NA	H	H	H	H	H	H	H	H	H	H	H	H	H	H	H	NA	H	H	H	H	H	H	H	H	NA	H	H	B
11.A.10	m	0	0.002352001	0.044154164	0.051877955	0.851116112	0.001105146	0.003077175	-0.000239285	H	H	H	H	H	NA	A	A	A	A	A	A	A	A	A	A	A	A	A	NA	H	H	H	H	H	H	H	H	H	H	H	H	H	H	H	H	H	H	H	H
11.B.01	m	0	0.002352368	0.042373872	0.055970312	0.757077648	0.000570448	0.002959189	0.001575135	B	B	B	B	B	B	B	B	B	B	B	B	B	B	B	B	B	B	B	B	B	A	A	A	A	A	A	A	A	A	A	A	H	H	H	H	H	H	H	H
11.B.02	m	0	0.002514148	0.043348449	0.057070251	0.759562956	0.003720483	0.001621221	0.000720652	H	H	H	B	B	B	B	B	B	B	B	B	B	H	H	H	H	H	H	H	H	H	H	H	H	H	H	H	H	H	H	H	H	H	H	H	H	H	H	A
11.B.03	m	0	0.002601449	0.045039643	0.054638502	0.824320612	0.001211986	0.000101765	-0.000951622	B	B	B	B	H	H	H	H	H	H	H	H	H	H	H	H	H	H	H	H	H	H	H	H	H	H	H	H	H	H	H	H	H	NA	B	B	B	B	B	B
11.B.04	m	0	0.002683283	0.045557937	0.056796939	0.802119587	-0.000928789	-7.17E-05	0.000617454	H	H	H	B	B	B	B	B	B	B	B	H	H	NA	A	A	A	A	A	A	A	A	A	A	A	A	A	A	A	A	A	A	A	A	A	A	A	A	A	A
11.B.05	m	0	0.00278419	0.045581113	0.05780576	0.788521986	0.002780617	-0.000813763	0.000184759	H	H	H	H	H	H	H	H	H	H	H	H	H	H	H	H	H	H	H	H	H	H	H	H	H	H	B	B	B	B	B	B	NA	H	H	H	H	H	H	H
11.B.06	m	0	0.002451878	0.044751014	0.054977707	0.813984719	0.00082254	0.00157101	0.000788948	A	A	A	A	A	A	NA	H	H	H	H	H	H	H	H	H	H	H	H	H	H	H	H	H	H	H	H	H	H	H	H	H	H	H	H	H	H	A	A	A
11.B.09	m	0	0.002235893	0.043767994	0.048515039	0.902153125	-0.003538128	0.001786724	0.000354618	B	B	B	H	NA	A	A	A	A	A	A	A	A	A	A	A	A	A	A	A	A	A	A	A	A	A	A	A	A	A	A	A	A	A	A	A	H	B	B	B
11.B.10	m	0	0.002536703	0.043069717	0.058923541	0.73094244	0.001513247	0.000560776	0.002344938	H	H	H	H	H	H	H	H	H	B	B	B	B	B	B	B	B	B	B	B	B	B	H	H	H	H	H	H	H	H	H	H	H	H	H	H	H	H	H	H
12.A.01	m	0	0.002480562	0.04368457	0.054648667	0.79937118	-0.001386635	0.001164441	0.000947681	H	H	H	H	H	H	H	H	H	H	H	H	H	H	H	H	H	H	H	NA	B	B	B	B	B	B	B	B	B	B	B	B	B	B	B	B	B	B	B	B
12.A.03	m	0	0.002426896	0.045572361	0.051680586	0.881808135	-0.001560964	0.001911099	-3.97E-05	H	H	H	H	H	H	NA	B	B	B	B	B	B	B	B	B	B	B	B	B	B	B	B	B	B	B	B	B	B	B	B	B	B	B	B	B	B	B	B	B
12.A.04	m	0	0.00279662	0.047621716	0.057242693	0.831926545	-9.39E-05	-0.001032271	0.000424076	H	H	H	H	H	H	H	H	H	H	H	H	H	H	H	H	H	H	H	H	H	H	H	H	H	H	A	A	A	H	H	H	H	H	H	H	H	H	H	H
12.A.05	m	0	0.002344719	0.044270858	0.051526207	0.859191085	-0.003224792	0.002191686	0.001150153	A	A	A	A	A	A	A	A	A	A	A	A	A	A	A	A	H	H	H	H	H	H	H	H	H	H	H	H	H	H	H	H	H	H	H	H	H	H	H	H
12.A.08	m	0	0.002333172	0.042884396	0.053957617	0.794779274	-0.000372132	0.002629772	0.001646941	B	B	B	B	B	B	B	B	B	B	B	B	B	B	B	B	B	B	B	B	B	B	B	B	B	B	B	B	NA	H	NA	B	B	B	B	B	B	B	B	B
12.A.10	m	0	0.00238088	0.04448121	0.051235562	0.868170641	-0.001171593	0.002060428	-0.000143318	A	A	A	A	A	A	A	A	A	A	A	A	A	A	A	A	A	A	A	A	H	H	H	H	NA	A	A	A	A	A	A	A	A	A	A	A	A	A	A	NA
12.B.01	m	0	0.002305126	0.046269887	0.046959318	0.985318539	-0.003278665	0.00339867	-0.002272603	A	A	A	A	A	A	A	A	A	A	A	A	A	A	A	A	A	A	A	A	A	A	A	A	A	A	A	A	A	A	A	A	A	A	A	A	A	H	H	H
12.B.02	m	0	0.002445774	0.042255009	0.056153174	0.752495471	0.002275265	0.001829416	0.001957256	A	A	A	A	A	A	A	A	A	A	A	A	A	A	A	H	H	H	H	H	H	H	H	H	H	H	H	H	H	NA	H	H	H	H	H	H	H	H	H	H
12.B.03	m	0	0.002808289	0.048083565	0.057512883	0.836048591	0.002183184	-0.000823832	-0.000166526	H	H	NA	B	B	B	B	B	B	B	B	B	B	B	B	H	H	H	H	H	H	H	H	H	H	H	H	H	H	H	H	H	H	H	B	B	B	B	B	B
12.B.05	m	0	0.002362248	0.04371526	0.051041214	0.856469832	-0.002851335	0.001146588	0.001092869	H	H	H	H	H	NA	A	A	A	A	A	A	A	A	A	A	A	A	A	A	A	A	A	A	A	H	H	H	H	H	H	H	H	H	H	H	H	H	H	H
12.B.06	m	0	0.002437021	0.044232026	0.053428544	0.827872566	0.001133841	0.001677748	0.000474922	A	A	A	A	A	A	A	A	A	A	A	A	A	A	A	A	A	A	A	A	A	H	H	A	A	A	A	A	A	A	A	A	A	A	A	A	NA	H	H	H
12.B.07	m	0	0.002692305	0.045207975	0.05874407	0.769575121	0.001491569	-0.000442005	0.001337035	A	A	A	A	A	A	A	A	A	H	H	H	H	H	H	H	H	H	H	NA	B	H	H	H	H	H	H	H	H	H	H	NA	A	A	A	A	NA	H	H	H
12.B.09	m	0	0.002609907	0.045608548	0.05644468	0.808022094	-0.002639924	3.44E-05	0.000833023	A	A	A	A	A	A	A	A	A	A	A	A	A	A	A	A	A	A	A	A	A	A	A	A	A	A	A	A	A	A	A	A	A	A	A	A	NA	H	H	H
[truncated: 386 more columns]
