# Supplementary material for: Mapping QTL Contributing to Variation in Posterior Lobe Morphology between Strains of Drosophila melanogaster
Source: PLoS One. 2016 Sep 8;11(9):e0162573. doi: 10.1371/journal.pone.0162573 (PMC5015897; doi:10.1371/journal.pone.0162573)
Supplement: S4 Table — The "Name" column is the name of the test position, which is either a marker (format similar to "Chr2L.1") or an intermarker position (format similar to "c2.loc1"), "Chr" is the chromosome, and "Position_cM" is the genetic position of the marker estimated via r/qtl. Columns "PositionR6_Lower_Mb" and "PositionR6_Upper_Mb" give the upper and lower boundaries of the 250kb marker genotype windows, and the equivalent interpolated boundaries for intermarker positions. The "*.LOD" columns give the LOD associated with hypothesis tests for the presence of a QTL for each of the seven lobe shape/size traits. (TXT) [file pone.0162573.s011.txt]

NumericPosition	Name	Chr	Position_cM	PositionR6_Lower_Mb	PositionR6_Upper_Mb	lobeArea.LOD	lobeHeight.LOD	lobeWidth.LOD	Hwratio.LOD	RegAreaNoNorm.PC1.LOD	RegAreaNoNorm.PC2.LOD	RegAreaNoNorm.PC3.LOD
1	Chr2L.0	2	1	0	249999	1.504268488	2.11153702	1.572510243	2.313614464	1.020315017	1.372605282	1.581740889
2	Chr2L.1	2	1.0000001	250000	499999	1.504268488	2.11153702	1.572510243	2.313614464	1.020315017	1.372605282	1.581740889
3	c2.loc1	2	2	444385	694385	1.18702973	2.077411577	1.788902314	2.894417208	1.582955263	1.109003098	1.681969834
4	Chr2L.2	2	2.286106759	5.00E+05	749999	1.095682588	2.076114659	1.834427526	2.997901791	1.702579641	1.010856411	1.710544836
5	c2.loc2	2	3	591499	841499	0.780928486	1.975005186	1.646839889	3.083101621	1.732553114	0.814086168	1.62683553
6	c2.loc3	2	4	719669	969669	0.400950852	1.835024122	1.461301011	3.196727275	1.773312959	0.528859775	1.497176115
7	Chr2L.3	2	4.236645481	750000	999999	0.33578061	1.808514423	1.433376508	3.219092945	1.781348248	0.473304698	1.466724527
8	c2.loc4	2	5	876162	1126162	0.447331411	1.729578158	1.826484827	3.494479564	2.059203908	0.455288313	1.524640005
9	Chr2L.4	2	5.749287686	1.00E+06	1249999	0.466489143	1.671594153	1.920027714	3.602279885	2.236508776	0.3788796	1.549293336
10	Chr2L.5	2	5.749287786	1250000	1499999	0.466489143	1.671594153	1.920027714	3.602279885	2.236508776	0.3788796	1.549293336
11	c2.loc5	2	6	1261663	1511663	0.492869065	1.691974313	1.968436669	3.651739644	2.276181177	0.409812853	1.565899659
12	c2.loc6	2	7	1308182	1558182	0.604393909	1.727578786	2.233561961	3.856994833	2.490448854	0.534659362	1.599114816
13	c2.loc7	2	8	1354702	1604702	0.765945591	1.772111084	2.52904662	4.075066874	2.668136273	0.719341899	1.651733459
14	c2.loc8	2	9	1401222	1651222	0.887988888	1.776108376	2.811652499	4.283095283	2.860820945	0.863030062	1.671381801
15	c2.loc9	2	10	1447742	1697742	0.998640127	1.738700842	3.039913997	4.437510031	3.016863727	1.00347788	1.66084753
16	c2.loc10	2	11	1494262	1744262	1.138011526	1.707262676	3.267976245	4.581692452	3.071393182	1.181624453	1.648890945
17	Chr2L.6	2	11.12333332	1500000	1749999	1.164769881	1.699361805	3.304781897	4.607965961	3.083746762	1.209454064	1.64955094
18	Chr2L.7	2	11.72057819	1750000	1999999	1.370140581	1.944170797	3.379282346	4.739940739	3.278312502	1.451421553	1.743782156
19	Chr2L.8	2	11.72057829	2.00E+06	2249999	1.370140581	1.944170797	3.379282346	4.739940739	3.278312502	1.451421553	1.743782156
20	c2.loc11	2	12	2021121	2271121	1.3371331	1.945010919	3.50782246	4.962467537	3.426676728	1.428352962	1.788992628
21	c2.loc12	2	13	2096709	2346709	1.206264193	1.897593395	4.116251607	5.830086597	4.0654844	1.338395573	1.917590824
22	c2.loc13	2	14	2172298	2422298	1.112505514	1.806293843	4.74990219	6.612268703	4.740629753	1.223679221	1.992319748
23	c2.loc14	2	15	2247887	2497887	1.083273755	1.687821924	5.377486788	7.303332771	5.239824819	1.116052049	2.063488839
24	Chr2L.9	2	15.02794914	2250000	2499999	1.079367259	1.690698079	5.394275872	7.32556325	5.25309192	1.11188053	2.065811784
25	Chr2L.10	2	15.02794924	2500000	2749999	1.079367259	1.690698079	5.394275872	7.32556325	5.25309192	1.11188053	2.065811784
26	c2.loc15	2	16	2550848	2800848	1.03132711	1.843974155	5.422466578	7.667321988	5.985906171	1.001326088	2.012281442
27	c2.loc16	2	17	2603159	2853159	0.972693935	1.95549904	5.364566254	7.795492908	6.532144622	0.889061302	1.931067898
28	c2.loc17	2	18	2655470	2905470	0.900156693	2.068666942	5.241254868	7.818590329	7.069224509	0.754091333	1.84851263
29	c2.loc18	2	19	2707781	2957781	0.817336019	2.172242411	5.081011682	7.733065945	7.530239549	0.623174751	1.748446871
30	Chr2L.11	2	19.80707669	2750000	2999999	0.747866863	2.208897837	4.929223325	7.547873279	7.754017397	0.52364835	1.670707698
31	c2.loc19	2	20	2808441	3058441	0.74705843	2.163462294	4.868893997	7.413328346	7.74465612	0.507242651	1.618045154
32	Chr2L.12	2	20.63236032	3.00E+06	3249999	0.728629577	1.885981732	4.598847336	6.768663723	7.626762939	0.448901219	1.415860364
33	c2.loc20	2	21	3020535	3270535	0.770948426	1.928660534	4.65693448	6.797912696	7.674815769	0.47904599	1.41090085
34	c2.loc21	2	22	3076394	3326394	0.936730279	2.175414777	4.799094655	6.941528974	7.928045837	0.601851272	1.385215761
35	c2.loc22	2	23	3132252	3382252	1.072405446	2.369736205	4.840636032	6.938289068	7.991244199	0.707370077	1.351939955
36	c2.loc23	2	24	3188111	3438111	1.213019948	2.480073907	4.838955103	6.838987759	7.951506876	0.799648496	1.266635688
37	c2.loc24	2	25	3243969	3493969	1.30568974	2.519970167	4.793575984	6.697661058	7.736174452	0.863513174	1.150422218
38	Chr2L.13	2	25.10795948	3250000	3499999	1.310709485	2.524234753	4.774615934	6.667996965	7.688876115	0.871213843	1.14219293
39	c2.loc25	2	26	3452913	3702913	1.425175243	3.087506842	4.36525303	6.425005063	7.104489999	1.357001769	1.204681586
40	Chr2L.14	2	26.2069977	3500000	3749999	1.435590928	3.132308313	4.257755804	6.361373142	6.956851958	1.415300885	1.219784616
41	c2.loc26	2	27	3571689	3821689	1.377058132	3.403812473	4.349498016	6.749970802	7.255734891	1.360049036	1.418331938
42	c2.loc27	2	28	3662092	3912092	1.28172542	3.726750736	4.445012203	7.202147863	7.477809079	1.273679646	1.670939535
43	Chr2L.15	2	28.97240368	3750000	3999999	1.15762916	3.929327865	4.473317582	7.542329873	7.578741904	1.160381767	1.888789753
44	c2.loc28	2	29	3751042	4001042	1.151270261	3.924511746	4.476165951	7.550015046	7.571936274	1.155895205	1.894629486
45	c2.loc29	2	30	3788834	4038834	1.076731543	4.025236502	4.555581527	7.843834489	7.714569608	1.140761527	2.078901862
46	c2.loc30	2	31	3826625	4076625	0.961893681	4.062624518	4.615524979	8.095550842	7.736253398	1.053275914	2.205001259
47	c2.loc31	2	32	3864416	4114416	0.823837844	4.140495015	4.618952577	8.276440238	7.70116934	0.973471691	2.334841069
48	c2.loc32	2	33	3902207	4152207	0.701937916	4.143001583	4.500644081	8.394252709	7.594383888	0.892404643	2.436663389
49	c2.loc33	2	34	3939999	4189999	0.522306809	4.141748434	4.327941597	8.498752069	7.4198019	0.762572048	2.495830503
50	c2.loc34	2	35	3977790	4227790	0.360056798	4.06450646	4.11733487	8.505357342	7.099723114	0.619842219	2.508501464
51	Chr2L.16	2	35.58768747	4.00E+06	4249999	0.283708311	3.97669221	4.004700464	8.475374667	6.946584109	0.555278322	2.480009011
52	c2.loc35	2	36	4088372	4338372	0.270641876	4.200977966	4.250992322	9.191566133	7.474701148	0.573211681	2.714614953
53	Chr2L.17	2	36.75409718	4250000	4499999	0.246906383	4.585078514	4.658045222	10.19901225	8.160565151	0.604537096	3.099168906
54	c2.loc36	2	37	4364462	4614462	0.218453499	4.538561502	4.849863896	10.3764563	8.525587853	0.584284469	3.092787638
55	Chr2L.18	2	37.29118007	4500000	4749999	0.181064488	4.46775805	5.082540975	10.60021762	8.844993919	0.556539469	3.091379394
56	c2.loc37	2	38	4614560	4864560	0.194783733	4.356088488	5.16716637	10.58115747	9.158727524	0.512434917	3.049098967
57	Chr2L.19	2	38.83800675	4750000	4999999	0.223091216	4.199994009	5.221510596	10.31631151	9.515890454	0.470758168	2.976955011
58	c2.loc38	2	39	4758209	5008209	0.223201035	4.180212706	5.257686283	10.31427057	9.550868938	0.45599957	2.971199904
59	c2.loc39	2	40	4808885	5058885	0.265021583	4.056846706	5.463298244	10.32840876	9.763524941	0.397333219	2.954126625
60	c2.loc40	2	41	4859561	5109561	0.295714825	3.786334944	5.564561038	10.13876084	9.756585069	0.307193196	2.894358238
61	c2.loc41	2	42	4910237	5160237	0.341116074	3.436708571	5.688279037	9.913212445	9.833527371	0.249951511	2.830948568
62	c2.loc42	2	43	4960914	5210914	0.345593557	3.012893046	5.738285261	9.503743463	9.729848885	0.138616938	2.732019446
63	Chr2L.20	2	43.77128642	5.00E+06	5249999	0.36252276	2.639585087	5.752038263	9.147149709	9.570657375	0.070737106	2.657845202
64	c2.loc43	2	44	5010806	5260806	0.375467227	2.617291848	5.71744959	9.063117447	9.530148803	0.078083065	2.63939163
65	c2.loc44	2	45	5058055	5308055	0.431852712	2.518622182	5.490207766	8.648794239	9.497810662	0.112195247	2.502612741
66	c2.loc45	2	46	5105304	5355304	0.496137031	2.37548013	5.22787788	8.17693966	9.321489317	0.138371662	2.361218309
67	c2.loc46	2	47	5152553	5402553	0.570213259	2.174416831	4.923724202	7.565723216	9.002784768	0.179057225	2.139045855
68	c2.loc47	2	48	5199802	5449802	0.673665313	1.9567119	4.58529411	6.877907264	8.548662605	0.249813743	1.904881061
69	c2.loc48	2	49	5247051	5497051	0.754490026	1.765949376	4.151732263	6.062544202	8.057279531	0.322165007	1.637254648
70	Chr2L.21	2	49.06241229	5250000	5499999	0.764963172	1.76362344	4.128070774	6.003766762	8.02016684	0.333654535	1.625408479
71	c2.loc49	2	50	5307236	5557236	0.770651763	1.645468616	3.839350392	5.533755144	7.603974181	0.369888216	1.599762581
72	c2.loc50	2	51	5368283	5618283	0.742985475	1.502562662	3.519881021	5.009822164	7.028149434	0.391149242	1.574176775
73	c2.loc51	2	52	5429330	5679330	0.696552167	1.359541655	3.179800102	4.516551302	6.413701688	0.416466435	1.581245221
74	c2.loc52	2	53	5490376	5740376	0.611477239	1.20016778	2.757177293	4.019379058	5.601773671	0.426297557	1.586440509
75	Chr2L.22	2	53.15763791	5500000	5749999	0.597339348	1.175718674	2.713960047	3.956960239	5.487772025	0.426662373	1.591993532
76	c2.loc53	2	54	5561843	5811843	0.638212307	1.096467853	2.703145104	3.861233464	5.399193319	0.461482444	1.663251289
77	c2.loc54	2	55	5635261	5885261	0.656424671	1.003041411	2.644187091	3.723722666	5.142106128	0.490150599	1.716259311
78	c2.loc55	2	56	5708678	5958678	0.651260921	0.865722709	2.558063083	3.528170696	4.797918908	0.500063754	1.687768854
79	Chr2L.23	2	56.56283114	5750000	5999999	0.630299839	0.781416883	2.486918628	3.410687811	4.581294939	0.483001912	1.677859456
80	c2.loc56	2	57	5788209	6038209	0.634704671	0.704716656	2.430433535	3.269920735	4.593547146	0.466041834	1.589747207
81	c2.loc57	2	58	5875612	6125612	0.645016778	0.527613614	2.238833244	2.832737446	4.571725834	0.423652526	1.332430876
82	c2.loc58	2	59	5963014	6213014	0.650799365	0.355359575	2.048308268	2.422388247	4.487634792	0.384257043	1.141994782
83	Chr2L.24	2	59.4231576	6.00E+06	6249999	0.655768094	0.272375458	1.960716411	2.217233904	4.437467803	0.362897833	1.037951029
84	c2.loc59	2	60	6155541	6405541	0.601526062	0.224091632	1.845971228	2.063542835	4.391787623	0.334061565	1.078762303
85	Chr2L.25	2	60.35030682	6250000	6499999	0.552168834	0.198643636	1.743698717	1.960214259	4.33285301	0.317375158	1.117013324
86	c2.loc60	2	61	6332890	6582890	0.594486649	0.195804145	1.785318258	1.972697223	4.301482168	0.361160175	1.123096667
87	c2.loc61	2	62	6460475	6710475	0.647219068	0.180537635	1.847353089	1.989380546	4.205228785	0.408768391	1.134702087
88	Chr2L.26	2	62.3097877	6500000	6749999	0.669583685	0.173061813	1.872326614	1.994755783	4.132932211	0.430005452	1.143338668
89	c2.loc62	2	63	6659956	6909956	0.613355647	0.297171943	1.853673498	2.167236021	3.928810048	0.517440713	1.296257074
90	Chr2L.27	2	63.38853544	6750000	6999999	0.575394947	0.356342814	1.834775374	2.223240902	3.799870511	0.559410182	1.373251906
91	c2.loc63	2	64	6896936	7146936	0.524896953	0.366009517	1.793685108	2.235260318	3.635157595	0.596971202	1.907520218
92	Chr2L.28	2	64.42888905	7.00E+06	7249999	0.486035159	0.368118092	1.761119433	2.224823178	3.541656103	0.60926418	2.177040328
93	c2.loc64	2	65	7082120	7332120	0.579920568	0.32385365	1.863962098	2.267274981	3.586857773	0.751402389	2.581393345
94	c2.loc65	2	66	7225912	7475912	0.772178287	0.228634165	2.007719045	2.201668797	3.616446079	1.02339252	2.855150175
95	Chr2L.29	2	66.16751936	7250000	7499999	0.795890019	0.208523625	1.995256354	2.146675075	3.610323025	1.03638753	2.797011205
96	Chr2L.30	2	66.67808887	7500000	7749999	0.743122425	0.204659454	1.940509333	2.10933493	3.756455582	0.837599369	2.707317224
97	c2.loc66	2	67	7547094	7797094	0.71796731	0.249764505	1.937260966	2.1736068	3.883119392	0.817628842	2.893639097
98	c2.loc67	2	68	7693392	7943392	0.587965178	0.367454769	1.925423607	2.395238616	4.108500862	0.690942782	3.164711148
99	Chr2L.31	2	68.38692953	7750000	7999999	0.517695739	0.412707539	1.887879456	2.460627115	4.159448187	0.649925467	3.090287271
100	c2.loc68	2	69	7843663	8093663	0.428830739	0.507660368	1.942653548	2.710128104	4.168614679	0.591991531	3.564133388
101	c2.loc69	2	70	7996442	8246442	0.291531256	0.676450227	1.987830802	2.997869431	4.085545492	0.489150783	3.933609154
102	Chr2L.32	2	70.02328843	8.00E+06	8249999	0.289867163	0.677291919	1.984604079	2.994372023	4.075992135	0.491542174	3.94106919
103	c2.loc70	2	71	8133145	8383145	0.185979783	0.675980139	1.58433235	2.568610823	3.337342291	0.412795186	3.735774296
104	Chr2L.33	2	71.85720442	8250000	8499999	0.100842811	0.674554976	1.206048354	2.160110774	2.508837759	0.326548709	3.499097571
105	c2.loc71	2	72	8265894	8515894	0.103734847	0.679190884	1.229235517	2.186185634	2.607537013	0.316777141	3.518995512
106	c2.loc72	2	73	8377205	8627205	0.11826444	0.711512115	1.307311282	2.291128263	2.717712986	0.247510919	3.713735275
107	c2.loc73	2	74	8488516	8738516	0.119352294	0.737411764	1.327820769	2.35297972	2.420716412	0.191826482	3.824461977
108	Chr2L.34	2	74.10316997	8500000	8749999	0.118993881	0.738411072	1.327078229	2.356264433	2.381110086	0.187843664	3.840346385
109	c2.loc74	2	75	8687575	8937575	0.140330883	0.729634362	1.514167749	2.538187717	2.485763434	0.197416292	3.866756316
110	Chr2L.35	2	75.29845992	8750000	8999999	0.146180515	0.723886033	1.564702412	2.582487403	2.510043857	0.191782968	3.783266977
111	c2.loc75	2	76	8824437	9074437	0.206622057	0.65495344	1.625031102	2.48767846	2.651864967	0.244225199	4.012207826
112	c2.loc76	2	77	8930542	9180542	0.290327609	0.541856509	1.674588158	2.329774654	2.868799268	0.302146781	4.23490481
113	Chr2L.36	2	77.65460985	9.00E+06	9249999	0.315087748	0.441039763	1.645028764	2.206226744	2.933268397	0.309415377	4.158082742
114	c2.loc77	2	78	9011702	9261702	0.321302516	0.443738809	1.616556779	2.166682579	2.925516326	0.295224123	4.0669775
115	c2.loc78	2	79	9045583	9295583	0.322060104	0.451776316	1.519987191	2.030594552	2.902140834	0.263299126	3.932087936
116	c2.loc79	2	80	9079465	9329465	0.319852463	0.446940385	1.414345707	1.873535206	2.876609412	0.226741843	3.631018771
117	c2.loc80	2	81	9113346	9363346	0.319762668	0.451849251	1.298808415	1.720467858	2.759771499	0.200534427	3.31697048
118	c2.loc81	2	82	9147228	9397228	0.31275432	0.437511292	1.225299681	1.581093678	2.677818052	0.175730598	2.975780448
119	c2.loc82	2	83	9181109	9431109	0.309266526	0.420957526	1.115954758	1.417254012	2.545112108	0.146737512	2.585328727
120	c2.loc83	2	84	9214990	9464990	0.291061477	0.396620305	1.000755273	1.249767989	2.432569311	0.125166541	2.253772358
121	c2.loc84	2	85	9248872	9498872	0.281524297	0.370188208	0.911918396	1.112266383	2.236602222	0.110805686	1.956005545
122	c2.loc85	2	86	9282753	9532753	0.275889471	0.338737993	0.818089036	0.969661853	2.132296269	0.103877944	1.5959238
123	c2.loc86	2	87	9316635	9566635	0.275581775	0.307155191	0.754085502	0.846137204	1.960933052	0.11086483	1.328664859
124	c2.loc87	2	88	9350516	9600516	0.254910938	0.27515612	0.683952273	0.741950277	1.736441991	0.112508324	1.048399027
125	c2.loc88	2	89	9384398	9634398	0.211748862	0.231927453	0.59370656	0.642292241	1.602791785	0.109621698	0.801838709
126	c2.loc89	2	90	9418279	9668279	0.194634307	0.199703998	0.558136239	0.584064643	1.426417024	0.124407444	0.587621004
127	c2.loc90	2	91	9452160	9702160	0.186602576	0.169465927	0.531658874	0.540755743	1.308337098	0.14886906	0.454518394
128	c2.loc91	2	92	9486042	9736042	0.14862833	0.120490802	0.487161719	0.486066263	1.142061831	0.165524197	0.342771857
129	Chr2L.38	2	92.4119562	9500000	9749999	0.139814064	0.101865265	0.478293705	0.46990848	1.071027546	0.176106577	0.315216935
130	c2.loc92	2	93	9549461	9799461	0.132206465	0.114597434	0.466069603	0.490295902	1.131891995	0.178446342	0.30331318
131	c2.loc93	2	94	9633572	9883572	0.131534332	0.129956109	0.456741641	0.517830179	1.210432726	0.182892602	0.27437541
132	c2.loc94	2	95	9717684	9967684	0.103808945	0.140703174	0.410019178	0.525022785	1.21417245	0.159343335	0.23713368
133	Chr2L.39	2	95.38419846	9750000	9999999	0.094137389	0.135071562	0.395428527	0.520658656	1.211784361	0.145120524	0.21513625
134	c2.loc95	2	96	9794138	10044138	0.129819269	0.137675539	0.458163341	0.550953545	1.141964658	0.174886309	0.241334534
135	c2.loc96	2	97	9865814	10115814	0.186555753	0.142814681	0.577991029	0.625537642	1.027139751	0.226354538	0.293209751
136	c2.loc97	2	98	9937489	10187489	0.258266678	0.132792527	0.686289084	0.63455263	0.889594764	0.271797452	0.325218783
137	Chr2L.40	2	98.87212198	1.00E+07	10249999	0.305499323	0.120355187	0.778019772	0.656746618	0.779702485	0.288728624	0.340597512
138	c2.loc98	2	99	10004059	10254059	0.310641796	0.129544397	0.781682195	0.669143616	0.776138101	0.297945931	0.340234699
139	c2.loc99	2	100	10035806	10285806	0.341803267	0.194549126	0.810779294	0.69006873	0.756554194	0.331155577	0.315392152
140	c2.loc100	2	101	10067553	10317553	0.404811487	0.264310524	0.848257363	0.726313371	0.730775374	0.404382655	0.280050908
141	c2.loc101	2	102	10099300	10349300	0.466575128	0.316774163	0.851355364	0.709098012	0.678288201	0.485908617	0.216335474
142	c2.loc102	2	103	10131047	10381047	0.549128769	0.388927432	0.852420604	0.698096605	0.615253955	0.588860686	0.181549005
143	c2.loc103	2	104	10162794	10412794	0.658667311	0.446703483	0.90544578	0.691924777	0.569649125	0.713914474	0.141263512
144	c2.loc104	2	105	10194541	10444541	0.786275939	0.514009164	0.953249619	0.669142631	0.518402438	0.854562476	0.109170297
145	c2.loc105	2	106	10226288	10476288	0.914529318	0.535420125	1.018270218	0.61847006	0.451578804	1.005913336	0.077919695
146	Chr2L.41	2	106.7468764	10250000	10499999	1.018079821	0.549084807	1.063505237	0.572862802	0.423495071	1.119206732	0.061724914
147	c2.loc106	2	107	10264479	10514479	1.046794496	0.570226594	1.063750257	0.570116395	0.415373406	1.144741673	0.067963251
148	c2.loc107	2	108	10321681	10571681	1.146495314	0.627203609	1.048999905	0.521842756	0.351759145	1.253592261	0.109886063
149	c2.loc108	2	109	10378884	10628884	1.257733726	0.669725458	1.053259916	0.463930685	0.284449904	1.355193982	0.142195812
150	c2.loc109	2	110	10436086	10686086	1.350430223	0.704342394	1.052638587	0.408863167	0.216242302	1.438940977	0.165478575
151	c2.loc110	2	111	10493289	10743289	1.402680333	0.724079913	1.011571226	0.340168508	0.14175131	1.496537315	0.18069747
152	Chr2L.42	2	111.1173136	10500000	10749999	1.408391806	0.72508421	1.00959177	0.330895459	0.134507399	1.499253474	0.181472654
153	Chr2L.43	2	111.8519207	10750000	10999999	1.536844552	0.645335405	1.048016182	0.240276954	0.035073088	1.658840428	0.154754987
154	c2.loc111	2	112	10767291	11017291	1.596352424	0.662050645	1.099887658	0.249060833	0.033872165	1.687092924	0.155057673
155	c2.loc112	2	113	10884065	11134065	2.080835361	0.711849696	1.619858992	0.354269209	0.050489733	1.935592958	0.154222775
156	Chr2L.44	2	113.9928094	1.10E+07	11249999	2.375680101	0.714971683	1.953568054	0.446381349	0.10843621	2.06186406	0.148172442
157	c2.loc113	2	114	11001628	11251628	2.375330488	0.714980735	1.953037413	0.446362821	0.108800618	2.061334354	0.148227787
158	c2.loc114	2	115	11228150	11478150	2.149836101	0.716177451	1.604521865	0.297860686	0.137469007	1.834288574	0.174865635
159	Chr2L.45	2	115.0964563	11250000	11499999	2.130344663	0.717247967	1.575373431	0.286410021	0.138058042	1.81330181	0.17510915
160	Chr2L.46	2	115.0964564	11500000	11749999	2.130344663	0.717247967	1.575373431	0.286410021	0.138058042	1.81330181	0.17510915
161	Chr2L.47	2	115.9287796	11750000	11999999	2.149049829	0.899557306	1.308511732	0.141997449	0.209912651	1.906819649	0.223978361
162	Chr2L.48	2	115.9287797	1.20E+07	12249999	2.149049829	0.899557306	1.308511732	0.141997449	0.209912651	1.906819649	0.223978361
163	c2.loc115	2	116	12006933	12256933	2.162229741	0.905050512	1.315397382	0.142917119	0.213139499	1.913999844	0.223649618
164	c2.loc116	2	117	12104292	12354292	2.31050311	0.999675436	1.384607162	0.140937755	0.248409753	1.991982329	0.222537979
165	c2.loc117	2	118	12201650	12451650	2.260949647	1.041350553	1.358107778	0.123737982	0.267816507	1.883828806	0.21535631
166	Chr2L.49	2	118.4966126	12250000	12499999	2.220174244	1.054296892	1.343342394	0.116510366	0.275109522	1.818712584	0.206342846
167	c2.loc118	2	119	12316217	12566217	2.220001204	1.075718042	1.347594389	0.118734037	0.249105767	1.822322046	0.246476173
168	c2.loc119	2	120	12447761	12697761	2.222741281	1.121351218	1.309234191	0.09332408	0.179963664	1.811570021	0.317683927
169	Chr2L.50	2	120.3971229	12500000	12749999	2.223522435	1.135451505	1.289361302	0.080127095	0.144951962	1.80960531	0.331906685
170	c2.loc120	2	121	12572375	12822375	2.168294235	1.109662876	1.285196543	0.084667499	0.150020496	1.682696458	0.321908092
171	c2.loc121	2	122	12692424	12942424	1.895091561	1.025999218	1.194619152	0.079591398	0.139655316	1.380241747	0.297874724
172	Chr2L.51	2	122.479595	12750000	12999999	1.722872127	0.970866601	1.124144073	0.072579741	0.128011583	1.230722033	0.287107209
173	c2.loc122	2	123	12791809	13041809	1.800079824	1.031702031	1.139808868	0.071597457	0.142016162	1.256272783	0.34354349
174	c2.loc123	2	124	12872150	13122150	1.865917791	1.152383374	1.09623154	0.060498898	0.143140092	1.264431886	0.465346551
175	c2.loc124	2	125	12952491	13202491	1.916600018	1.270036077	1.043642363	0.044730463	0.129744998	1.267603188	0.586494798
176	Chr2L.52	2	125.5913338	1.30E+07	13249999	1.866330903	1.282067758	0.981170134	0.031200247	0.110225389	1.208846758	0.651814602
177	c2.loc125	2	126	13025667	13275667	1.87870834	1.247276179	1.007318931	0.043847238	0.144114029	1.20180823	0.655450634
178	c2.loc126	2	127	13088476	13338476	1.883596607	1.162461661	1.015319988	0.056664622	0.231729465	1.180855605	0.642592689
179	c2.loc127	2	128	13151285	13401285	1.844124684	1.0820422	0.985117711	0.063331322	0.32397146	1.142834904	0.640553711
180	c2.loc128	2	129	13214094	13464094	1.691053668	0.926255005	0.877391442	0.047445117	0.383711008	1.050411116	0.584543548
181	Chr2L.53	2	129.5716576	13250000	13499999	1.636013852	0.868121054	0.827091075	0.037101075	0.437965714	1.012661896	0.56976199
182	c2.loc129	2	130	13283755	13533755	1.776562761	0.942316899	0.930674992	0.057315686	0.404297109	1.105669318	0.606397555
183	c2.loc130	2	131	13362562	13612562	1.973644842	1.05759784	1.120845395	0.092641841	0.32437768	1.23942348	0.648729118
184	c2.loc131	2	132	13441368	13691368	2.133603216	1.112674234	1.305911521	0.113936986	0.254729472	1.353258156	0.623788935
185	Chr2L.54	2	132.7440024	13500000	13749999	2.209493977	1.113115841	1.426468918	0.116529579	0.20336011	1.418832359	0.583432664
186	c2.loc132	2	133	13526771	13776771	2.156717663	1.048782482	1.48001961	0.150277298	0.242060555	1.396269381	0.541108343
187	c2.loc133	2	134	13631346	13881346	1.901289253	0.766629529	1.690982775	0.309002554	0.405411215	1.26211511	0.360661682
188	c2.loc134	2	135	13735922	13985922	1.686212224	0.528608335	1.822191798	0.447762612	0.523133856	1.116202802	0.237799833
189	Chr2L.55	2	135.1346174	13750000	13999999	1.649871796	0.492434012	1.839834159	0.468739536	0.536383181	1.090415475	0.217410128
190	c2.loc135	2	136	13816648	14066648	1.700629512	0.303227202	2.456924226	0.964496564	0.572697825	1.149301866	0.103801134
191	c2.loc136	2	137	13893665	14143665	1.702874086	0.130720674	3.116048651	1.677899948	0.667004041	1.158376761	0.055144679
192	c2.loc137	2	138	13970681	14220681	1.624064266	0.026637496	3.622597103	2.388283838	0.745817433	1.118679557	0.130232367
193	Chr2L.56	2	138.3806789	1.40E+07	14249999	1.609796089	0.007373539	3.76067188	2.603918497	0.796573446	1.127648115	0.194398058
194	Chr2L.57	2	138.6781746	14250000	14499999	1.712750674	0.015919668	3.853597603	2.623698633	0.795195801	1.239370318	0.204904708
195	c2.loc138	2	139	14300518	14550518	1.676902384	0.013664603	3.830916148	2.60749469	0.776911149	1.221046366	0.204815202
196	c2.loc139	2	140	14457494	14707494	1.483982626	0.003904107	3.570078194	2.477998674	0.602539217	1.10351592	0.192759017
197	Chr2L.58	2	140.2707794	14500000	14749999	1.420633551	0.001174362	3.479591369	2.440799227	0.549318526	1.054922528	0.18614414
198	c2.loc140	2	141	14673139	14923139	1.141174718	0.023840821	3.051320172	2.207961394	0.5846028	0.748982109	0.109609279
199	Chr2L.59	2	141.3237156	14750000	14999999	0.999625992	0.036831771	2.748031822	2.042308295	0.568270131	0.599573629	0.076381374
200	c2.loc141	2	142	14816976	15066976	0.895744157	0.12817824	2.583355565	2.050900879	0.527756741	0.518220568	0.102080333
201	c2.loc142	2	143	14916012	15166012	0.787349456	0.274104053	2.315092919	2.031863021	0.475079596	0.45559902	0.117081318
202	Chr2L.60	2	143.8480462	1.50E+07	15249999	0.726888191	0.38719078	2.114057389	2.013860629	0.412016493	0.45194674	0.12342926
203	c2.loc143	2	144	15017391	15267391	0.732878588	0.376193654	2.115018085	1.996546104	0.403105794	0.466636034	0.126057664
204	c2.loc144	2	145	15131843	15381843	0.78818431	0.293420063	2.120955796	1.85750182	0.37662427	0.564278135	0.146294336
205	c2.loc145	2	146	15246296	15496296	0.806006114	0.194887028	2.118858006	1.7203505	0.355700562	0.627408898	0.174469323
206	Chr2L.61	2	146.0323617	15250000	15499999	0.806168828	0.193543844	2.119129984	1.718264181	0.356944074	0.628734308	0.174248474
207	Chr2L.62	2	146.9007501	15500000	15749999	0.842651773	0.214264564	2.115437396	1.681287267	0.570523366	0.606707404	0.097416224
208	Chr2L.63	2	146.9007502	15750000	15999999	0.842651773	0.214264564	2.115437396	1.681287267	0.570523366	0.606707404	0.097416224
209	c2.loc146	2	147	15820056	16070056	0.842616019	0.192668704	2.100854002	1.645662027	0.557429723	0.60308174	0.101311306
210	Chr2L.64	2	147.254929	1.60E+07	16249999	0.8427763	0.120069608	2.056538243	1.519350441	0.519998775	0.59604874	0.111448596
211	c2.loc147	2	148	16063661	16313661	0.757281809	0.118800639	1.948875412	1.461257969	0.575968577	0.505305353	0.138307463
212	c2.loc148	2	149	16149104	16399104	0.637224493	0.120165658	1.732407328	1.322759384	0.65924629	0.382349118	0.159920879
213	c2.loc149	2	150	16234548	16484548	0.508634192	0.116324594	1.455842232	1.143747968	0.717634955	0.246275858	0.162872836
214	Chr2L.65	2	150.1808401	16250000	16499999	0.486975234	0.113505141	1.416433724	1.119419675	0.726249586	0.221931334	0.162864369
215	c2.loc150	2	151	16378769	16628769	0.422284196	0.19993497	1.283400765	1.094332165	0.682364032	0.242562634	0.140553984
216	Chr2L.66	2	151.7711987	16500000	16749999	0.338426087	0.275020446	1.105702189	1.053425046	0.634852703	0.240397226	0.112031383
217	c2.loc151	2	152	16548374	16798374	0.300466163	0.292948926	1.031723279	1.021927792	0.606567024	0.220691823	0.099840973
218	Chr2L.67	2	152.9536425	16750000	16999999	0.155495428	0.334981008	0.752938916	0.915943484	0.497671799	0.153076946	0.084276678
219	c2.loc152	2	153	16757265	17007265	0.155547399	0.338066666	0.742590791	0.905990193	0.492655384	0.152796617	0.08634073
220	c2.loc153	2	154	16913992	17163992	0.181592829	0.402935487	0.631213374	0.787907843	0.422905665	0.14567579	0.102680582
221	Chr2L.68	2	154.5487756	1.70E+07	17249999	0.166511252	0.394806725	0.550025012	0.724599431	0.385086622	0.115045845	0.116011831
222	Chr2L.69	2	154.5487757	17250000	17499999	0.166511252	0.394806725	0.550025012	0.724599431	0.385086622	0.115045845	0.116011831
223	c2.loc154	2	155	17432731	17682731	0.156810039	0.27705687	0.603158109	0.694625742	0.410155427	0.098010804	0.108170223
224	Chr2L.70	2	155.1661066	17500000	17749999	0.15105059	0.230732339	0.615551141	0.684870587	0.418278208	0.089739194	0.1057695
225	Chr2L.71	2	155.1661067	17750000	17999999	0.15105059	0.230732339	0.615551141	0.684870587	0.418278208	0.089739194	0.1057695
226	c2.loc155	2	156	17927314	18177314	0.266014305	0.307556211	0.811360312	0.866452162	0.463993351	0.196070079	0.039739078
227	Chr2L.72	2	156.3418329	1.80E+07	18249999	0.277001474	0.325100275	0.849153206	0.929613358	0.476821872	0.23528573	0.017949233
228	Chr2L.73	2	156.6182414	18250000	18499999	0.286669104	0.31643172	0.813968331	0.869413643	0.497355616	0.258512682	0.023222155
229	Chr2L.74	2	156.6182415	18500000	18749999	0.286669104	0.31643172	0.813968331	0.869413643	0.497355616	0.258512682	0.023222155
230	Chr2L.75	2	156.9341007	18750000	18999999	0.315894069	0.441840565	0.797749421	0.933111188	0.470471197	0.326788135	0.016720307
231	c2.loc156	2	157	18754177	19004177	0.3161617	0.449841422	0.795943175	0.935791785	0.474374033	0.329694312	0.017232668
232	c2.loc157	2	158	18817569	19067569	0.385811406	0.700527745	0.769886816	1.071095689	0.56821361	0.486070309	0.027820451
233	c2.loc158	2	159	18880961	19130961	0.489772474	0.972288335	0.742032019	1.194664461	0.642092233	0.666138561	0.035706177
234	c2.loc159	2	160	18944353	19194353	0.602041916	1.206747299	0.684246309	1.23848655	0.677309362	0.829785617	0.045351689
235	Chr2L.76	2	160.8778065	1.90E+07	19249999	0.704622008	1.407389958	0.628530754	1.293666666	0.71011208	0.958248365	0.059865647
236	c2.loc160	2	161	19035580	19285580	0.733013138	1.424546606	0.641139074	1.301769409	0.730195584	0.982530709	0.062004301
237	Chr2L.77	2	161.7363764	19250000	19499999	0.942964526	1.558507299	0.732879634	1.345178289	0.855976991	1.15470432	0.084129474
238	c2.loc161	2	162	19298922	19548922	1.003611854	1.547440046	0.833273591	1.361058828	0.928091531	1.198481949	0.087482984
239	c2.loc162	2	163	19484497	19734497	1.136967583	1.417190318	1.149721506	1.388667949	1.147760748	1.285406671	0.096755455
240	Chr2L.78	2	163.083537	19500000	19749999	1.150143054	1.407683074	1.172851817	1.388528366	1.162726847	1.295229303	0.098718076
241	Chr2L.79	2	163.0835371	19750000	19999999	1.150143054	1.407683074	1.172851817	1.388528366	1.162726847	1.295229303	0.098718076
242	Chr2L.80	2	163.0835372	2.00E+07	20249999	1.150143054	1.407683074	1.172851817	1.388528366	1.162726847	1.295229303	0.098718076
243	Chr2L.81	2	163.0835373	20250000	20499999	1.150143054	1.407683074	1.172851817	1.388528366	1.162726847	1.295229303	0.098718076
244	Chr2L.82	2	163.6378177	20500000	20749999	1.435148126	1.574943868	1.141508264	1.171423454	1.267045182	1.501924474	0.048877202
245	Chr2L.83	2	163.9143291	20750000	20999999	1.602367023	1.661570698	1.268442936	1.168457719	1.446079914	1.658637688	0.055693451
246	Chr2L.84	2	163.9143292	2.10E+07	21249999	1.602367023	1.661570698	1.268442936	1.168457719	1.446079914	1.658637688	0.055693451
247	Chr2L.87	2	163.9143293	21750000	21999999	1.602367023	1.661570698	1.268442936	1.168457719	1.446079914	1.658637688	0.055693451
248	Chr2L.88	2	163.9143294	2.20E+07	22249999	1.602367023	1.661570698	1.268442936	1.168457719	1.446079914	1.658637688	0.055693451
249	c2.loc163	2	164	2.20E+07	22249999	1.563800561	1.655066564	1.232622112	1.151520233	1.436450653	1.612746542	0.054086696
250	Chr2R.21	2	164.4747337	5250000	5499999	1.333975938	1.605198398	1.000923295	1.061610965	1.391330046	1.329450408	0.045920336
251	Chr2R.22	2	164.4747349	5500000	5749999	1.333975938	1.605198398	1.000923295	1.061610965	1.391330046	1.329450408	0.045920336
252	Chr2R.23	2	164.474735	5750000	5999999	1.333975938	1.605198398	1.000923295	1.061610965	1.391330046	1.329450408	0.045920336
253	Chr2R.24	2	164.7546504	6.00E+06	6249999	1.231291273	1.646400185	0.736798304	0.964368974	1.223236438	1.258063611	0.073801237
254	c2.loc164	2	165	6438138	6688138	1.087064062	1.246336707	0.738344252	0.781426634	1.241747637	1.195185143	0.017177918
255	Chr2R.26	2	165.0346411	6500000	6749999	1.071156193	1.199631852	0.738457408	0.763303068	1.243333773	1.188845264	0.012434833
256	Chr2R.27	2	165.0346412	6750000	6999999	1.071156193	1.199631852	0.738457408	0.763303068	1.243333773	1.188845264	0.012434833
257	Chr2R.28	2	165.0346413	7.00E+06	7249999	1.071156193	1.199631852	0.738457408	0.763303068	1.243333773	1.188845264	0.012434833
258	Chr2R.29	2	165.3488218	7250000	7499999	0.924493416	1.125035841	0.687674571	0.817989282	1.241179629	1.081745571	0.013089024
259	c2.loc165	2	166	7325155	7575155	1.029177068	1.180318442	0.756435588	0.836857484	1.505568244	1.152610918	0.04298038
260	c2.loc166	2	167	7440570	7690570	1.061676166	1.164725106	0.838264204	0.868834034	1.839187771	1.079568085	0.077461427
261	Chr2R.30	2	167.5149225	7500000	7749999	1.054353507	1.143632467	0.880602352	0.890404259	1.966591515	1.016970835	0.092864015
262	c2.loc167	2	168	7694865	7944865	0.885788303	0.951386044	0.735270262	0.765475881	2.115666325	0.928253868	0.14081909
263	Chr2R.31	2	168.1372455	7750000	7999999	0.836386274	0.90428225	0.676077335	0.729087244	2.149843858	0.901208604	0.153558348
264	Chr2R.32	2	168.5263746	8.00E+06	8249999	0.659561582	0.649496664	0.670246298	0.676993041	2.151432374	0.670389077	0.161370958
265	c2.loc168	2	169	8074887	8324887	0.654127841	0.607422298	0.673557851	0.62865626	2.064315965	0.69624178	0.185567128
266	c2.loc169	2	170	8233004	8483004	0.630077178	0.506854677	0.568565501	0.476330167	1.706009596	0.735586059	0.150620336
267	Chr2R.33	2	170.1074891	8250000	8499999	0.619022939	0.494236767	0.540840398	0.449719107	1.654580489	0.733095243	0.14726977
268	Chr2R.34	2	170.3864809	8500000	8749999	0.440864542	0.305126961	0.539717787	0.397324498	1.637990364	0.47903341	0.135422651
269	Chr2R.35	2	170.94701	8750000	8999999	0.466500769	0.301643863	0.571581853	0.413151718	2.012956883	0.391383497	0.212009687
270	Chr2R.36	2	170.9470101	9.00E+06	9249999	0.466500769	0.301643863	0.571581853	0.413151718	2.012956883	0.391383497	0.212009687
271	Chr2R.37	2	170.9470102	9250000	9499999	0.466500769	0.301643863	0.571581853	0.413151718	2.012956883	0.391383497	0.212009687
272	c2.loc170	2	171	9256247	9506247	0.459565303	0.297994528	0.5667392	0.413689183	2.016065531	0.385890749	0.211642196
273	c2.loc171	2	172	9374150	9624150	0.318450505	0.228209249	0.487324403	0.437758195	2.044227512	0.3043323	0.206263391
274	c2.loc172	2	173	9492053	9742053	0.198691756	0.164011114	0.417003096	0.447714531	1.954088853	0.24583975	0.184766098
275	Chr2R.38	2	173.0674009	9500000	9749999	0.190959673	0.160075324	0.409903782	0.448928246	1.961870176	0.243379936	0.181732621
276	c2.loc173	2	174	9609933	9859933	0.181005271	0.252505096	0.408397528	0.563833461	1.970512928	0.280913137	0.174753525
277	c2.loc174	2	175	9727812	9977812	0.149148163	0.361172083	0.391726904	0.692661827	1.976831398	0.310417746	0.179119945
278	Chr2R.39	2	175.1882206	9750000	9999999	0.143194698	0.381966958	0.379751921	0.71328217	1.974651906	0.319582831	0.184505048
279	Chr2R.40	2	175.4667868	1.00E+07	10249999	0.085993926	0.303764636	0.403526952	0.705379572	1.970332084	0.247716378	0.172472296
280	c2.loc175	2	176	10142140	10392140	0.08155031	0.262598866	0.509318402	0.772534721	1.890687285	0.172231436	0.091557907
281	Chr2R.41	2	176.4046159	10250000	10499999	0.078698146	0.231713516	0.587187375	0.823486407	1.801058869	0.11466473	0.031221302
282	c2.loc176	2	177	10284265	10534265	0.063833193	0.163402372	0.609346835	0.788946628	1.839567575	0.095341543	0.054583115
283	c2.loc177	2	178	10341816	10591816	0.084614787	0.091258207	0.670290363	0.7087538	1.886789115	0.128372544	0.083614743
284	c2.loc178	2	179	10399367	10649367	0.129781711	0.065990245	0.706561358	0.62390135	1.864385218	0.189533326	0.099231155
285	c2.loc179	2	180	10456918	10706918	0.197789311	0.078705925	0.717831762	0.513486566	1.709611262	0.267996793	0.082989879
286	Chr2R.42	2	180.7485758	10500000	10749999	0.238314708	0.089603491	0.717576384	0.443172047	1.489402591	0.295056267	0.068056277
287	c2.loc180	2	181	10543833	10793833	0.242633417	0.087990637	0.729810887	0.447052296	1.50448285	0.279002266	0.065067007
288	c2.loc181	2	182	10718175	10968175	0.255969544	0.086890131	0.779465633	0.465345114	1.493309699	0.20855139	0.050860816
289	Chr2R.43	2	182.182539	10750000	10999999	0.258383657	0.087829243	0.785260652	0.4663164	1.477913582	0.196496006	0.047657523
290	c2.loc182	2	183	10803477	11053477	0.223090075	0.060739708	0.736020236	0.450882806	1.364096969	0.177959796	0.076536907
291	c2.loc183	2	184	10868896	11118896	0.175606469	0.033923927	0.653874088	0.419887583	1.186295707	0.147283617	0.114709155
292	c2.loc184	2	185	10934316	11184316	0.12651693	0.016610886	0.581287214	0.40277822	1.005572478	0.104017892	0.156723231
293	c2.loc185	2	186	10999735	11249735	0.088564089	0.007456675	0.507845618	0.375463661	0.836794278	0.07408266	0.198854093
294	Chr2R.44	2	186.004043	1.10E+07	11249999	0.08829486	0.007464647	0.507601799	0.375606935	0.836844354	0.073999806	0.199277622
295	Chr2R.45	2	186.0040431	11250000	11499999	0.08829486	0.007464647	0.507601799	0.375606935	0.836844354	0.073999806	0.199277622
296	Chr2R.46	2	186.6270988	11500000	11749999	0.203492467	0.032112077	0.682270182	0.424753749	0.821151911	0.22893645	0.1690757
297	c2.loc186	2	187	11544990	11794990	0.190279841	0.035654883	0.693363875	0.467248002	0.845793931	0.191606903	0.146094956
298	c2.loc187	2	188	11665640	11915640	0.145065035	0.049643774	0.73920236	0.623297251	0.922020606	0.097439462	0.096728685
299	Chr2R.47	2	188.6992126	11750000	11999999	0.113530897	0.053824453	0.767921924	0.712045513	0.959335376	0.038802103	0.072899611
300	c2.loc188	2	189	11764078	12014078	0.121753504	0.063408142	0.767508778	0.704682685	0.964708491	0.047744515	0.08192196
301	c2.loc189	2	190	11810882	12060882	0.150682317	0.104537894	0.756157717	0.675290699	0.992815691	0.068678668	0.090028111
302	c2.loc190	2	191	11857687	12107687	0.164307284	0.139659254	0.706727208	0.618156862	0.979822107	0.083656808	0.096171234
303	c2.loc191	2	192	11904492	12154492	0.182116164	0.178546805	0.678108727	0.580284699	0.94259773	0.092443053	0.098991096
304	c2.loc192	2	193	11951296	12201296	0.191129261	0.213508773	0.611590264	0.512377958	0.868444073	0.093276719	0.09818337
305	c2.loc193	2	194	11998101	12248101	0.211807008	0.243215635	0.572945401	0.449177162	0.808768156	0.096035373	0.083353641
306	Chr2R.48	2	194.0405625	1.20E+07	12249999	0.211225242	0.245736605	0.568808098	0.448441614	0.802326152	0.09473511	0.082363005
307	c2.loc194	2	195	12045330	12295330	0.157658643	0.174695225	0.543822919	0.436243582	0.764926334	0.072070109	0.127355665
308	c2.loc195	2	196	12092577	12342577	0.122751433	0.125577137	0.523316588	0.415472117	0.723629154	0.069066968	0.162843457
309	c2.loc196	2	197	12139824	12389824	0.0956767	0.068380735	0.484999588	0.365342078	0.660173684	0.08320744	0.199544001
310	c2.loc197	2	198	12187071	12437071	0.085406617	0.034729144	0.453852811	0.324189814	0.606039857	0.107618104	0.222051045
311	c2.loc198	2	199	12234318	12484318	0.09133154	0.018233914	0.425847492	0.281651212	0.546529444	0.150288868	0.246022069
312	Chr2R.49	2	199.3318979	12250000	12499999	0.099684677	0.014952359	0.42388053	0.272068211	0.528588376	0.171127892	0.253164633
313	c2.loc199	2	200	12346397	12596397	0.128854208	0.024708025	0.477964315	0.311387575	0.515133888	0.213965867	0.274071118
314	c2.loc200	2	201	12490682	12740682	0.165997556	0.028513086	0.543740673	0.374098535	0.500534076	0.26447128	0.276556552
315	Chr2R.50	2	201.0645767	12500000	12749999	0.170254634	0.027476917	0.556217876	0.383258692	0.495233959	0.270888679	0.277289363
316	c2.loc201	2	202	12605783	12855783	0.252685316	0.01369486	0.969403669	0.760715107	0.531895183	0.41629844	0.61931871
317	c2.loc202	2	203	12718869	12968869	0.37214527	0.0116052	1.468480031	1.236122	0.567744571	0.611563988	1.027585625
318	Chr2R.51	2	203.2752819	12750000	12999999	0.40384612	0.012905653	1.561561447	1.320881702	0.55904847	0.660392703	1.124257048
319	c2.loc203	2	204	12793279	13043279	0.417677308	0.037062762	1.453859761	1.177244843	0.545182265	0.706480883	1.132145673
320	c2.loc204	2	205	12852998	13102998	0.429039436	0.070076871	1.31730507	0.968590519	0.540038787	0.760832347	1.149117017
321	c2.loc205	2	206	12912717	13162717	0.431165497	0.100017982	1.166151224	0.756966335	0.566068151	0.789571005	1.139431923
322	c2.loc206	2	207	12972435	13222435	0.412550501	0.11642887	1.022977752	0.572823817	0.599323982	0.789322886	1.112972265
323	Chr2R.52	2	207.4615639	1.30E+07	13249999	0.393285801	0.119839026	0.947206048	0.502071507	0.613094155	0.774642248	1.107573684
324	Chr2R.53	2	207.9330745	13250000	13499999	0.545971918	0.174817303	1.125820578	0.481200194	0.655570394	0.948229335	1.084927015
325	c2.loc207	2	208	13257404	13507404	0.546004637	0.174659744	1.126926705	0.481903259	0.653880193	0.950504109	1.084103331
326	c2.loc208	2	209	13368035	13618035	0.507870304	0.162041697	1.101218347	0.477090136	0.606352714	0.924998216	1.058241602
327	c2.loc209	2	210	13478667	13728667	0.457738098	0.146367791	1.067114145	0.466817392	0.532020465	0.888122448	1.033544496
328	Chr2R.54	2	210.1928283	13500000	13749999	0.447359352	0.143151566	1.0604811	0.46448533	0.521514602	0.878245776	1.029641679
329	c2.loc210	2	211	13580190	13830190	0.465117977	0.182511053	1.006537256	0.407061508	0.458183736	0.927007262	1.028185225
330	c2.loc211	2	212	13679538	13929538	0.496876208	0.22847265	0.95614232	0.342705512	0.371477271	0.9841405	1.031031421
331	Chr2R.55	2	212.7092381	13750000	13999999	0.499738801	0.259845449	0.89057886	0.272578178	0.309375322	0.979237296	0.999891877
332	c2.loc212	2	213	13764295	14014295	0.534024939	0.275096771	0.942991271	0.285932803	0.316257415	1.023396456	1.032583338
333	c2.loc213	2	214	13813459	14063459	0.608585026	0.302604243	1.069291518	0.331416379	0.337630413	1.145681271	1.137749928
334	c2.loc214	2	215	13862623	14112623	0.687212497	0.3206202	1.203562388	0.37938722	0.340050814	1.245300215	1.238649358
335	c2.loc215	2	216	13911787	14161787	0.73697637	0.32962191	1.300950838	0.416776263	0.326320467	1.303092804	1.283862678
336	c2.loc216	2	217	13960952	14210952	0.801351437	0.339147882	1.408212401	0.44886287	0.302638893	1.360281795	1.293745297
337	Chr2R.56	2	217.7942318	1.40E+07	14249999	0.856101273	0.333773823	1.532468434	0.492981841	0.286806889	1.388059531	1.318588531
338	c2.loc217	2	218	14042867	14292867	0.861983246	0.348845745	1.510642524	0.480353195	0.283383387	1.380857568	1.262888424
339	Chr2R.57	2	218.9942673	14250000	14499999	0.901251529	0.431587646	1.41561425	0.414775842	0.265747448	1.374871419	0.998641654
340	c2.loc218	2	219	14251505	14501505	0.901236663	0.431478393	1.415526415	0.414800374	0.265462812	1.374985176	0.998744618
341	Chr2R.58	2	219.9464883	14500000	14749999	0.868429	0.447081744	1.333048418	0.417045929	0.214247051	1.38936199	0.959090472
342	c2.loc219	2	220	14502833	14752833	0.870834292	0.446549193	1.333655883	0.416203344	0.214578349	1.391853177	0.956979553
343	c2.loc220	2	221	14555778	14805778	0.96133922	0.500429686	1.3720696	0.393010818	0.23258611	1.43578386	0.834444659
344	c2.loc221	2	222	14608724	14858724	1.001892128	0.528593713	1.351621924	0.349737572	0.229229543	1.438047229	0.731332603
345	c2.loc222	2	223	14661669	14911669	1.0314008	0.555613166	1.305233469	0.292496201	0.208834847	1.416618815	0.601647329
346	c2.loc223	2	224	14714615	14964615	1.028938856	0.577020841	1.213603522	0.237615755	0.181891639	1.333455574	0.479562241
347	Chr2R.59	2	224.6683243	14750000	14999999	1.001308704	0.570070402	1.135403071	0.206305069	0.160615388	1.266449588	0.411078037
348	c2.loc224	2	225	14773154	15023154	0.990889209	0.558814716	1.12842491	0.213445287	0.160997233	1.26103058	0.431054202
349	c2.loc225	2	226	14842963	15092963	0.982322629	0.517482963	1.161655924	0.264226024	0.184452418	1.25755676	0.501615343
350	c2.loc226	2	227	14912772	15162772	0.955642552	0.473259097	1.153508684	0.291260683	0.206798954	1.220701294	0.526975856
351	c2.loc227	2	228	14982581	15232581	0.92729053	0.420159935	1.146633378	0.310122256	0.236576379	1.191257899	0.536075943
352	Chr2R.60	2	228.2495091	1.50E+07	15249999	0.921782411	0.406422614	1.152818927	0.319142141	0.246160735	1.185717366	0.540180856
353	c2.loc228	2	229	15170689	15420689	0.942715139	0.477348755	1.227503758	0.374321003	0.30504988	1.196380016	0.501659766
354	Chr2R.61	2	229.3487138	15250000	15499999	0.951190517	0.504683053	1.239119149	0.381954658	0.324052698	1.199719077	0.475864525
355	c2.loc229	2	230	15309241	15559241	1.09050402	0.604294091	1.286239474	0.322620853	0.257110737	1.377722958	0.447542515
356	c2.loc230	2	231	15400202	15650202	1.274524474	0.780203202	1.312303682	0.237855863	0.162094199	1.631805874	0.399036081
357	c2.loc231	2	232	15491163	15741163	1.446760369	0.972217204	1.309644971	0.152013781	0.081940715	1.844553386	0.32782782
358	Chr2R.62	2	232.0971411	15500000	15749999	1.462979523	0.990900065	1.311080312	0.145493023	0.075063107	1.864805391	0.318977248
359	Chr2R.63	2	232.5104132	15750000	15999999	1.533187494	0.941751157	1.482424125	0.24657141	0.060771318	2.006651092	0.607056246
360	c2.loc232	2	233	15815443	16065443	1.722878875	1.061935535	1.563603439	0.228467509	0.080512949	2.2337042	0.68376358
361	c2.loc233	2	234	15949114	16199114	2.167086921	1.325302678	1.789419217	0.20000346	0.140241383	2.720793377	0.787604928
362	Chr2R.64	2	234.3806753	1.60E+07	16249999	2.320670774	1.423930763	1.870533801	0.189088514	0.162479109	2.909880034	0.825192616
363	c2.loc234	2	235	16145518	16395518	2.583136705	1.553807673	1.978385577	0.178277554	0.187914318	3.297615908	0.74261034
364	Chr2R.65	2	235.4446686	16250000	16499999	2.725843866	1.642318609	2.035180763	0.166929294	0.198366035	3.496291474	0.681088627
365	c2.loc235	2	236	16291789	16541789	2.647431368	1.643033977	1.966083328	0.16349139	0.149534842	3.498679522	0.661760934
366	c2.loc236	2	237	16367039	16617039	2.492827742	1.629935509	1.841908789	0.165279533	0.074059537	3.4322965	0.603603043
367	c2.loc237	2	238	16442290	16692290	2.323769946	1.578455241	1.695909522	0.173264021	0.027110657	3.334662074	0.533424624
368	Chr2R.66	2	238.766892	16500000	16749999	2.215463319	1.548944979	1.609497227	0.182955714	0.021481287	3.221179264	0.479391463
369	c2.loc238	2	239	16583091	16833091	2.230683338	1.537114138	1.634276879	0.184615244	0.022598605	3.247573131	0.482709314
370	Chr2R.67	2	239.4682487	16750000	16999999	2.183570211	1.49148565	1.648174875	0.185024015	0.01732757	3.212676325	0.483560243
371	Chr2R.68	2	239.8455123	1.70E+07	17249999	2.455258688	1.614565552	1.906199188	0.199300029	0.005822102	3.317654545	0.486364399
372	c2.loc239	2	240	17108703	17358703	2.383550768	1.560660962	1.879172133	0.206726034	0.006206701	3.211559429	0.495174608
373	Chr2R.69	2	240.2008079	17250000	17499999	2.282139022	1.487179589	1.842734211	0.22472554	0.006528151	3.062693957	0.514823061
374	c2.loc240	2	241	17459751	17709751	2.327972496	1.409793345	2.047822194	0.37696911	0.055978643	3.138203849	0.521689576
375	Chr2R.70	2	241.1533565	17500000	17749999	2.299664056	1.383587987	2.057787219	0.409434882	0.070269572	3.11202648	0.521548442
376	c2.loc241	2	242	17612181	17862181	2.174423547	1.300432022	1.972488769	0.404638811	0.083532026	2.971254665	0.481661538
377	c2.loc242	2	243	17744683	17994683	1.970958814	1.201960894	1.796853297	0.38941721	0.067936848	2.755539893	0.404231757
378	Chr2R.71	2	243.0401207	17750000	17999999	1.965948927	1.198832572	1.791114702	0.387036419	0.066524448	2.751740842	0.399244246
379	c2.loc243	2	244	17780538	18030538	1.900428729	1.203235438	1.651141975	0.350013354	0.115874411	2.829004405	0.389962456
380	c2.loc244	2	245	17812352	18062352	1.833062939	1.198962651	1.483794356	0.285406441	0.162756019	2.938405471	0.367831178
381	c2.loc245	2	246	17844167	18094167	1.773863211	1.201781219	1.34172042	0.237877572	0.232840264	3.032384027	0.348855441
382	c2.loc246	2	247	17875981	18125981	1.697837411	1.239811806	1.163344653	0.183495569	0.311879954	3.079120524	0.303649182
383	c2.loc247	2	248	17907795	18157795	1.628785708	1.225870532	1.004996875	0.141887482	0.413901017	3.115185748	0.269712608
384	c2.loc248	2	249	17939610	18189610	1.58690307	1.233505539	0.86001179	0.101420542	0.524794777	3.142636162	0.218596621
385	c2.loc249	2	250	17971424	18221424	1.530623569	1.248051608	0.707653863	0.065153286	0.61914062	3.133269147	0.176983305
386	Chr2R.72	2	250.8981784	1.80E+07	18249999	1.47445496	1.2667456	0.574136363	0.034485359	0.710057556	3.077241857	0.13904802
387	c2.loc250	2	251	18049574	18299574	1.481017362	1.285448628	0.562322389	0.037015122	0.702812622	3.075091819	0.13291188
388	Chr2R.73	2	251.4116576	18250000	18499999	1.549596345	1.358637384	0.530078044	0.042275139	0.665304561	3.124444501	0.103324114
389	c2.loc251	2	252	18296111	18546111	1.527316991	1.380249953	0.518159056	0.06683518	0.65156734	3.116796446	0.113565342
390	c2.loc252	2	253	18374485	18624485	1.44305418	1.423304929	0.467055565	0.110058794	0.638189535	3.034573753	0.133605191
391	c2.loc253	2	254	18452860	18702860	1.332015819	1.436384117	0.393602862	0.146378839	0.623324235	2.882113321	0.141277801
392	Chr2R.74	2	254.6014677	18500000	18749999	1.258696434	1.415678139	0.354151629	0.158348488	0.609471085	2.80063108	0.152106845
393	c2.loc254	2	255	18517853	18767853	1.294256226	1.491008485	0.358950095	0.17715392	0.632377644	2.864069027	0.161032473
394	c2.loc255	2	256	18562653	18812653	1.364856565	1.622497719	0.359599587	0.214460881	0.684757527	2.987141188	0.173691888
395	c2.loc256	2	257	18607452	18857452	1.442263958	1.758354998	0.361421445	0.237292747	0.715480921	3.143956156	0.199284037
396	c2.loc257	2	258	18652251	18902251	1.448241301	1.835761203	0.332352319	0.251446862	0.751190075	3.196751766	0.191034316
397	c2.loc258	2	259	18697051	18947051	1.481188742	1.913675178	0.320164723	0.2637558	0.768271766	3.236491432	0.198627498
398	c2.loc259	2	260	18741850	18991850	1.470926894	1.966432203	0.272280067	0.270939499	0.770824403	3.222953563	0.181051474
399	Chr2R.75	2	260.1819105	18750000	18999999	1.473811752	1.961036931	0.270095835	0.26911495	0.771760933	3.224516227	0.166606105
400	c2.loc260	2	261	18798675	19048675	1.446631523	2.179580706	0.211783461	0.420201375	0.874419021	3.276087416	0.206891358
401	c2.loc261	2	262	18858174	19108174	1.397836308	2.403680681	0.161474739	0.663669913	1.041198361	3.322846836	0.283642277
402	c2.loc262	2	263	18917673	19167673	1.287290249	2.641272322	0.122140276	0.945973798	1.261051933	3.261177816	0.306747168
403	c2.loc263	2	264	18977172	19227172	1.096232348	2.742703623	0.083159901	1.194501852	1.462630898	3.045498384	0.303242543
404	Chr2R.76	2	264.3836634	1.90E+07	19249999	1.007565661	2.760849067	0.078181143	1.269312464	1.532639395	2.938150606	0.293718629
405	c2.loc264	2	265	19050329	19300329	0.884688133	2.617465315	0.10849074	1.301388736	1.378347934	2.658584225	0.337304843
406	c2.loc265	2	266	19131989	19381989	0.687340851	2.330430349	0.175242156	1.361993907	1.071652081	2.189266975	0.40798225
407	c2.loc266	2	267	19213649	19463649	0.454524209	1.941708793	0.254624849	1.41247734	0.76618215	1.635973026	0.494028732
408	Chr2R.77	2	267.4451437	19250000	19499999	0.349476072	1.730821937	0.302707588	1.442698497	0.645488482	1.40335262	0.54169444
409	c2.loc267	2	268	19323483	19573483	0.273197037	1.50789689	0.315045837	1.323535169	0.608908591	1.203971667	0.489773021
410	c2.loc268	2	269	19455919	19705919	0.142573723	1.125848833	0.318234268	1.13651376	0.535665242	0.824377297	0.398181627
411	Chr2R.78	2	269.3328427	19500000	19749999	0.091966006	0.964943345	0.310246302	1.0427418	0.515521693	0.680541101	0.358792005
412	Chr2R.79	2	269.3328428	19750000	19999999	0.091966006	0.964943345	0.310246302	1.0427418	0.515521693	0.680541101	0.358792005
413	c2.loc269	2	270	19848613	20098613	0.100763736	1.021594321	0.33643524	1.090286259	0.617817887	0.73156162	0.353793462
414	c2.loc270	2	271	19996424	20246424	0.124101857	1.115378651	0.353284528	1.115845358	0.756023799	0.797775021	0.36441724
415	Chr2R.80	2	271.0241874	2.00E+07	20249999	0.123700737	1.118307162	0.353942625	1.119216222	0.761122786	0.79799699	0.364392753
416	c2.loc271	2	272	20131170	20381170	0.333130873	1.421699584	0.590186447	1.327050988	0.861735651	1.167356402	0.446067971
417	Chr2R.81	2	272.8840082	20250000	20499999	0.553837274	1.631369644	0.813714109	1.42871014	0.887568935	1.449256994	0.514728932
418	c2.loc272	2	273	20273488	20523488	0.558606158	1.663543218	0.807821958	1.441576336	0.892459959	1.470720646	0.523719146
419	c2.loc273	2	274	20475988	20725988	0.600330761	1.991238153	0.599798799	1.405659331	0.898933338	1.706968641	0.582410159
420	Chr2R.82	2	274.118575	20500000	20749999	0.608232977	2.022967913	0.584138213	1.40254036	0.897685786	1.735363527	0.587677721
421	c2.loc274	2	275	20619335	20869335	0.805524826	1.8492298	0.817197749	1.292005935	1.027566448	1.774427725	0.586592357
422	Chr2R.83	2	275.9651093	20750000	20999999	1.103524366	1.805026575	1.008081096	1.208473512	1.162971703	1.896794565	0.64411045
423	c2.loc275	2	276	20754233	21004233	1.10442661	1.79815006	1.001369069	1.196627513	1.160751517	1.896440312	0.640750824
424	c2.loc276	2	277	20875564	21125564	1.131273674	1.488711502	1.047086344	0.919900716	1.334039229	1.761275291	0.515268199
425	c2.loc277	2	278	20996896	21246896	1.057395584	1.145497706	0.982566146	0.646527123	1.384434167	1.509920283	0.377739406
426	Chr2R.84	2	278.0255783	2.10E+07	21249999	1.058586435	1.141862568	0.984739541	0.640851864	1.384072444	1.50775044	0.376200737
427	c2.loc278	2	279	21191094	21441094	0.945158983	1.294162002	0.617136605	0.500872728	1.248858141	1.508241166	0.485418459
428	Chr2R.85	2	279.3003668	21250000	21499999	0.905343553	1.331014284	0.515710412	0.478947507	1.21618567	1.512147033	0.514022535
429	Chr2R.86	2	279.6812517	21500000	21749999	0.998445285	1.659811194	0.495930909	0.628648232	1.214370881	1.573488174	0.784231146
430	c2.loc279	2	280	21566000	21816000	1.066255164	1.760739542	0.51955084	0.721866923	1.220891221	1.553120738	0.842139158
431	c2.loc280	2	281	21773063	22023063	1.186288984	2.012403474	0.608518348	1.076868834	1.290765911	1.46515762	1.097950415
432	c2.loc281	2	282	21980126	22230126	1.189162842	2.147082546	0.731206359	1.407408963	1.354425438	1.338842229	1.286788585
433	Chr2R.88	2	282.09598	2.20E+07	22249999	1.192014241	2.148009615	0.744150277	1.429261472	1.352041418	1.330753447	1.295965211
434	c2.loc282	2	283	22122990	22372990	1.173457148	2.167920932	0.721240568	1.330696154	1.253552715	1.297089239	1.205876487
435	Chr2R.89	2	283.9335575	22250000	22499999	1.135757674	2.139904775	0.67467364	1.165645455	1.089975372	1.211448534	1.040066157
436	c2.loc283	2	284	22252489	22502489	1.138019455	2.15422901	0.672722981	1.163132961	1.089837543	1.224083779	1.041512013
437	c2.loc284	2	285	22289960	22539960	1.193819302	2.406523424	0.633928252	1.181317285	1.046215146	1.401473812	1.069076831
438	c2.loc285	2	286	22327431	22577431	1.210031022	2.50577549	0.574716185	1.159514084	0.971243067	1.544225425	1.090160155
439	c2.loc286	2	287	22364901	22614901	1.196304689	2.601095487	0.498579211	1.140175213	0.88751293	1.687928139	1.105314543
440	c2.loc287	2	288	22402372	22652372	1.130779487	2.680921224	0.417223686	1.120189635	0.815871254	1.785962841	1.089011785
441	c2.loc288	2	289	22439843	22689843	1.003470258	2.585185425	0.318018841	1.075060481	0.736258509	1.792758716	1.026827593
442	c2.loc289	2	290	22477313	22727313	0.872939722	2.446683047	0.229043484	1.032911168	0.636162926	1.83606106	0.957518623
443	Chr2R.90	2	290.6054333	22500000	22749999	0.828519804	2.389196773	0.181485293	1.013661304	0.579699029	1.875185444	0.915112207
444	c2.loc290	2	291	22604942	22854942	0.871873064	2.308623355	0.182432466	0.912716003	0.47320933	1.908349665	0.894656195
445	Chr2R.91	2	291.5453887	22750000	22999999	0.922315575	2.160958519	0.184786908	0.741935893	0.327570421	1.893976501	0.829275382
446	c2.loc291	2	292	22832808	23082808	1.032026979	2.23279896	0.250496319	0.693710093	0.308504031	1.876113056	0.861894158
447	Chr2R.92	2	292.9178738	2.30E+07	23249999	1.272949583	2.350281216	0.435956636	0.596988957	0.371522224	1.77954102	0.915717178
448	c2.loc292	2	293	23011841	23261841	1.260298734	2.332566059	0.431541332	0.59784094	0.369910673	1.772690099	0.916746971
449	c2.loc293	2	294	23156024	23406024	1.20094424	2.171822593	0.429224823	0.61017332	0.357726992	1.692350487	0.964650908
450	Chr2R.93	2	294.6517817	23250000	23499999	1.127938967	2.032567221	0.396418437	0.600755961	0.304885602	1.592578956	1.007803617
451	c2.loc294	2	295	23304133	23554133	1.045277871	1.980449294	0.317691986	0.589929662	0.214979685	1.609232969	0.985256403
452	c2.loc295	2	296	23459590	23709590	0.891961249	1.873466517	0.174627131	0.565455386	0.062034448	1.673830714	0.901392089
453	Chr2R.94	2	296.2599423	23500000	23749999	0.880469327	1.857099403	0.146696433	0.547225246	0.048395474	1.698467735	0.880174293
454	c2.loc296	2	297	23569921	23819921	0.834205688	1.842600779	0.15616926	0.583801861	0.072443592	1.688000237	0.79779124
455	c2.loc297	2	298	23664402	23914402	0.749861924	1.804509572	0.15431347	0.629001643	0.088179962	1.566324877	0.645304138
456	Chr2R.95	2	298.9059724	23750000	23999999	0.645023543	1.692922712	0.142439982	0.638112625	0.069864627	1.394491885	0.495934429
457	c2.loc298	2	299	23759361	24009361	0.636562882	1.690897955	0.141944262	0.644949141	0.070649119	1.388728594	0.491871159
458	c2.loc299	2	300	23858919	24108919	0.574372202	1.629044182	0.137347482	0.711277026	0.073122608	1.312571238	0.426829715
459	c2.loc300	2	301	23958478	24208478	0.473662954	1.532174087	0.124562027	0.769758583	0.070543385	1.1795752	0.354291804
460	Chr2R.96	2	301.4170585	2.40E+07	24249999	0.430064874	1.495036079	0.124935623	0.812076831	0.072918331	1.115866563	0.338946761
461	Chr2R.97	2	301.4170586	24250000	24499999	0.430064874	1.495036079	0.124935623	0.812076831	0.072918331	1.115866563	0.338946761
462	Chr2R.98	2	301.4170587	24500000	24749999	0.430064874	1.495036079	0.124935623	0.812076831	0.072918331	1.115866563	0.338946761
463	Chr2R.99	2	301.6982126	24750000	24999999	0.542750214	1.486281829	0.11816105	0.709735101	0.042380114	1.255936611	0.331075724
464	Chr2R.100	2	301.6982127	2.50E+07	25249999	0.542750214	1.486281829	0.11816105	0.709735101	0.042380114	1.255936611	0.331075724
465	Chr3L.1	3	1	250000	499999	0.386980816	0.546837684	1.856982371	2.726657532	1.931646016	0.318794968	0.466304388
466	Chr3L.2	3	1.0000001	5.00E+05	749999	0.386980816	0.546837684	1.856982371	2.726657532	1.931646016	0.318794968	0.466304388
467	Chr3L.3	3	1.0000002	750000	999999	0.386980816	0.546837684	1.856982371	2.726657532	1.931646016	0.318794968	0.466304388
468	c3.loc1	3	2	853464	1103464	0.470105942	0.606282156	2.100555884	3.017097889	2.204096429	0.362596817	0.601910976
469	c3.loc2	3	3	956928	1206928	0.52874978	0.618651822	2.276850484	3.208389083	2.367025606	0.380741812	0.680116881
470	Chr3L.4	3	3.416288588	1.00E+06	1249999	0.549559663	0.606885276	2.345811131	3.274776765	2.395875016	0.381426631	0.688613455
471	c3.loc3	3	4	1172774	1422774	0.554187002	0.545416135	2.283842166	3.160954637	2.097486497	0.474470368	0.674710587
472	Chr3L.5	3	4.260905083	1250000	1499999	0.555413545	0.521015696	2.254007387	3.107684404	1.954307209	0.510233084	0.668760553
473	c3.loc4	3	5	1320938	1570938	0.592291831	0.511531512	2.290106569	3.127960837	1.851014532	0.58379632	0.756671177
474	c3.loc5	3	6	1416919	1666919	0.624747471	0.469773462	2.317153981	3.069039513	1.707747494	0.640995244	0.827453063
475	Chr3L.6	3	6.865603115	1500000	1749999	0.628081744	0.372264805	2.251134627	2.82447973	1.507665026	0.671002589	0.855358979
476	c3.loc6	3	7	1595037	1845037	0.626019178	0.347712042	2.166466776	2.720689977	1.46449465	0.683305454	0.786837547
477	Chr3L.7	3	7.219139109	1750000	1999999	0.623660631	0.299963719	1.961872574	2.435094369	1.371594611	0.706430784	0.62873015
478	c3.loc7	3	8	1780718	2030718	0.649176689	0.3115496	2.009403268	2.449805835	1.366539607	0.757250351	0.669340811
479	c3.loc8	3	9	1820057	2070057	0.672448161	0.328647288	2.070157415	2.488122177	1.349274665	0.821086709	0.707756256
480	c3.loc9	3	10	1859396	2109396	0.696512152	0.334610224	2.118307325	2.522139986	1.325921492	0.868608935	0.740867906
481	c3.loc10	3	11	1898735	2148735	0.71785753	0.33178979	2.165384333	2.539591357	1.269250717	0.922315949	0.782073355
482	c3.loc11	3	12	1938074	2188074	0.734500767	0.316477101	2.198257921	2.559881613	1.223200325	0.966347741	0.807808016
483	c3.loc12	3	13	1977413	2227413	0.713578245	0.307703537	2.168900403	2.54203901	1.163682756	0.973783339	0.82025029
484	Chr3L.8	3	13.57413637	2.00E+06	2249999	0.713168175	0.289914367	2.143173096	2.510863086	1.111450378	0.993067066	0.828682609
485	c3.loc13	3	14	2027013	2277013	0.753798094	0.290949997	2.207686727	2.556238861	1.112951009	1.054626124	0.837557349
486	c3.loc14	3	15	2090447	2340447	0.872879396	0.289116461	2.365962708	2.681701207	1.124715057	1.221802725	0.865327757
487	c3.loc15	3	16	2153880	2403880	0.940208288	0.299575057	2.475212974	2.790396134	1.112304593	1.326590539	0.898141167
488	c3.loc16	3	17	2217313	2467313	1.009985687	0.263287816	2.574582349	2.849325372	1.106932472	1.441998362	0.885923915
489	c3.loc17	3	18	2280746	2530746	1.056168876	0.224157312	2.605380581	2.810028846	1.080066186	1.530472743	0.881079174
490	c3.loc18	3	19	2344179	2594179	1.090219174	0.192761185	2.624668825	2.722293013	1.062088842	1.612710361	0.88609248
491	c3.loc19	3	20	2407612	2657612	1.12167262	0.143008353	2.660912023	2.601291622	1.031225822	1.695572889	0.839088196
492	c3.loc20	3	21	2471046	2721046	1.117510029	0.10186343	2.621230487	2.438001054	0.977672124	1.755334111	0.807095521
493	Chr3L.10	3	21.45644846	2500000	2749999	1.104079946	0.083325711	2.588735896	2.352969918	0.957346009	1.752113823	0.790583656
494	c3.loc21	3	22	2627453	2877453	0.905924921	0.132869524	2.21113144	2.086017329	0.764712296	1.637653362	0.822306299
495	Chr3L.11	3	22.52262318	2750000	2999999	0.716934078	0.17536182	1.765310777	1.822998777	0.579712219	1.516340721	0.844946626
496	c3.loc22	3	23	2855605	3105605	0.658266301	0.210295754	1.711303476	1.855426104	0.510853171	1.470686979	0.845481917
497	Chr3L.12	3	23.65271827	3.00E+06	3249999	0.566861296	0.234324934	1.637957954	1.899881639	0.408494347	1.384981823	0.866951029
498	Chr3L.13	3	23.65271837	3250000	3499999	0.566861296	0.234324934	1.637957954	1.899881639	0.408494347	1.384981823	0.866951029
499	c3.loc23	3	24	3309765	3559765	0.585682301	0.216996908	1.649766902	1.882033613	0.420577156	1.382881846	0.869310576
500	c3.loc24	3	25	3481861	3731861	0.646465525	0.127368752	1.617322479	1.678969547	0.446530149	1.375559907	0.841026083
501	Chr3L.14	3	25.10539675	3500000	3749999	0.656240077	0.118988085	1.622486034	1.667498711	0.452932045	1.377098716	0.835803918
502	c3.loc25	3	26	3615248	3865248	0.622357003	0.121612571	1.542361687	1.583195917	0.418434872	1.302594243	0.796909401
503	c3.loc26	3	27	3744075	3994075	0.562459265	0.110378796	1.408415789	1.456006751	0.372190163	1.174891924	0.722766769
504	Chr3L.15	3	27.04598692	3750000	3999999	0.559104927	0.109127737	1.400283707	1.44667971	0.369928495	1.168806783	0.715549491
505	c3.loc27	3	28	3863952	4113952	0.743585849	0.073806777	1.552062469	1.421386363	0.346019086	1.39011339	0.691302341
506	c3.loc28	3	29	3983397	4233397	0.921781508	0.052041023	1.681617887	1.394042327	0.318638644	1.592311781	0.659495357
507	Chr3L.16	3	29.13899611	4.00E+06	4249999	0.944032818	0.049518333	1.694306903	1.392953071	0.314434558	1.62096339	0.655817115
508	c3.loc29	3	30	4046331	4296331	1.053510598	0.071354118	1.786632317	1.38002829	0.333616862	1.787452021	0.657467232
509	c3.loc30	3	31	4100141	4350141	1.165973121	0.109815093	1.877254769	1.369327524	0.346860969	1.949099629	0.664729293
510	c3.loc31	3	32	4153952	4403952	1.2493617	0.141565326	1.966969039	1.36676713	0.335315257	2.058795133	0.660992188
511	c3.loc32	3	33	4207763	4457763	1.282925482	0.140175101	2.026299185	1.373488397	0.324229239	2.073826284	0.640857435
512	Chr3L.17	3	33.78490969	4250000	4499999	1.346372719	0.16455989	2.104177899	1.397070656	0.311792405	2.116088957	0.617317572
513	Chr3L.18	3	33.78490979	4500000	4749999	1.346372719	0.16455989	2.104177899	1.397070656	0.311792405	2.116088957	0.617317572
514	c3.loc33	3	34	4517794	4767794	1.390589121	0.171988236	2.159256459	1.428979078	0.306291082	2.195970373	0.642465442
515	c3.loc34	3	35	4600526	4850526	1.585612698	0.210050289	2.379097484	1.541525028	0.258737565	2.592946787	0.77736652
516	c3.loc35	3	36	4683258	4933258	1.739107375	0.22200993	2.479479664	1.544452962	0.187601166	2.946127111	0.886120303
517	Chr3L.19	3	36.80672667	4750000	4999999	1.855054629	0.22072391	2.49796445	1.490964878	0.134706063	3.190399371	0.945251352
518	c3.loc36	3	37	4771409	5021409	1.882800258	0.239981098	2.591740179	1.566576908	0.145031933	3.258998165	1.002853929
519	c3.loc37	3	38	4882180	5132180	1.96429057	0.372445938	2.938828214	1.862408202	0.167507275	3.493005395	1.276684993
520	c3.loc38	3	39	4992951	5242951	1.913442309	0.492399311	2.993221488	1.963425688	0.155573858	3.356948587	1.46742421
521	Chr3L.20	3	39.06363043	5.00E+06	5249999	1.911607432	0.504904944	2.980516357	1.955965636	0.152265988	3.350189477	1.470688838
522	c3.loc39	3	40	5132210	5382210	1.642191975	0.579337588	2.494809384	1.612997392	0.072520839	3.170769903	1.431666552
523	Chr3L.21	3	40.8342313	5250000	5499999	1.354479807	0.625798164	1.761918105	1.208518318	0.013903167	2.838832254	1.404015938
524	c3.loc40	3	41	5282169	5532169	1.344369015	0.597936896	1.75990179	1.206504275	0.015554544	2.875934132	1.41326614
525	c3.loc41	3	42	5476230	5726230	1.270440605	0.42013679	1.742125131	1.184394287	0.035735284	3.009382201	1.454369585
526	Chr3L.22	3	42.12248188	5500000	5749999	1.267238991	0.40016563	1.741166867	1.180657334	0.03570493	3.019589386	1.457991563
527	c3.loc42	3	43	5555685	5805685	1.317001672	0.453716098	1.805848237	1.233649581	0.08780388	3.172726756	1.525098665
528	c3.loc43	3	44	5619142	5869142	1.3730015	0.509715716	1.877941909	1.288858558	0.142950393	3.385037014	1.595059814
529	c3.loc44	3	45	5682599	5932599	1.417938249	0.566171885	1.922825011	1.333599064	0.216393346	3.584482745	1.61379909
530	c3.loc45	3	46	5746057	5996057	1.414629729	0.598495927	1.936104346	1.365328135	0.269465677	3.697947915	1.600716212
531	Chr3L.23	3	46.06212956	5750000	5999999	1.413244134	0.599869056	1.935275626	1.367184125	0.272717109	3.699827694	1.596341889
532	Chr3L.24	3	46.88703626	6.00E+06	6249999	1.264831122	0.679765703	1.730674841	1.298460438	0.351479701	3.43779042	1.371428417
533	c3.loc46	3	47	6022625	6272625	1.283390752	0.709764799	1.729523345	1.30883189	0.363038713	3.466182621	1.38071539
534	c3.loc47	3	48	6222916	6472916	1.447021134	0.99474731	1.71468783	1.426150556	0.501827576	3.747401414	1.489643636
535	Chr3L.25	3	48.13522252	6250000	6499999	1.466951134	1.030957962	1.711123936	1.443921209	0.520417368	3.784439103	1.506441792
536	c3.loc48	3	49	6402683	6652683	1.783710101	1.433913816	1.90163618	1.686340001	0.484448709	4.090330904	1.717645003
537	Chr3L.26	3	49.55119042	6500000	6749999	1.963837772	1.662886531	2.027217515	1.847140127	0.463602704	4.2521103	1.848878781
538	Chr3L.27	3	49.55119052	6750000	6999999	1.963837772	1.662886531	2.027217515	1.847140127	0.463602704	4.2521103	1.848878781
539	c3.loc49	3	50	6806609	7056609	1.879574514	1.605461614	1.987305887	1.798246199	0.500723967	4.165448525	1.788224772
540	c3.loc50	3	51	6932741	7182741	1.64717242	1.433967671	1.845967339	1.705019357	0.589016674	3.793380425	1.687540441
541	Chr3L.28	3	51.53323351	7.00E+06	7249999	1.528075615	1.304649375	1.786328211	1.657843229	0.610561505	3.582250135	1.647943937
542	c3.loc51	3	52	7029284	7279284	1.440793907	1.241992359	1.665258606	1.56850908	0.6341317	3.433933402	1.647059709
543	c3.loc52	3	53	7092023	7342023	1.249812356	1.100577024	1.388536179	1.318679318	0.701325583	3.096366074	1.624457643
544	c3.loc53	3	54	7154761	7404761	1.058265259	0.930315087	1.087207066	0.989258227	0.778746403	2.72204537	1.512374725
545	c3.loc54	3	55	7217500	7467500	0.878463714	0.783689213	0.849901866	0.748621665	0.884988599	2.37551898	1.411627972
546	Chr3L.29	3	55.51801095	7250000	7499999	0.809023938	0.718133922	0.738567728	0.626109955	0.932790348	2.220397518	1.355082943
547	c3.loc55	3	56	7449911	7699911	0.894806048	0.884113	0.825113708	0.682439905	0.840378939	2.269270038	1.496744555
548	Chr3L.30	3	56.12076447	7500000	7749999	0.912227671	0.911284251	0.839632018	0.688673187	0.820279442	2.282604132	1.52178614
549	Chr3L.31	3	56.45323026	7750000	7999999	1.129909413	1.166551848	0.889225624	0.706054339	0.776104802	2.482464763	1.529442918
550	c3.loc56	3	57	7778194	8028194	1.163227998	1.220325929	0.89095878	0.704294084	0.831730131	2.589688203	1.544042426
551	c3.loc57	3	58	7829760	8079760	1.196369454	1.272855641	0.888846506	0.691581079	0.906169904	2.756507149	1.574886488
552	c3.loc58	3	59	7881327	8131327	1.159004638	1.211025738	0.849225913	0.647984819	1.006279081	2.832711859	1.555650967
553	c3.loc59	3	60	7932893	8182893	1.11894126	1.185758317	0.792644924	0.618198417	1.092868162	2.871301958	1.538102281
554	c3.loc60	3	61	7984459	8234459	1.03551896	1.064586033	0.725287265	0.564852294	1.152110131	2.877601146	1.461890848
555	Chr3L.32	3	61.30137513	8.00E+06	8249999	1.012206928	1.022405801	0.704554495	0.54644871	1.175592721	2.868020014	1.432432223
556	Chr3L.33	3	61.30137523	8250000	8499999	1.012206928	1.022405801	0.704554495	0.54644871	1.175592721	2.868020014	1.432432223
557	c3.loc61	3	62	8287894	8537894	0.981374302	0.96216649	0.803643699	0.64419542	1.167010327	2.865932407	1.438689089
558	c3.loc62	3	63	8342136	8592136	0.946147289	0.829762544	0.977327919	0.78650603	1.118606287	2.839635448	1.39769416
559	c3.loc63	3	64	8396378	8646378	0.91124882	0.708793359	1.139565894	0.933170453	1.106396671	2.801359905	1.38821739
560	c3.loc64	3	65	8450620	8700620	0.891384584	0.541138081	1.292682363	1.027554795	1.021446616	2.708303477	1.339842072
561	Chr3L.34	3	65.91036108	8500000	8749999	0.874880983	0.399729603	1.359923327	1.050644984	0.935288392	2.601469537	1.266457232
562	c3.loc65	3	66	8514530	8764530	0.875380262	0.397289887	1.358214094	1.040217992	0.950212976	2.612685067	1.254917509
563	c3.loc66	3	67	8676630	8926630	0.863649024	0.356701799	1.241802018	0.854679809	1.155411147	2.681041444	1.092547649
564	Chr3L.35	3	67.45261925	8750000	8999999	0.80742365	0.326417794	1.081002651	0.708648725	1.227845709	2.577152987	0.992417128
565	c3.loc67	3	68	8791429	9041429	0.761374781	0.39406165	1.018097589	0.714186122	1.434911413	2.521172998	1.007257732
566	c3.loc68	3	69	8867115	9117115	0.694098537	0.535750899	0.900596818	0.718591388	1.813430955	2.47943801	0.99887714
567	c3.loc69	3	70	8942801	9192801	0.594794701	0.601087146	0.726636018	0.635737761	2.204979364	2.345228878	0.912807399
568	Chr3L.36	3	70.75573889	9.00E+06	9249999	0.527352418	0.646835004	0.598203298	0.564269809	2.464080019	2.244287493	0.805540251
569	c3.loc70	3	71	9083042	9333042	0.518326188	0.675676982	0.559588244	0.545569129	2.615378004	2.244992037	0.742859267
570	Chr3L.37	3	71.49109116	9250000	9499999	0.502362346	0.719347611	0.48047254	0.49214928	2.862166457	2.25029471	0.616221831
571	c3.loc71	3	72	9273891	9523891	0.476447812	0.701412977	0.482986783	0.50372221	3.037715575	2.221477411	0.618541567
572	c3.loc72	3	73	9320838	9570838	0.427876426	0.679187561	0.509751685	0.573908494	3.377515364	2.149665425	0.626298667
573	c3.loc73	3	74	9367785	9617785	0.382530578	0.607666852	0.572044011	0.632353818	3.778033835	2.041863404	0.626213907
574	c3.loc74	3	75	9414732	9664732	0.334612383	0.524260582	0.62042245	0.666713537	4.09285288	1.916682493	0.605132165
575	c3.loc75	3	76	9461679	9711679	0.292037728	0.45176826	0.685128291	0.704937613	4.441099265	1.774447816	0.577996533
576	Chr3L.38	3	76.8162635	9500000	9749999	0.268410178	0.404114499	0.762141234	0.750437943	4.679492565	1.662102036	0.558757033
577	c3.loc76	3	77	9523175	9773175	0.284624554	0.415416035	0.777827089	0.765729265	4.693535748	1.672549588	0.5453438
578	c3.loc77	3	78	9649308	9899308	0.354943945	0.451063099	0.911191651	0.897996092	4.862278298	1.680288959	0.484247101
579	Chr3L.39	3	78.79828843	9750000	9999999	0.406802525	0.468528027	0.97175645	0.934298099	4.783091991	1.687788966	0.430288207
580	c3.loc78	3	79	9796111	10046111	0.359142225	0.430137188	0.946405394	0.939402622	4.771383303	1.589796688	0.428082037
581	Chr3L.40	3	79.8918843	1.00E+07	10249999	0.148281279	0.262438799	0.811825412	0.925441947	4.648753798	0.963004604	0.4015916
582	c3.loc79	3	80	10038031	10288031	0.140229397	0.266480373	0.801174469	0.925984309	4.612810055	0.947731674	0.402543011
583	Chr3L.41	3	80.60259139	10250000	10499999	0.101976465	0.260524852	0.781147597	0.927089331	4.249686405	0.838087035	0.41032551
584	c3.loc80	3	81	10266847	10516847	0.105885603	0.256868402	0.785734991	0.923981447	4.414390345	0.81443572	0.420572465
585	c3.loc81	3	82	10309240	10559240	0.125308722	0.256244347	0.801873516	0.94289882	4.830617687	0.732361228	0.414233017
586	c3.loc82	3	83	10351633	10601633	0.159379324	0.24202318	0.814482096	0.928238816	5.271726235	0.672757569	0.421598466
587	c3.loc83	3	84	10394026	10644026	0.202850474	0.219293536	0.846236709	0.910833364	5.795890661	0.602805922	0.457739387
588	c3.loc84	3	85	10436419	10686419	0.271601334	0.208335648	0.883550363	0.906969319	6.231922222	0.508692087	0.506735716
589	c3.loc85	3	86	10478812	10728812	0.332900502	0.168217695	0.943841469	0.872550386	6.595572738	0.429908992	0.54236451
590	c3.loc86	3	87	10521205	10771205	0.414940226	0.149425046	1.02902913	0.856081121	6.790432143	0.371970706	0.596986284
591	c3.loc87	3	88	10563598	10813598	0.490811722	0.12804536	1.119413581	0.845316157	7.157420802	0.297954775	0.687230005
592	c3.loc88	3	89	10605992	10855992	0.553502279	0.106715894	1.166177025	0.81541161	7.403539083	0.24253264	0.759515782
593	c3.loc89	3	90	10648385	10898385	0.645551827	0.075338296	1.261906049	0.783216981	7.628363004	0.189586581	0.813185698
594	c3.loc90	3	91	10690778	10940778	0.71696899	0.063817536	1.289769471	0.735082789	7.752343416	0.148649114	0.891738066
595	c3.loc91	3	92	10733171	10983171	0.769017728	0.040680379	1.341525699	0.70314762	7.861941494	0.123477718	0.982138132
596	Chr3L.43	3	92.39696709	10750000	10999999	0.79375726	0.034333896	1.367800575	0.693777183	7.886462543	0.112756655	1.005745879
597	c3.loc92	3	93	10844027	11094027	0.768649706	0.03954044	1.363609045	0.731816418	8.253835773	0.147329933	0.954449986
598	c3.loc93	3	94	10999951	11249951	0.656749738	0.012139741	1.336101335	0.792852154	8.588682497	0.159835023	0.846946747
599	Chr3L.44	3	94.00030796	1.10E+07	11249999	0.656749738	0.012139741	1.336101335	0.792852154	8.588682497	0.159835023	0.846946747
600	c3.loc94	3	95	11084945	11334945	0.737158733	0.054720769	1.37439712	0.806946306	8.546977599	0.22830721	0.840665408
601	c3.loc95	3	96	11169917	11419917	0.797608866	0.110577138	1.354457753	0.802790113	8.433660545	0.297148469	0.793176539
602	c3.loc96	3	97	11254888	11504888	0.851865883	0.177969325	1.311006312	0.760290987	8.211388145	0.366292212	0.755552142
603	c3.loc97	3	98	11339860	11589860	0.867513368	0.253122009	1.248458274	0.747117243	7.978250627	0.423764346	0.69544598
604	c3.loc98	3	99	11424832	11674832	0.885011056	0.319146493	1.14643172	0.665379085	7.608291768	0.484354011	0.628913847
605	Chr3L.46	3	99.88462216	11500000	11749999	0.881618191	0.371276946	1.069062019	0.589401582	7.355492867	0.508122247	0.5770571
606	c3.loc99	3	100	11514663	11764663	0.895266657	0.384537695	1.078196024	0.598701426	7.384308934	0.502000955	0.57679478
607	c3.loc100	3	101	11641751	11891751	0.950518761	0.441440964	1.12583053	0.672294515	7.554014992	0.425768112	0.570744053
608	Chr3L.47	3	101.8517513	11750000	11999999	0.966654247	0.487275706	1.158759651	0.729927321	7.626272248	0.366167402	0.576391617
609	c3.loc101	3	102	11800110	12050110	0.946838051	0.505754348	1.094523507	0.684936374	7.495739421	0.37869402	0.573301793
610	Chr3L.48	3	102.5913586	1.20E+07	12249999	0.918297445	0.576562671	0.873064603	0.520948223	6.763833565	0.414087719	0.568550446
611	c3.loc102	3	103	12060431	12310431	0.963660477	0.531059768	0.98729098	0.567218617	6.936630781	0.383304475	0.551014605
612	c3.loc103	3	104	12208313	12458313	1.070196564	0.447960028	1.207107107	0.649964233	7.191107587	0.265342637	0.513928192
613	Chr3L.49	3	104.281886	12250000	12499999	1.102316346	0.414501806	1.273245866	0.672892435	7.247816751	0.227727041	0.49207943
614	c3.loc104	3	105	12283068	12533068	1.136115699	0.448407498	1.338480129	0.742058606	7.481945478	0.219046734	0.523969285
615	c3.loc105	3	106	12329116	12579116	1.14328336	0.454164086	1.442998502	0.858247983	7.836655613	0.202347949	0.530550552
616	c3.loc106	3	107	12375165	12625165	1.100863308	0.45848514	1.476462268	0.929718016	8.050646106	0.173152028	0.543178576
617	c3.loc107	3	108	12421214	12671214	1.025818414	0.431391074	1.477130007	0.972352634	8.084793101	0.150895708	0.509604232
618	c3.loc108	3	109	12467263	12717263	0.908084269	0.373855421	1.445141801	0.996012777	8.068174285	0.115767866	0.487973893
619	Chr3L.50	3	109.7109189	12500000	12749999	0.826361876	0.322681087	1.411097295	0.990904447	7.938884197	0.094452246	0.453321292
620	c3.loc109	3	110	12521329	12771329	0.831579062	0.325944312	1.39397849	0.991316549	7.972189917	0.105130297	0.454121086
621	c3.loc110	3	111	12595114	12845114	0.812865344	0.321061336	1.318966815	1.022646575	8.032224699	0.127295307	0.467635375
622	c3.loc111	3	112	12668899	12918899	0.749844814	0.300967435	1.197543896	1.003596734	7.983180997	0.137648085	0.445933478
623	c3.loc112	3	113	12742683	12992683	0.697720655	0.278664378	1.102811069	0.978741764	7.90467	0.139393579	0.404303806
624	Chr3L.51	3	113.0991545	12750000	12999999	0.690551903	0.276578925	1.095607202	0.979359096	7.899734589	0.13824709	0.399856861
625	c3.loc113	3	114	12886088	13136088	0.716277395	0.201798015	1.197909364	1.010501205	8.060091668	0.093081532	0.368631671
626	Chr3L.52	3	114.7540417	1.30E+07	13249999	0.719775293	0.144107415	1.26628053	1.042533429	8.049396051	0.047392549	0.34534928
627	c3.loc114	3	115	13041808	13291808	0.764118328	0.122236916	1.269116027	0.996303841	8.019455994	0.041299	0.320919346
628	c3.loc115	3	116	13211791	13461791	0.844271116	0.032678594	1.223537878	0.781241294	7.713786506	0.018460027	0.184044062
629	Chr3L.53	3	116.2247771	13250000	13499999	0.860020225	0.019111132	1.207722554	0.728221094	7.597749415	0.015369953	0.157168246
630	c3.loc116	3	117	13309702	13559702	0.921314527	0.057647196	1.130341199	0.613378184	7.247540584	0.037098718	0.210858967
631	c3.loc117	3	118	13386716	13636716	0.998402902	0.119263706	1.024905254	0.466446704	6.665645205	0.06462621	0.265285182
632	c3.loc118	3	119	13463729	13713729	1.068081794	0.200922582	0.89589589	0.302993681	5.819678985	0.09340511	0.307458752
633	Chr3L.54	3	119.4709624	13500000	13749999	1.098649919	0.244670994	0.844167229	0.243885192	5.403263772	0.1078348	0.320682361
634	c3.loc119	3	120	13593540	13843540	1.22252817	0.291057019	0.896086649	0.223720884	5.220433478	0.172144209	0.335846896
635	Chr3L.55	3	120.8848857	13750000	13999999	1.363577027	0.354680837	0.920530448	0.182355763	4.893964454	0.264797938	0.328834046
636	c3.loc120	3	121	13801170	14051170	1.363740988	0.376356837	0.888341679	0.162715441	4.936951647	0.250362526	0.355158148
637	Chr3L.56	3	121.4472908	1.40E+07	14249999	1.349424717	0.451825485	0.744933678	0.079776775	5.111114458	0.186987673	0.467089967
638	c3.loc121	3	122	14070537	14320537	1.429483717	0.472576009	0.760626149	0.086160153	5.463390494	0.206032499	0.612362755
639	c3.loc122	3	123	14198158	14448158	1.532140813	0.483543325	0.773560018	0.081462443	6.129952316	0.205890561	0.939139614
640	Chr3L.57	3	123.4062126	14250000	14499999	1.573738685	0.486390028	0.775238851	0.073488734	6.329142849	0.198542589	1.07515477
641	Chr3L.58	3	123.6209007	14500000	14749999	1.549216985	0.501324518	0.761317576	0.078755239	6.236465895	0.204056864	1.120223763
642	c3.loc123	3	124	14550820	14800820	1.593001077	0.568476035	0.755519113	0.080569818	6.208098099	0.221850047	1.209341742
643	c3.loc124	3	125	14684877	14934877	1.679495924	0.711615359	0.738975158	0.070611574	6.072795293	0.252055993	1.391060704
644	Chr3L.59	3	125.4857871	14750000	14999999	1.670146805	0.755199827	0.71880322	0.057188726	5.998932773	0.248613366	1.44092904
645	c3.loc125	3	126	14810314	15060314	1.760351784	0.842350615	0.716153512	0.037752771	6.060161043	0.295274935	1.384288696
646	c3.loc126	3	127	14927609	15177609	1.885888505	1.02398019	0.690313178	0.020355035	5.969787243	0.372763293	1.301933206
647	Chr3L.60	3	127.6171698	1.50E+07	15249999	1.940386927	1.131505017	0.670076954	0.021994066	5.843043819	0.404896045	1.253438928
648	c3.loc127	3	128	15070983	15320983	1.945435438	1.147093253	0.658464636	0.019132729	5.735633104	0.428624821	1.233162858
649	Chr3L.61	3	128.9654776	15250000	15499999	1.963241985	1.183526486	0.630038672	0.011349328	5.392747156	0.480524232	1.184157796
650	c3.loc128	3	129	15252553	15502553	1.956744776	1.179251232	0.627276734	0.012073405	5.386905548	0.478070549	1.186808148
651	c3.loc129	3	130	15326510	15576510	1.787617538	1.1089919	0.543254651	0.026031664	5.231095004	0.415921864	1.226935321
652	c3.loc130	3	131	15400468	15650468	1.537037403	1.002734011	0.433954687	0.039938017	5.008237262	0.322237046	1.245820879
653	c3.loc131	3	132	15474426	15724426	1.2460542	0.895600833	0.322863556	0.056896314	4.703816461	0.209026431	1.253336675
654	Chr3L.62	3	132.3457863	15500000	15749999	1.119713612	0.836829445	0.276114102	0.060957431	4.580669642	0.157505708	1.252792511
655	Chr3L.63	3	132.3457864	15750000	15999999	1.119713612	0.836829445	0.276114102	0.060957431	4.580669642	0.157505708	1.252792511
656	c3.loc132	3	133	15798416	16048416	1.224621435	0.923490558	0.305482091	0.067906618	4.512260086	0.24296017	1.148055029
657	c3.loc133	3	134	15872424	16122424	1.342364877	1.036409572	0.33721183	0.068875118	4.362306409	0.343253946	0.985410063
658	c3.loc134	3	135	15946432	16196432	1.471113241	1.155890598	0.37757321	0.055404198	4.058369731	0.469821805	0.793929171
659	Chr3L.64	3	135.7238052	1.60E+07	16249999	1.530504098	1.233152318	0.391165289	0.050459827	3.83780005	0.547995	0.663112162
660	Chr3L.65	3	135.7238053	16250000	16499999	1.530504098	1.233152318	0.391165289	0.050459827	3.83780005	0.547995	0.663112162
661	c3.loc135	3	136	16311984	16561984	1.595102576	1.306312831	0.40115905	0.058420017	3.913046566	0.566578875	0.725367748
662	Chr3L.66	3	136.8377741	16500000	16749999	1.759719564	1.481717642	0.410460229	0.077627378	4.010003075	0.617594327	0.85750583
663	c3.loc136	3	137	16517679	16767679	1.804864494	1.51008977	0.424624647	0.07807952	4.03449226	0.653147229	0.855418045
664	c3.loc137	3	138	16626662	16876662	2.115589592	1.657339546	0.53900213	0.065358578	4.050177954	0.923559222	0.78359699
665	c3.loc138	3	139	16735646	16985646	2.383761939	1.786464438	0.657053126	0.04543879	3.962100574	1.194480609	0.7011974
666	Chr3L.67	3	139.1317079	16750000	16999999	2.425467854	1.80479015	0.676307369	0.042415517	3.947943972	1.232770398	0.694993279
667	c3.loc139	3	140	16943257	17193257	2.466211217	1.915130532	0.71888708	0.056567961	3.536043449	1.344895976	0.571144806
668	Chr3L.68	3	140.2549405	1.70E+07	17249999	2.454954808	1.947973482	0.723918226	0.06296095	3.388099598	1.368035	0.525454182
669	Chr3L.69	3	140.2549406	17250000	17499999	2.454954808	1.947973482	0.723918226	0.06296095	3.388099598	1.368035	0.525454182
670	c3.loc140	3	141	17414854	17664854	3.027566247	2.018383462	1.235978332	0.041926052	3.740966612	2.022473728	0.314380901
671	Chr3L.70	3	141.3848154	17500000	17749999	3.25287827	2.039058279	1.432770134	0.034492709	3.862840278	2.298073883	0.2191202
672	Chr3L.71	3	141.6653924	17750000	17999999	3.260615401	2.078691787	1.415685439	0.012246592	3.94831282	2.301811731	0.164137975
673	c3.loc141	3	142	17848860	18098860	3.522619986	2.256329576	1.552871866	0.018178046	3.864202142	2.561893663	0.154918751
674	Chr3L.72	3	142.5115566	1.80E+07	18249999	3.85615961	2.493982566	1.730086909	0.023228407	3.753147165	2.886229511	0.144841175
675	Chr3L.73	3	142.5115567	18250000	18499999	3.85615961	2.493982566	1.730086909	0.023228407	3.753147165	2.886229511	0.144841175
676	Chr3L.74	3	142.8126569	18500000	18749999	4.119115281	3.116896668	1.531755013	0.019712439	3.530767526	3.037854558	0.231019658
677	c3.loc142	3	143	18513165	18763165	4.133616682	3.15325342	1.543706774	0.030370454	3.450617091	3.089153863	0.233022308
678	c3.loc143	3	144	18583439	18833439	4.293672083	3.340725033	1.668302756	0.076547117	3.038212731	3.420347481	0.217841398
679	c3.loc144	3	145	18653713	18903713	4.426743266	3.420777296	1.780143597	0.105023512	2.600944887	3.735969247	0.180894457
680	c3.loc145	3	146	18723987	18973987	4.483607887	3.41220835	1.853853269	0.120734735	2.123491022	3.980017255	0.11825009
681	Chr3L.75	3	146.3701636	18750000	18999999	4.476382044	3.380721377	1.865270441	0.129202376	1.935903966	4.041701752	0.101449649
682	c3.loc146	3	147	18885253	19135253	4.195032516	3.237036411	1.810260749	0.129177921	1.826279515	4.118050072	0.083440638
683	Chr3L.76	3	147.5343394	1.90E+07	19249999	3.800502371	2.996427995	1.583086148	0.105747474	1.589493778	4.162967869	0.079085577
684	c3.loc147	3	148	19174988	19424988	4.632321875	3.513771576	1.817061552	0.105932077	1.654492084	5.008454345	0.087375721
685	Chr3L.77	3	148.199611	19250000	19499999	4.819439056	3.65756185	1.895866923	0.104199421	1.682197835	5.224732766	0.089493568
686	Chr3L.78	3	148.1996111	19500000	19749999	4.819439056	3.65756185	1.895866923	0.104199421	1.682197835	5.224732766	0.089493568
687	c3.loc148	3	149	19569807	19819807	5.054678628	3.937451172	1.9328558	0.141166398	1.537408642	5.552782289	0.081717199
688	c3.loc149	3	150	19657024	19907024	5.158604911	4.165450825	1.894482962	0.186236165	1.314773743	5.828909729	0.064948796
689	c3.loc150	3	151	19744241	19994241	5.124060465	4.359853325	1.755522471	0.241586534	1.081140703	5.964044028	0.044773493
690	Chr3L.79	3	151.0660283	19750000	19999999	5.148592305	4.372097924	1.766795054	0.245214361	1.065925508	5.995120093	0.043403276
691	c3.loc151	3	152	19844864	20094864	4.895845064	4.078844331	1.878046431	0.349441602	0.917528867	5.699070047	0.070134628
692	c3.loc152	3	153	19946435	20196435	4.380213809	3.604623496	1.864302087	0.446016998	0.740204217	5.233309151	0.090457212
693	Chr3L.80	3	153.5273614	2.00E+07	20249999	4.094245961	3.368019551	1.806587932	0.490497662	0.655552041	4.955677561	0.097322047
694	Chr3L.81	3	153.8989219	20250000	20499999	3.806553618	3.298320359	1.631574948	0.510378419	0.552904313	4.422600416	0.094511188
695	Chr3L.82	3	153.898922	20500000	20749999	3.806553618	3.298320359	1.631574948	0.510378419	0.552904313	4.422600416	0.094511188
696	c3.loc153	3	154	20522332	20772332	3.808661212	3.303370824	1.623616662	0.514356636	0.544969259	4.414621437	0.093811997
697	c3.loc154	3	155	20743273	20993273	3.674037542	3.277608007	1.47375768	0.558915477	0.455795208	4.252990814	0.087682816
698	Chr3L.83	3	155.0304439	20750000	20999999	3.672959114	3.274001449	1.475002447	0.560581443	0.454250012	4.248945976	0.087674998
699	Chr3L.84	3	155.3632844	2.10E+07	21249999	3.436188896	3.074621037	1.41209267	0.553935344	0.496926565	3.888260947	0.091178883
700	c3.loc155	3	156	21100411	21350411	3.526074064	3.302071358	1.447790378	0.560491248	0.500716599	3.89144361	0.096376071
701	c3.loc156	3	157	21258113	21508113	3.40956718	3.372922381	1.405150048	0.576650473	0.474628855	3.742341018	0.117746124
702	c3.loc157	3	158	21415815	21665815	3.117138943	3.339071433	1.181213224	0.566419707	0.421914168	3.43079327	0.125719401
703	Chr3L.86	3	158.5338187	21500000	21749999	2.909983165	3.23953719	1.010454479	0.553135397	0.394346356	3.265721177	0.128462555
704	c3.loc158	3	159	21526799	21776799	3.000942494	3.306818029	1.160937478	0.649493826	0.330619353	3.485020501	0.153949107
705	c3.loc159	3	160	21584286	21834286	3.149213102	3.301777251	1.568326478	0.914939799	0.207553442	3.90035008	0.246708578
706	c3.loc160	3	161	21641773	21891773	3.311654704	3.21240319	2.028266734	1.238274422	0.118385567	4.239564667	0.363895053
707	c3.loc161	3	162	21699260	21949260	3.451130925	2.967369381	2.528734968	1.626112643	0.087072732	4.359010192	0.492628012
708	Chr3L.87	3	162.8826336	21750000	21999999	3.384218689	2.615671576	2.844545395	1.919271405	0.123859425	4.256378668	0.618235136
709	c3.loc162	3	163	21812902	22062902	3.375886165	2.633551249	2.838030883	1.956811081	0.128462119	4.222783714	0.606414434
710	Chr3L.88	3	163.3490976	2.20E+07	22249999	3.31041457	2.678914851	2.770846726	2.052737222	0.14015604	4.057841424	0.560851342
711	Chr3L.89	3	163.3490977	22250000	22499999	3.31041457	2.678914851	2.770846726	2.052737222	0.14015604	4.057841424	0.560851342
712	Chr3L.90	3	163.6311263	22500000	22749999	3.440975245	2.821835831	2.824005386	2.05620049	0.097605289	4.418045749	0.56829967
713	Chr3L.91	3	163.6311264	22750000	22999999	3.440975245	2.821835831	2.824005386	2.05620049	0.097605289	4.418045749	0.56829967
714	c3.loc163	3	164	22750000	22999999	3.499798252	2.819047847	3.035820788	2.019003802	0.090391409	4.395117545	0.538375165
715	Chr3R.19	3	164.6918573	4750000	4999999	3.406695336	2.780222964	2.97111304	1.85385141	0.041232891	4.316956751	0.480943506
716	c3.loc164	3	165	4972396	5222396	3.161202513	2.765484456	2.749646534	1.889974751	0.033103822	4.11228379	0.503711198
717	Chr3R.20	3	165.0382454	5.00E+06	5249999	3.11808873	2.75957814	2.714134378	1.894575824	0.032105007	4.080300829	0.507417443
718	Chr3R.21	3	165.0382455	5250000	5499999	3.11808873	2.75957814	2.714134378	1.894575824	0.032105007	4.080300829	0.507417443
719	Chr3R.22	3	165.0382456	5500000	5749999	3.11808873	2.75957814	2.714134378	1.894575824	0.032105007	4.080300829	0.507417443
720	Chr3R.23	3	165.0382457	5750000	5999999	3.11808873	2.75957814	2.714134378	1.894575824	0.032105007	4.080300829	0.507417443
721	Chr3R.24	3	165.0382458	6.00E+06	6249999	3.11808873	2.75957814	2.714134378	1.894575824	0.032105007	4.080300829	0.507417443
722	Chr3R.25	3	165.0382459	6250000	6499999	3.11808873	2.75957814	2.714134378	1.894575824	0.032105007	4.080300829	0.507417443
723	Chr3R.26	3	165.3148447	6500000	6749999	3.106216984	2.900388433	2.635671749	1.93100632	0.033215483	3.940116643	0.443460389
724	Chr3R.27	3	165.3148448	6750000	6999999	3.106216984	2.900388433	2.635671749	1.93100632	0.033215483	3.940116643	0.443460389
725	Chr3R.28	3	165.3148449	7.00E+06	7249999	3.106216984	2.900388433	2.635671749	1.93100632	0.033215483	3.940116643	0.443460389
726	Chr3R.29	3	165.3148474	7250000	7499999	3.106216984	2.900388433	2.635671749	1.93100632	0.033215483	3.940116643	0.443460389
727	Chr3R.30	3	165.5915083	7500000	7749999	3.111487333	2.672064652	2.716207312	1.886373579	0.037934344	3.956167085	0.456788193
728	Chr3R.31	3	165.5915084	7750000	7999999	3.111487333	2.672064652	2.716207312	1.886373579	0.037934344	3.956167085	0.456788193
729	c3.loc165	3	166	7934382	8184382	2.619348845	2.467007903	2.073636128	1.486486403	0.00936681	3.493563628	0.298964903
730	Chr3R.32	3	166.1453725	8.00E+06	8249999	2.408602879	2.356974969	1.711450992	1.289574919	0.002066467	3.290012531	0.239934977
731	Chr3R.33	3	166.1453726	8250000	8499999	2.408602879	2.356974969	1.711450992	1.289574919	0.002066467	3.290012531	0.239934977
732	Chr3R.34	3	166.1453727	8500000	8749999	2.408602879	2.356974969	1.711450992	1.289574919	0.002066467	3.290012531	0.239934977
733	Chr3R.35	3	166.8782829	8750000	8999999	2.159341558	2.293757159	1.620047068	1.351039483	0.009853434	2.805554466	0.194703168
734	c3.loc166	3	167	8909876	9159876	2.112106773	2.268651924	1.597341677	1.346868311	0.00581593	2.774936175	0.196731669
735	Chr3R.36	3	167.0686132	9.00E+06	9249999	2.090373213	2.266172867	1.588909336	1.343803446	0.003277687	2.755821446	0.195450486
736	c3.loc167	3	168	9155773	9405773	2.25008485	2.391996718	1.681480233	1.33865287	0.015097509	2.976863372	0.179126766
737	Chr3R.37	3	168.5633922	9250000	9499999	2.300707407	2.451803304	1.672566579	1.321956544	0.022057226	3.069189747	0.165602537
738	Chr3R.38	3	168.9537377	9500000	9749999	2.41118563	2.409791681	1.720057065	1.249459207	0.006703238	3.327578009	0.196469628
739	c3.loc168	3	169	9518277	9768277	2.398210547	2.395366775	1.725541921	1.266570165	0.006598111	3.314808243	0.209293159
740	Chr3R.39	3	169.5864968	9750000	9999999	2.165496132	2.083828758	1.822633912	1.506434728	0.004207608	3.026104622	0.396307976
741	c3.loc169	3	170	9814893	10064893	2.09856352	2.00923774	1.828690709	1.522128072	0.003956492	2.929839367	0.386961231
742	c3.loc170	3	171	9971829	10221829	1.876508681	1.793073883	1.806949758	1.538800712	0.019945503	2.545263192	0.342874218
743	Chr3R.40	3	171.1795063	1.00E+07	10249999	1.837019324	1.743610732	1.798725559	1.531843518	0.024893909	2.476046374	0.33299571
744	Chr3R.41	3	171.1795064	10250000	10499999	1.837019324	1.743610732	1.798725559	1.531843518	0.024893909	2.476046374	0.33299571
745	c3.loc171	3	172	10434593	10684593	2.026322595	1.709613765	2.227878507	1.786722708	0.006847333	3.083867872	0.867985775
746	Chr3R.42	3	172.290726	10500000	10749999	2.035184042	1.662328543	2.316245359	1.849924792	7.55E-05	3.221987115	0.963221123
747	Chr3R.43	3	172.9561393	10750000	10999999	1.932595017	1.501643548	2.2542819	1.856798663	0.000538362	3.071224683	1.007599896
748	c3.loc172	3	173	10752662	11002662	1.932070687	1.507496702	2.248932635	1.853069724	0.001084803	3.068344843	1.005469643
749	c3.loc173	3	174	10813367	11063367	2.033776306	1.615573933	2.147292299	1.721401578	0.017954103	3.184538651	0.980918498
750	c3.loc174	3	175	10874072	11124072	2.052123622	1.665115085	2.023519765	1.583222765	0.026384022	3.194198159	0.958951006
751	c3.loc175	3	176	10934776	11184776	2.049348777	1.678900923	1.859557952	1.447278693	0.029145829	3.122466676	0.902093095
752	c3.loc176	3	177	10995481	11245481	1.99954651	1.685367347	1.625824155	1.287099831	0.025211214	2.979465212	0.848483788
753	Chr3R.44	3	177.0744296	1.10E+07	11249999	2.001343622	1.680204902	1.623264986	1.280789668	0.025945254	2.977488379	0.845337594
754	Chr3R.45	3	177.0744297	11250000	11499999	2.001343622	1.680204902	1.623264986	1.280789668	0.025945254	2.977488379	0.845337594
755	c3.loc177	3	178	11358510	11608510	1.949681019	1.759618936	1.328606289	1.123666049	0.009203871	3.015749951	0.648779937
756	c3.loc178	3	179	11475746	11725746	1.843199729	1.794097918	1.015739352	0.934117171	0.010804236	2.970051712	0.429313171
757	Chr3R.46	3	179.2068749	11500000	11749999	1.809102525	1.805195927	0.955462805	0.915831642	0.013082224	2.936525052	0.394424854
758	c3.loc179	3	180	11663560	11913560	1.862280996	1.699254781	1.030261897	0.882850866	0.014280878	3.083003601	0.414306685
759	Chr3R.47	3	180.4191576	11750000	11999999	1.849894144	1.572429586	1.063826072	0.833922791	0.00867479	3.052191632	0.426609721
760	c3.loc180	3	181	11814705	12064705	1.718994071	1.544797654	1.037311451	0.813229384	0.016768804	2.90948645	0.385450526
761	c3.loc181	3	182	11926104	12176104	1.463619517	1.440689213	0.939172863	0.745867271	0.020298554	2.583885446	0.241782185
762	Chr3R.48	3	182.6633462	1.20E+07	12249999	1.238222128	1.324737164	0.82991561	0.667010997	0.01799252	2.274369379	0.125483914
763	c3.loc182	3	183	12050648	12300648	1.065022111	1.200632564	0.785936228	0.684753769	0.021851485	2.051358231	0.160131979
764	c3.loc183	3	184	12201096	12451096	0.530377495	0.847283956	0.583301317	0.717287055	0.014907209	1.336629213	0.243491109
765	Chr3R.49	3	184.325055	12250000	12499999	0.38451376	0.746274674	0.515567735	0.714115894	0.007525298	1.131440969	0.270518007
766	Chr3R.50	3	184.3250551	12500000	12749999	0.38451376	0.746274674	0.515567735	0.714115894	0.007525298	1.131440969	0.270518007
767	c3.loc184	3	185	12543224	12793224	0.271564481	0.687355531	0.531510431	0.832781532	0.020612552	0.92832301	0.327192396
768	c3.loc185	3	186	12607266	12857266	0.136672878	0.606993233	0.615820375	1.056370459	0.040409201	0.61552934	0.423401275
769	c3.loc186	3	187	12671308	12921308	0.055306438	0.560974845	0.654529688	1.203854251	0.05230531	0.343769865	0.505293018
770	c3.loc187	3	188	12735350	12985350	0.030846278	0.542406274	0.704368831	1.350108381	0.051276949	0.124695293	0.605712464
771	Chr3R.51	3	188.2287472	12750000	12999999	0.031092194	0.545075974	0.718580904	1.388623686	0.052081623	0.086661578	0.631268481
772	Chr3R.52	3	188.543954	1.30E+07	13249999	0.021565704	0.619875481	0.736816214	1.465199958	0.048425719	0.077033735	0.518364839
773	Chr3R.53	3	188.5439541	13250000	13499999	0.021565704	0.619875481	0.736816214	1.465199958	0.048425719	0.077033735	0.518364839
774	c3.loc188	3	189	13287605	13537605	0.042015695	0.634419403	0.753065184	1.479277277	0.065200546	0.090921683	0.516392239
775	c3.loc189	3	190	13370066	13620066	0.091338089	0.622839363	0.822614689	1.505742012	0.110907744	0.107171256	0.482642728
776	c3.loc190	3	191	13452527	13702527	0.098379585	0.57762902	0.870267411	1.534035884	0.153020043	0.102085184	0.420800702
777	Chr3R.54	3	191.5757023	13500000	13749999	0.094757472	0.539555542	0.893964181	1.537815996	0.177152938	0.10114064	0.370257848
778	c3.loc191	3	192	13541626	13791626	0.127198434	0.501728046	0.917961807	1.488390394	0.166483343	0.089109389	0.322369593
779	c3.loc192	3	193	13639732	13889732	0.180170896	0.389747739	0.937542523	1.333690348	0.16043195	0.07087959	0.212158712
780	c3.loc193	3	194	13737839	13987839	0.212498608	0.312958443	0.900852389	1.196959665	0.157963161	0.07244755	0.135490666
781	Chr3R.55	3	194.1239549	13750000	13999999	0.216786173	0.302927817	0.903130985	1.185982544	0.159762695	0.072779999	0.12981331
782	c3.loc194	3	195	13875123	14125123	0.239089041	0.336400776	1.017220236	1.317640581	0.269657745	0.094569806	0.142972696
783	Chr3R.56	3	195.8743112	1.40E+07	14249999	0.247458235	0.373366498	1.08475337	1.410748521	0.329361274	0.110412062	0.152805176
784	c3.loc195	3	196	14018004	14268004	0.251297034	0.408320316	1.103823393	1.47239943	0.348369625	0.115304583	0.161929534
785	c3.loc196	3	197	14161250	14411250	0.27017643	0.616047857	1.230574635	1.847056843	0.444010751	0.13747557	0.199767155
786	c3.loc197	3	198	14304497	14554497	0.278048515	0.820459566	1.353942984	2.230640144	0.527665227	0.144621624	0.241864351
787	c3.loc198	3	199	14447743	14697743	0.255833596	1.015468119	1.466330078	2.610113484	0.612477457	0.133617498	0.25924546
788	Chr3R.58	3	199.3647998	14500000	14749999	0.241451268	1.079503292	1.491095894	2.731589562	0.633239517	0.129028299	0.264020988
789	c3.loc199	3	200	14571720	14821720	0.321449933	1.115197436	1.517287849	2.69254196	0.571042561	0.118124607	0.290023469
790	c3.loc200	3	201	14684631	14934631	0.429274631	1.129026395	1.535034319	2.60173436	0.459944838	0.096894194	0.298425661
791	Chr3R.59	3	201.578939	14750000	14999999	0.492887301	1.12170719	1.549911522	2.52455729	0.396823133	0.086941908	0.29546635
792	c3.loc201	3	202	14805237	15055237	0.547954287	1.081334099	1.697551299	2.573647726	0.386411563	0.103645799	0.290055884
793	c3.loc202	3	203	14936425	15186425	0.679234354	0.978426446	2.075187369	2.729515153	0.389051169	0.151895056	0.282497105
794	Chr3R.60	3	203.4846075	1.50E+07	15249999	0.738133879	0.921534339	2.251770563	2.812156521	0.392251271	0.173580266	0.279879391
795	c3.loc203	3	204	15056192	15306192	0.795043088	0.851893032	2.48585932	3.000347348	0.563706481	0.214542146	0.305272396
796	c3.loc204	3	205	15165222	15415222	0.897754891	0.674654969	2.968653327	3.305564835	0.91088771	0.308026968	0.341254501
797	Chr3R.61	3	205.7775683	15250000	15499999	0.994472996	0.499580797	3.209452191	3.414987817	1.075285255	0.392165072	0.353398404
798	Chr3R.62	3	205.7775684	15500000	15749999	0.994472996	0.499580797	3.209452191	3.414987817	1.075285255	0.392165072	0.353398404
799	c3.loc205	3	206	15588821	15838821	1.002865263	0.516780648	3.198763627	3.392017583	1.051017631	0.405942574	0.363427241
800	c3.loc206	3	207	15988139	16238139	1.031862776	0.627427205	2.968453717	3.154217373	0.748998566	0.47130777	0.409738667
801	Chr3R.64	3	207.0297016	1.60E+07	16249999	1.032949468	0.630223661	2.962505609	3.148143698	0.742021716	0.472088718	0.410221789
802	Chr3R.65	3	207.4427357	16250000	16499999	1.148194935	0.809129219	2.810923552	2.980529694	0.840694627	0.520527779	0.349678237
803	Chr3R.66	3	207.4427358	16500000	16749999	1.148194935	0.809129219	2.810923552	2.980529694	0.840694627	0.520527779	0.349678237
804	c3.loc207	3	208	16623915	16873915	1.417471134	1.142248121	2.809205781	2.924329055	0.838831364	0.634027403	0.386078858
805	Chr3R.67	3	208.567016	16750000	16999999	1.63495472	1.416951721	2.795446196	2.890994572	0.849838828	0.723955792	0.486028634
806	c3.loc208	3	209	16802424	17052424	1.599987417	1.29133619	2.809747994	2.79932243	0.941358168	0.706852317	0.422440262
807	c3.loc209	3	210	16923501	17173501	1.513790722	0.862461196	2.807981336	2.522394239	1.050565931	0.638633145	0.251545195
808	Chr3R.68	3	210.6318192	1.70E+07	17249999	1.466780919	0.588661233	2.770864539	2.341120084	1.096073059	0.599413666	0.15985317
809	c3.loc210	3	211	17117104	17367104	1.394201016	0.547952157	2.66031325	2.282721312	1.031452801	0.587376357	0.142115729
810	Chr3R.69	3	211.4178307	17250000	17499999	1.25138865	0.466448652	2.477951675	2.166090178	0.943077124	0.535681104	0.119274645
811	c3.loc211	3	212	17432902	17682902	1.236030082	0.396726529	2.203863705	1.796440832	0.671212956	0.546101818	0.059253348
812	Chr3R.70	3	212.2135696	17500000	17749999	1.228633135	0.373533464	2.100909722	1.662886551	0.575754357	0.548331543	0.041587492
813	c3.loc212	3	213	17537309	17787309	1.201597225	0.331761255	2.101163799	1.700648726	0.561057616	0.540257626	0.048578564
814	c3.loc213	3	214	17584751	17834751	1.198266438	0.29829945	2.122302954	1.74028759	0.542338144	0.552355283	0.058331947
815	c3.loc214	3	215	17632193	17882193	1.162719814	0.25411847	2.098820512	1.770013173	0.529904214	0.540157852	0.060404726
816	c3.loc215	3	216	17679635	17929635	1.118536906	0.209580641	2.085031889	1.798069613	0.529874876	0.516102311	0.065438799
817	c3.loc216	3	217	17727077	17977077	1.065481026	0.184221226	2.04978006	1.817469741	0.531230239	0.495965891	0.076246638
818	c3.loc217	3	218	17774519	18024519	0.998564621	0.162897674	1.992648732	1.814760075	0.503788875	0.473984855	0.081595051
819	c3.loc218	3	219	17821961	18071961	0.932143041	0.13714444	1.934241288	1.790430138	0.487445455	0.435610278	0.073932947
820	c3.loc219	3	220	17869403	18119403	0.834245724	0.131645336	1.820980108	1.768159	0.468779448	0.37397028	0.071679451
821	c3.loc220	3	221	17916844	18166844	0.745702354	0.124859961	1.722220715	1.76618146	0.459747817	0.320981146	0.065749361
822	c3.loc221	3	222	17964286	18214286	0.647650581	0.117526871	1.596652265	1.718866824	0.457794151	0.253846183	0.049768213
823	Chr3R.72	3	222.7527754	1.80E+07	18249999	0.591315212	0.114210947	1.531492558	1.705775897	0.465940809	0.215037143	0.039017008
824	c3.loc222	3	223	18074401	18324401	0.607789414	0.098932312	1.497814387	1.636509113	0.451778335	0.214732141	0.028756531
825	Chr3R.73	3	223.5834896	18250000	18499999	0.650284804	0.063982445	1.426151014	1.463031631	0.422802409	0.217939228	0.012412922
826	c3.loc223	3	224	18265807	18515807	0.590810425	0.077789492	1.353990564	1.442902733	0.414371633	0.194887906	0.020294606
827	c3.loc224	3	225	18303761	18553761	0.470701394	0.126582606	1.231626956	1.449022993	0.404721557	0.152883167	0.056917546
828	c3.loc225	3	226	18341714	18591714	0.365455001	0.193936954	1.118821639	1.466575872	0.404109926	0.121694911	0.100368943
829	c3.loc226	3	227	18379668	18629668	0.275168465	0.267215649	0.974995596	1.411092175	0.378185302	0.091209709	0.112799161
830	c3.loc227	3	228	18417621	18667621	0.193660038	0.355476437	0.819524885	1.331788152	0.339278424	0.066899461	0.128423128
831	c3.loc228	3	229	18455574	18705574	0.126675395	0.46274317	0.643290226	1.215738612	0.302703788	0.050205566	0.134944959
832	c3.loc229	3	230	18493528	18743528	0.085528508	0.574812151	0.494727375	1.104397433	0.260971324	0.040458782	0.136295164
833	Chr3R.74	3	230.1705173	18500000	18749999	0.082278405	0.596031937	0.479476544	1.098194132	0.256402228	0.03925655	0.135020306
834	c3.loc230	3	231	18531027	18781027	0.126590772	0.652915374	0.482336745	1.101676845	0.305839412	0.084163979	0.131270338
835	c3.loc231	3	232	18568433	18818433	0.191536978	0.732180889	0.497570052	1.109258121	0.354702189	0.14397317	0.132581614
836	c3.loc232	3	233	18605838	18855838	0.247396913	0.774341008	0.492341286	1.107999316	0.402528396	0.204014509	0.116947792
837	c3.loc233	3	234	18643244	18893244	0.294440377	0.797195509	0.467078603	1.070519587	0.444321428	0.254738037	0.099814694
838	c3.loc234	3	235	18680650	18930650	0.333083317	0.804499149	0.444918806	1.030074481	0.49035273	0.294826885	0.073045624
839	c3.loc235	3	236	18718055	18968055	0.386118706	0.77790682	0.421269161	0.960653361	0.498443571	0.349791913	0.052652605
840	Chr3R.75	3	236.8539902	18750000	18999999	0.433067873	0.760597051	0.395548098	0.910660567	0.515574566	0.389633203	0.032815921
841	c3.loc236	3	237	18798835	19048835	0.394046454	0.777771451	0.365987948	0.917289784	0.522754686	0.383172552	0.030215811
842	Chr3R.76	3	237.6014532	1.90E+07	19249999	0.190891444	0.808176818	0.225107042	0.925748498	0.533961045	0.310775255	0.023281548
843	c3.loc237	3	238	19016235	19266235	0.170782927	0.793144259	0.238161044	0.93592189	0.534873221	0.295135583	0.034667557
844	c3.loc238	3	239	19056972	19306972	0.140742346	0.765485709	0.267212189	0.939692087	0.531857289	0.28266718	0.067866705
845	c3.loc239	3	240	19097708	19347708	0.124556549	0.702745566	0.301070365	0.926221371	0.537426567	0.27552173	0.096724669
846	c3.loc240	3	241	19138445	19388445	0.139319272	0.62756009	0.3678886	0.907457683	0.556982299	0.302792249	0.130477246
847	c3.loc241	3	242	19179181	19429181	0.170073286	0.554828474	0.428079034	0.88881154	0.531017672	0.331001852	0.159415638
848	c3.loc242	3	243	19219918	19469918	0.207336632	0.452132098	0.502697318	0.856483188	0.519281906	0.36224433	0.18335503
849	Chr3R.77	3	243.7384411	19250000	19499999	0.250446371	0.390246821	0.550906717	0.83046097	0.485417444	0.406039086	0.202700734
850	c3.loc243	3	244	19303936	19553936	0.256559447	0.399146335	0.600378984	0.908744433	0.507962049	0.402556041	0.19467543
851	Chr3R.78	3	244.9507801	19500000	19749999	0.254531645	0.425201107	0.779819237	1.166337593	0.637529219	0.363208669	0.181682365
852	c3.loc244	3	245	19512327	19762327	0.248658245	0.430450446	0.777327116	1.17439223	0.636646058	0.357119343	0.184452744
853	Chr3R.79	3	245.9489929	19750000	19999999	0.122071179	0.599779136	0.745643874	1.412044583	0.643231466	0.221858305	0.29690241
854	c3.loc245	3	246	19754276	20004276	0.12380115	0.595909323	0.753346623	1.408656091	0.646309991	0.221392061	0.294168157
855	c3.loc246	3	247	19838115	20088115	0.12408628	0.586044528	0.878000982	1.481099126	0.73987641	0.166755355	0.313863824
856	c3.loc247	3	248	19921955	20171955	0.100962945	0.511319801	0.957380999	1.472843565	0.801156518	0.098827788	0.28106538
857	Chr3R.80	3	248.9308837	2.00E+07	20249999	0.061945735	0.411204139	0.998073129	1.447901142	0.81986782	0.036864254	0.269400191
858	c3.loc248	3	249	20018021	20268021	0.066891523	0.406999047	1.003132063	1.441118326	0.819725101	0.038441922	0.271472087
859	Chr3R.81	3	249.8896825	20250000	20499999	0.142269922	0.348085466	1.034780144	1.343546501	0.851058819	0.055603967	0.253803072
860	c3.loc249	3	250	20256157	20506157	0.14018455	0.359082408	1.021175921	1.339116306	0.878817339	0.059086809	0.257188298
861	c3.loc250	3	251	20311972	20561972	0.130315633	0.377834335	0.944927989	1.277717225	1.043321653	0.082064186	0.290925512
862	c3.loc251	3	252	20367786	20617786	0.11645035	0.399429664	0.844710462	1.213753441	1.220251996	0.104207459	0.30547875
863	c3.loc252	3	253	20423601	20673601	0.115140006	0.409579554	0.745885597	1.145747866	1.395779917	0.138738438	0.295147844
864	c3.loc253	3	254	20479416	20729416	0.113322056	0.407269693	0.647192908	1.078000929	1.506379505	0.172453316	0.256747925
865	Chr3R.82	3	254.3687799	20500000	20749999	0.11189978	0.404476434	0.614204572	1.054901576	1.5452033	0.182762577	0.240234266
866	c3.loc254	3	255	20561222	20811222	0.102390512	0.394781354	0.627746301	1.053336244	1.589886023	0.209253194	0.22171341
867	c3.loc255	3	256	20658212	20908212	0.061159932	0.369718802	0.624628636	1.051248116	1.599870983	0.228506301	0.19309636
868	Chr3R.83	3	256.9463641	20750000	20999999	0.024898666	0.306917442	0.609184231	0.99854185	1.561126132	0.231137473	0.144283505
869	Chr3R.84	3	256.9463642	2.10E+07	21249999	0.024898666	0.306917442	0.609184231	0.99854185	1.561126132	0.231137473	0.144283505
870	c3.loc256	3	257	21005541	21255541	0.027889034	0.312902573	0.604662623	0.998809445	1.571475556	0.238612021	0.140696257
871	c3.loc257	3	258	21108861	21358861	0.127924013	0.429678324	0.42399841	0.885711157	1.621489664	0.440094831	0.059611055
872	c3.loc258	3	259	21212181	21462181	0.230062756	0.520419884	0.262647057	0.770039317	1.682092737	0.642561651	0.011786699
873	Chr3R.85	3	259.3660338	21250000	21499999	0.260579765	0.536601627	0.211658295	0.722970777	1.683292934	0.697665287	0.001060385
874	c3.loc259	3	260	21364898	21614898	0.365611682	0.623674269	0.179287617	0.716369769	1.714970262	0.906937611	0.006701401
875	Chr3R.86	3	260.7454405	21500000	21749999	0.482435001	0.715082145	0.127089531	0.70649709	1.689672914	1.075264276	0.013382151
876	c3.loc260	3	261	21530737	21780737	0.460300933	0.689734666	0.143187921	0.711239009	1.799545401	1.042789755	0.020577992
877	c3.loc261	3	262	21651485	21901485	0.334321464	0.525555561	0.211917541	0.719560282	2.300534484	0.843421073	0.047362538
878	Chr3R.87	3	262.8158756	21750000	21999999	0.230087108	0.363685184	0.25606805	0.700457364	2.634181371	0.660272558	0.058573665
879	c3.loc262	3	263	21776882	22026882	0.225392172	0.369973814	0.279214604	0.733909522	2.875538261	0.667607413	0.061502932
880	c3.loc263	3	264	21922885	22172885	0.20039154	0.40662425	0.35736069	0.859362774	3.504405447	0.705387994	0.070537331
881	Chr3R.88	3	264.5281701	2.20E+07	22249999	0.174541378	0.393361537	0.364040935	0.841290417	3.39594459	0.710105966	0.07137253
882	c3.loc264	3	265	22091422	22341422	0.195122997	0.410061731	0.386384221	0.897128146	3.618347851	0.799268323	0.077450355
883	Chr3R.89	3	265.818411	22250000	22499999	0.230208776	0.426837087	0.426080907	0.977649395	3.819130301	0.917680718	0.063581367
884	c3.loc265	3	266	22272684	22522684	0.232128284	0.399791474	0.425809851	0.9552144	3.812416753	0.895408954	0.069410018
885	c3.loc266	3	267	22397609	22647609	0.25451068	0.288690636	0.414554196	0.835443265	3.739150451	0.798407059	0.100797721
886	Chr3R.90	3	267.8196145	22500000	22749999	0.266276659	0.216736578	0.362395791	0.68913674	3.484513019	0.71943887	0.100455453
887	c3.loc267	3	268	22520041	22770041	0.257866742	0.221448977	0.361084488	0.682815955	3.467525465	0.712941681	0.100802507
888	c3.loc268	3	269	22631147	22881147	0.195177177	0.238205181	0.367237055	0.682499464	3.463374593	0.622123457	0.091384427
889	c3.loc269	3	270	22742253	22992253	0.126106185	0.243916585	0.342970066	0.65550705	3.343301605	0.517026826	0.074957066
890	Chr3R.91	3	270.0697195	22750000	22999999	0.122953564	0.244723038	0.340781136	0.654008215	3.339830223	0.513317041	0.074075929
891	c3.loc270	3	271	22849023	23099023	0.167605447	0.269732349	0.476748657	0.828143657	3.951703551	0.5301865	0.070568943
892	c3.loc271	3	272	22955468	23205468	0.215804225	0.283148513	0.595424006	0.958136709	4.451293551	0.549080482	0.056233747
893	Chr3R.92	3	272.4183581	2.30E+07	23249999	0.234629735	0.276443861	0.637168734	0.989490813	4.606466879	0.555080647	0.049435005
894	c3.loc272	3	273	23052770	23302770	0.250020785	0.266252706	0.642941726	0.977143725	4.281921299	0.571943561	0.053223536
895	c3.loc273	3	274	23143498	23393498	0.266917488	0.234229835	0.698320633	0.974541495	3.846402081	0.587008887	0.049156119
896	c3.loc274	3	275	23234226	23484226	0.254805288	0.196089027	0.64549767	0.898853555	3.143484581	0.596830293	0.043251561
897	Chr3R.93	3	275.1738586	23250000	23499999	0.253618991	0.192595594	0.631468818	0.884895597	3.037211509	0.601245025	0.042379855
898	c3.loc275	3	276	23324102	23574102	0.338039459	0.181354413	0.626178399	0.82107373	2.830573746	0.70692334	0.057933423
899	c3.loc276	3	277	23413800	23663800	0.431368564	0.15660487	0.595624238	0.691002461	2.534127382	0.803627243	0.072943892
900	Chr3R.94	3	277.9610065	23500000	23749999	0.516874185	0.120061831	0.5775225	0.57140893	2.25038759	0.847134479	0.07885445
901	c3.loc277	3	278	23503010	23753010	0.512968484	0.121466796	0.571993286	0.568834094	2.239868258	0.845356845	0.079501736
902	c3.loc278	3	279	23580222	23830222	0.469511961	0.150526011	0.447210891	0.467396907	1.958189169	0.808648433	0.062844809
903	c3.loc279	3	280	23657434	23907434	0.401821219	0.163457594	0.33714192	0.382033083	1.736865701	0.775081052	0.052925741
904	c3.loc280	3	281	23734646	23984646	0.250395154	0.125612324	0.210450676	0.296243569	1.541996001	0.673053406	0.033167557
905	Chr3R.95	3	281.1988536	23750000	23999999	0.224427903	0.119728472	0.185287327	0.279303974	1.511921154	0.649946052	0.030303036
906	c3.loc281	3	282	23785459	24035459	0.216219216	0.116453598	0.159444545	0.244292841	1.577668902	0.653469017	0.06406934
907	c3.loc282	3	283	23829720	24079720	0.196554141	0.101444249	0.122435265	0.188532397	1.656250979	0.627799694	0.130364949
908	c3.loc283	3	284	23873981	24123981	0.175096409	0.083716527	0.086622381	0.132440971	1.729984946	0.606520714	0.218167883
909	c3.loc284	3	285	23918241	24168241	0.151493472	0.072688681	0.055563559	0.088072388	1.794076892	0.560949042	0.304206135
910	c3.loc285	3	286	23962502	24212502	0.122445003	0.05950781	0.032184904	0.062370669	1.867591864	0.525250983	0.403200126
911	Chr3R.96	3	286.8471916	2.40E+07	24249999	0.100062704	0.051111651	0.010507335	0.037530518	1.894015573	0.479808446	0.469791012
912	c3.loc286	3	287	24036879	24286879	0.098345606	0.047458623	0.014524747	0.042776787	1.856049688	0.487711163	0.492085048
913	Chr3R.97	3	287.8830625	24250000	24499999	0.088372903	0.012229891	0.027585274	0.041592018	1.490022718	0.515661687	0.595839477
914	c3.loc287	3	288	24256220	24506220	0.091464926	0.015765685	0.032423319	0.048956709	1.476865124	0.523854563	0.620750717
915	c3.loc288	3	289	24309417	24559417	0.115159373	0.046747265	0.06307648	0.095191752	1.426144841	0.569664984	0.78882993
916	c3.loc289	3	290	24362614	24612614	0.139512385	0.070105636	0.098363656	0.149880067	1.324611167	0.63958787	0.954806704
917	c3.loc290	3	291	24415811	24665811	0.146202809	0.092024732	0.128839776	0.205185232	1.218124865	0.680253289	1.115762025
918	c3.loc291	3	292	24469008	24719008	0.142802063	0.117388691	0.157237703	0.269585778	1.079976751	0.697581633	1.216104874
919	Chr3R.98	3	292.5825856	24500000	24749999	0.135134163	0.129088182	0.171455059	0.305879615	1.01086624	0.696355279	1.248005305
920	c3.loc292	3	293	24527492	24777492	0.142366712	0.14190757	0.18793455	0.319715327	1.073763934	0.705777403	1.31067471
921	c3.loc293	3	294	24593356	24843356	0.151437691	0.151132078	0.225141905	0.353713039	1.216727744	0.737316126	1.455891051
922	c3.loc294	3	295	24659220	24909220	0.138233501	0.148480364	0.251427712	0.381255798	1.322182872	0.725422075	1.574510666
923	c3.loc295	3	296	24725084	24975084	0.100072129	0.149941853	0.240626388	0.391171021	1.336152563	0.674345951	1.669070797
924	Chr3R.99	3	296.3782795	24750000	24999999	0.079975181	0.146426559	0.23173718	0.392423002	1.316511335	0.640070694	1.685177292
925	c3.loc296	3	297	24825732	25075732	0.070479687	0.226759279	0.248035211	0.470990921	1.111347324	0.573223905	1.78422393
926	c3.loc297	3	298	24947544	25197544	0.042775414	0.345013357	0.257404716	0.586669701	0.709155348	0.436828935	1.905678191
927	Chr3R.100	3	298.4306269	2.50E+07	25249999	0.025858106	0.389669281	0.245026088	0.617384372	0.556658848	0.361857155	1.928983236
928	Chr3R.101	3	298.430627	25250000	25499999	0.025858106	0.389669281	0.245026088	0.617384372	0.556658848	0.361857155	1.928983236
929	c3.loc298	3	299	25304284	25554284	0.054566763	0.354546647	0.312228033	0.653036765	0.580901843	0.451145566	2.070058981
930	c3.loc299	3	300	25399625	25649625	0.087836987	0.294286808	0.407347375	0.701150729	0.621648045	0.569910111	2.283501144
931	c3.loc300	3	301	25494967	25744967	0.112654138	0.212238328	0.506590461	0.748130039	0.658871295	0.676600963	2.393321014
932	Chr3R.102	3	301.0527893	25500000	25749999	0.113923925	0.209095441	0.512004801	0.753086694	0.659415598	0.681042263	2.40323491
933	c3.loc301	3	302	25554114	25804114	0.118804421	0.28296974	0.583137429	0.930880014	0.581622256	0.710037129	2.661027984
934	c3.loc302	3	303	25611245	25861245	0.117089796	0.363681932	0.645644944	1.107932608	0.466855067	0.706114476	2.803750719
935	c3.loc303	3	304	25668376	25918376	0.115787201	0.460865615	0.728043869	1.330470141	0.363073427	0.710276854	2.908133416
936	c3.loc304	3	305	25725506	25975506	0.101857919	0.574449537	0.782014231	1.524037841	0.265336201	0.66874139	2.942617795
937	Chr3R.103	3	305.4287246	25750000	25999999	0.089843509	0.624605292	0.790131218	1.595250186	0.230063724	0.631104541	2.828922278
938	c3.loc305	3	306	25883451	26133451	0.079524841	0.693401619	0.814254523	1.695169394	0.184360792	0.545090445	2.839049248
939	Chr3R.104	3	306.4989157	2.60E+07	26249999	0.068336969	0.752077734	0.819309432	1.749339119	0.147371798	0.465259641	2.820760216
940	c3.loc306	3	307	26165249	26415249	0.085835877	0.700833861	0.777929958	1.653762487	0.15168128	0.518710874	2.697111144
941	Chr3R.105	3	307.2569891	26250000	26499999	0.092206264	0.665926959	0.749827753	1.585733057	0.153567682	0.542895306	2.58302495
942	c3.loc307	3	308	26418265	26668265	0.088827068	0.683234691	0.802630604	1.660118186	0.145005037	0.498699855	2.826072044
943	Chr3R.106	3	308.3609134	26500000	26749999	0.082617258	0.680409263	0.812325334	1.676136699	0.141108972	0.468641646	2.910159075
944	c3.loc308	3	309	26585722	26835722	0.132449921	0.688197097	0.807100859	1.655496081	0.103975421	0.498004792	2.876218844
945	c3.loc309	3	310	26719854	26969854	0.259837588	0.683497537	0.787079568	1.575333745	0.048082673	0.542460904	2.778687481
946	Chr3R.107	3	310.2247476	26750000	26999999	0.291343224	0.675227678	0.775155285	1.540399558	0.038539213	0.550069099	2.737578568
947	c3.loc310	3	311	26815301	27065301	0.467522128	0.698214808	0.916375352	1.647324813	0.053034534	0.671263645	2.857114181
948	c3.loc311	3	312	26899534	27149534	0.758585833	0.70162508	1.080111294	1.667084202	0.076182007	0.868120151	2.909001413
949	c3.loc312	3	313	26983767	27233767	0.938371775	0.668159436	1.178608356	1.652565677	0.093316683	1.015545108	2.846476788
950	Chr3R.108	3	313.192714	2.70E+07	27249999	0.959969852	0.663888144	1.195646782	1.651363654	0.095893595	1.037439872	2.829562226
951	Chr3R.109	3	313.8770893	27250000	27499999	1.033003799	0.749368778	1.272201818	1.722643034	0.009568908	1.314085852	2.921910609
952	c3.loc313	3	314	27257091	27507091	1.041198735	0.757734931	1.270110641	1.714583752	0.013894161	1.30760759	2.8708101
953	c3.loc314	3	315	27314785	27564785	1.048794031	0.795359549	1.282833506	1.713100752	0.052710454	1.226037125	2.475780584
954	c3.loc315	3	316	27372479	27622479	1.096772727	0.815964483	1.352821983	1.748459134	0.083797284	1.186544124	2.109266103
955	c3.loc316	3	317	27430174	27680174	1.099587161	0.781099395	1.39747358	1.713278442	0.108866442	1.161854068	1.753115616
956	c3.loc317	3	318	27487868	27737868	1.101333423	0.726910725	1.43569308	1.651295345	0.126299207	1.15737698	1.371823531
957	Chr3R.110	3	318.2102699	27500000	27749999	1.099709629	0.714395997	1.449400818	1.650266237	0.126608958	1.155723124	1.310959154
958	c3.loc318	3	319	27563914	27813914	1.126162129	0.684980438	1.465769131	1.588431057	0.174283674	1.171032756	1.153439456
959	c3.loc319	3	320	27644846	27894846	1.157678757	0.630305927	1.483457569	1.506072762	0.236816105	1.177949452	0.945081458
960	c3.loc320	3	321	27725779	27975779	1.155574784	0.470600712	1.492812051	1.377019557	0.27173236	1.159777252	0.72112815
961	Chr3R.111	3	321.2992726	27750000	27999999	1.153077566	0.418352099	1.496058074	1.341821491	0.283521031	1.15269306	0.654452614
962	c3.loc321	3	322	27832806	28082806	1.152264665	0.313047936	1.506359803	1.270278515	0.341280862	1.192332609	0.575561939
963	c3.loc322	3	323	27950978	28200978	1.166747138	0.14650805	1.520801397	1.147207785	0.389448454	1.260379415	0.468753056
964	Chr3R.112	3	323.4148326	2.80E+07	28249999	1.181543856	0.088211254	1.527044209	1.102068013	0.40449252	1.292359916	0.438279898
965	c3.loc323	3	324	28109463	28359463	1.153180022	0.09066912	1.594048003	1.115270866	0.475688856	1.354623353	0.552150478
966	Chr3R.113	3	324.7512735	28250000	28499999	1.10882472	0.088511452	1.672761557	1.11472305	0.565027626	1.421881147	0.684804874
967	c3.loc324	3	325	28290888	28540888	1.075220646	0.093947846	1.658140477	1.142633625	0.556976427	1.400671173	0.764129852
968	c3.loc325	3	326	28455280	28705280	0.870768605	0.145523401	1.556813244	1.30805297	0.519640803	1.28213614	1.092590601
969	Chr3R.114	3	326.2720263	28500000	28749999	0.806363382	0.162081916	1.527943826	1.350084172	0.499412938	1.240552612	1.146128115
970	c3.loc326	3	327	28620509	28870509	0.643123799	0.211096416	1.45013973	1.359801946	0.3617421	0.993065262	1.227602476
971	Chr3R.115	3	327.7822206	28750000	28999999	0.347304699	0.249002301	1.299102239	1.341270893	0.234397583	0.555043346	1.288383417
972	c3.loc327	3	328	28802177	29052177	0.356538493	0.237975981	1.289523823	1.341309295	0.248987557	0.55344196	1.289932423
973	Chr3R.116	3	328.8256715	2.90E+07	29249999	0.407558569	0.213215058	1.261207712	1.340937154	0.304267606	0.54836069	1.295012225
974	c3.loc328	3	329	29035773	29285773	0.399092902	0.216381218	1.258668764	1.342793492	0.325341431	0.545014883	1.286311218
975	c3.loc329	3	330	29240983	29490983	0.357164491	0.267721905	1.21855317	1.36375821	0.488667132	0.509007629	1.196399702
976	Chr3R.117	3	330.0439374	29250000	29499999	0.355476666	0.270573591	1.216317822	1.364725543	0.496007744	0.5071124	1.191378148
977	c3.loc330	3	331	29396508	29646508	0.334459188	0.361092311	1.212102954	1.373489592	0.455838792	0.484582871	1.10845424
978	Chr3R.118	3	331.6753446	29500000	29749999	0.342935017	0.435629776	1.217145382	1.37167382	0.436084831	0.470710268	1.045142214
979	c3.loc331	3	332	29628875	29878875	0.375616061	0.443723122	1.270413298	1.36943029	0.426501197	0.503478481	1.036509728
980	Chr3R.119	3	332.3051318	29750000	29999999	0.409798922	0.452181934	1.324680226	1.370749838	0.416669523	0.540803514	1.029491727
981	Chr3R.121	3	332.8585814	30250000	30499999	0.876585267	0.396025037	1.591777189	1.542649469	0.487447702	1.079959515	0.992881594
982	c3.loc332	3	333	30313878	30563878	0.866208686	0.410151134	1.572112881	1.568977429	0.497829859	1.063248409	1.050625798
983	Chr3R.122	3	333.4120503	30500000	30749999	0.83790126	0.421678202	1.521494022	1.627308546	0.514714977	1.025561442	1.197845365
984	Chr3R.123	3	333.4120504	30750000	30999999	0.83790126	0.421678202	1.521494022	1.627308546	0.514714977	1.025561442	1.197845365
985	Chr3R.124	3	333.9656674	3.10E+07	31249999	0.850066174	0.447457194	1.525001514	1.624338716	0.453668112	1.03118681	1.206029386
986	Chr3R.125	3	333.9656675	31250000	31499999	0.850066174	0.447457194	1.525001514	1.624338716	0.453668112	1.03118681	1.206029386
987	c3.loc333	3	334	31260333	31510333	0.851298589	0.450591167	1.524961769	1.626342952	0.455317721	1.031640606	1.213558385
988	Chr3R.126	3	334.7962597	31500000	31749999	0.890736113	0.559577752	1.520527704	1.686105972	0.517194175	1.043780123	1.41957781
989	Chr3R.127	3	334.7962598	31750000	31999999	0.890736113	0.559577752	1.520527704	1.686105972	0.517194175	1.043780123	1.41957781
990	ChrX.14	X	1	3500000	3749999	0.078032364	0.916857544	0.202965045	0.995769034	0.066262238	0.177665981	0.142274178
991	ChrX.15	X	1.0000001	3750000	3999999	0.078032364	0.916857544	0.202965045	0.995769034	0.066262238	0.177665981	0.142274178
992	cX.loc1	X	2	3882401	4132401	0.034294941	0.905561867	0.47583088	1.415617986	0.15993176	0.104227472	0.405177403
993	ChrX.16	X	2.888189465	4.00E+06	4249999	0.013855978	0.895861387	0.779505059	1.798024078	0.232216359	0.048023999	0.530183854
994	cX.loc2	X	3	4014162	4264162	0.018232901	0.974391476	0.776395546	1.841304552	0.241271662	0.05619197	0.570201947
995	cX.loc3	X	4	4140823	4390823	0.074657462	1.597568317	0.723097014	2.184083896	0.282051671	0.150641143	0.826818855
996	ChrX.17	X	4.861949614	4250000	4499999	0.130871998	1.899149554	0.625296057	2.336669452	0.30037913	0.231909746	0.958948076
997	ChrX.18	X	4.861949714	4500000	4749999	0.130871998	1.899149554	0.625296057	2.336669452	0.30037913	0.231909746	0.958948076
998	ChrX.19	X	4.861949814	4750000	4999999	0.130871998	1.899149554	0.625296057	2.336669452	0.30037913	0.231909746	0.958948076
999	cX.loc4	X	5	4760220	5010220	0.139917879	1.912529587	0.606982629	2.30971152	0.3002921	0.246387176	0.946121664
1000	cX.loc5	X	6	4834255	5084255	0.178294536	1.948909935	0.492636802	2.130075807	0.321235104	0.316258561	0.826896434
1001	cX.loc6	X	7	4908290	5158290	0.226824662	1.945734328	0.357778657	1.85648001	0.302144677	0.398168407	0.685403707
1002	cX.loc7	X	8	4982325	5232325	0.272176378	1.948651248	0.23556392	1.60242275	0.266016337	0.482800409	0.547575846
1003	ChrX.20	X	8.238734632	5.00E+06	5249999	0.286075717	1.960924869	0.210167094	1.555035278	0.255312156	0.501357975	0.531762855
1004	ChrX.21	X	8.238734732	5250000	5499999	0.286075717	1.960924869	0.210167094	1.555035278	0.255312156	0.501357975	0.531762855
1005	cX.loc8	X	9	5363071	5613071	0.243197543	1.912782764	0.254607179	1.645563928	0.325475587	0.469247582	0.528661942
1006	ChrX.22	X	9.921885149	5500000	5749999	0.194066073	1.784918903	0.288568639	1.621522496	0.371806304	0.435467419	0.508822525
1007	ChrX.23	X	9.921885249	5750000	5999999	0.194066073	1.784918903	0.288568639	1.621522496	0.371806304	0.435467419	0.508822525
1008	cX.loc9	X	10	5755789	6005789	0.189291041	1.786143245	0.297660376	1.644260341	0.370014703	0.425022179	0.518479386
1009	cX.loc10	X	11	5829904	6079904	0.140519665	1.986190434	0.448237119	2.009961342	0.34903838	0.282313052	0.769649464
1010	cX.loc11	X	12	5904019	6154019	0.085421015	2.057867377	0.595909613	2.327739055	0.316733909	0.158043539	0.960869484
1011	cX.loc12	X	13	5978134	6228134	0.035132214	2.021360582	0.743007625	2.584785466	0.284285014	0.063018318	1.109389657
1012	ChrX.24	X	13.29501889	6.00E+06	6249999	0.024160606	2.006636563	0.788733004	2.644501666	0.275062123	0.044250501	1.140758917
1013	ChrX.25	X	13.29960987	6250000	6499999	0.02406206	2.006410733	0.788779493	2.644070403	0.275123816	0.044103993	1.140267554
1014	cX.loc13	X	14	6312239	6562239	0.044096794	1.993801876	0.675540085	2.431882672	0.198303748	0.045297675	1.058157597
1015	cX.loc14	X	15	6401103	6651103	0.082385757	1.989261946	0.503526842	2.116810198	0.090943007	0.052060639	0.965395068
1016	cX.loc15	X	16	6489968	6739968	0.114166888	1.851227964	0.349030406	1.771622161	0.019196675	0.052403733	0.85486456
1017	ChrX.26	X	16.11288834	6500000	6749999	0.11379333	1.82262169	0.342197915	1.739628365	0.016222435	0.051296638	0.841126706
1018	ChrX.27	X	16.11288844	6750000	6999999	0.11379333	1.82262169	0.342197915	1.739628365	0.016222435	0.051296638	0.841126706
1019	ChrX.28	X	16.11288854	7.00E+06	7249999	0.11379333	1.82262169	0.342197915	1.739628365	0.016222435	0.051296638	0.841126706
1020	cX.loc16	X	17	7039307	7289307	0.098500499	1.965028563	0.446191361	2.014392468	0.055821316	0.03947173	0.941625442
1021	cX.loc17	X	18	7083616	7333616	0.08546964	2.087607647	0.513340327	2.211174678	0.091376349	0.032011639	1.000535721
1022	cX.loc18	X	19	7127925	7377925	0.070266674	2.217899888	0.590721101	2.427945239	0.132284529	0.025994419	1.090866632
1023	cX.loc19	X	20	7172234	7422234	0.052338342	2.318572934	0.654480242	2.606217457	0.174378804	0.022692851	1.147959139
1024	cX.loc20	X	21	7216543	7466543	0.02730886	2.302462012	0.690966774	2.668330748	0.203326614	0.019035822	1.151095156
1025	ChrX.29	X	21.75506102	7250000	7499999	0.016130802	2.360100208	0.716813147	2.747563038	0.227776322	0.01661382	1.205333181
1026	ChrX.30	X	21.75506112	7500000	7749999	0.016130802	2.360100208	0.716813147	2.747563038	0.227776322	0.01661382	1.205333181
1027	cX.loc21	X	22	7511048	7761048	0.022165331	2.402676464	0.714598387	2.741685416	0.236279216	0.018195474	1.197525178
1028	cX.loc22	X	23	7556153	7806153	0.044929707	2.536612861	0.718060654	2.726186676	0.246798435	0.030176191	1.206453143
1029	cX.loc23	X	24	7601259	7851259	0.068710422	2.657102054	0.682005441	2.667826951	0.245858495	0.034986133	1.207831271
1030	cX.loc24	X	25	7646365	7896365	0.085127829	2.727901821	0.641251885	2.627225101	0.235952036	0.038250726	1.226751921
1031	cX.loc25	X	26	7691471	7941471	0.096549479	2.685557254	0.564555692	2.511864991	0.22270269	0.035092234	1.188263595
1032	cX.loc26	X	27	7736577	7986577	0.107454633	2.631283334	0.471473621	2.382895466	0.190021598	0.023771624	1.173298378
1033	ChrX.31	X	27.29758211	7750000	7999999	0.106832969	2.576029076	0.449804522	2.326498328	0.182806114	0.021489392	1.160347758
1034	cX.loc27	X	28	7847969	8097969	0.078850542	2.223003699	0.409323329	2.096172839	0.237096567	0.017197714	0.932925686
1035	cX.loc28	X	29	7987443	8237443	0.047282587	1.71558283	0.330964815	1.666344451	0.309485951	0.011303952	0.54651416
1036	ChrX.32	X	29.09002628	8.00E+06	8249999	0.046512641	1.689431848	0.325932914	1.638228346	0.308906096	0.011041514	0.5264582
1037	ChrX.33	X	29.09002638	8250000	8499999	0.046512641	1.689431848	0.325932914	1.638228346	0.308906096	0.011041514	0.5264582
1038	cX.loc29	X	30	8283767	8533767	0.062599813	1.712608305	0.34619038	1.650539769	0.316952846	0.022051045	0.588540622
1039	cX.loc30	X	31	8320874	8570874	0.074043449	1.730137469	0.354433964	1.665663147	0.324009832	0.027567074	0.670909251
1040	cX.loc31	X	32	8357982	8607982	0.07725863	1.701553995	0.365729135	1.670955659	0.323106585	0.028241986	0.741384746
1041	cX.loc32	X	33	8395090	8645090	0.06960836	1.636249948	0.373601219	1.654826549	0.327513096	0.021845077	0.785718411
1042	cX.loc33	X	34	8432198	8682198	0.066551973	1.58239622	0.379348767	1.6150544	0.328828035	0.018317755	0.82345993
1043	cX.loc34	X	35	8469305	8719305	0.063437102	1.506465848	0.350983842	1.517571269	0.307039115	0.012709507	0.851679765
1044	ChrX.34	X	35.82716196	8500000	8749999	0.055978157	1.453441956	0.349259733	1.492091857	0.305015127	0.006150177	0.889378512
1045	ChrX.35	X	35.82716206	8750000	8999999	0.055978157	1.453441956	0.349259733	1.492091857	0.305015127	0.006150177	0.889378512
1046	cX.loc35	X	36	8754962	9004962	0.054869204	1.436508373	0.352645137	1.485021648	0.307844288	0.008230515	0.881607326
1047	cX.loc36	X	37	8783674	9033674	0.047031435	1.365815902	0.404564865	1.531496914	0.359001424	0.022794528	0.895672724
1048	cX.loc37	X	38	8812385	9062385	0.042488143	1.275022476	0.451775137	1.538414124	0.408670574	0.040676326	0.902921385
1049	cX.loc38	X	39	8841097	9091097	0.038107277	1.205786711	0.50252881	1.557732691	0.456203957	0.052365533	0.92768444
1050	cX.loc39	X	40	8869808	9119808	0.045633207	1.101401198	0.556271137	1.56470984	0.496218104	0.079431643	0.928467342
1051	cX.loc40	X	41	8898520	9148520	0.054805959	1.004356969	0.611161038	1.534757379	0.556752821	0.105449338	0.9161512
1052	cX.loc41	X	42	8927232	9177232	0.063718533	0.918380871	0.655862462	1.522992345	0.615557381	0.127682528	0.896770062
1053	cX.loc42	X	43	8955943	9205943	0.073681441	0.84018575	0.703815426	1.543898125	0.672923442	0.145763586	0.889597628
1054	cX.loc43	X	44	8984655	9234655	0.087132533	0.747013081	0.736899722	1.513945818	0.711610015	0.168994599	0.870548355
1055	cX.loc44	X	45	9013367	9263367	0.119320226	0.626747471	0.775801119	1.429087018	0.70730012	0.220474233	0.843991203
1056	cX.loc45	X	46	9042078	9292078	0.149771556	0.555525868	0.824877907	1.410157458	0.779169964	0.265528235	0.828101036
1057	cX.loc46	X	47	9070790	9320790	0.176758654	0.439267688	0.870722212	1.354338347	0.832511224	0.290720645	0.786229879
1058	cX.loc47	X	48	9099502	9349502	0.212041252	0.364570096	0.883470276	1.282284357	0.843514039	0.328220376	0.754832372
1059	cX.loc48	X	49	9128213	9378213	0.245885575	0.276610861	0.902611977	1.191866911	0.871207445	0.36823459	0.709285938
1060	cX.loc49	X	50	9156925	9406925	0.277685949	0.225588577	0.909584112	1.12817407	0.853534288	0.407370758	0.687148755
1061	cX.loc50	X	51	9185636	9435636	0.323569453	0.179187833	0.930505722	1.086444392	0.863213142	0.452434314	0.649186042
1062	cX.loc51	X	52	9214348	9464348	0.361827008	0.130560923	0.920999684	0.996221969	0.842883044	0.490943348	0.613510687
1063	cX.loc52	X	53	9243060	9493060	0.402023298	0.083989483	0.919281222	0.926491691	0.840293225	0.518049005	0.569172298
1064	ChrX.37	X	53.24170735	9250000	9499999	0.40610209	0.076729441	0.91644426	0.910309827	0.840704364	0.519041399	0.554979717
1065	ChrX.38	X	53.24170745	9500000	9749999	0.40610209	0.076729441	0.91644426	0.910309827	0.840704364	0.519041399	0.554979717
1066	cX.loc53	X	54	9525785	9775785	0.401621834	0.08617015	0.927082891	0.927197727	0.857917307	0.531815121	0.618638649
1067	cX.loc54	X	55	9559790	9809790	0.394682694	0.099089303	0.923771864	0.933060876	0.880426928	0.548868865	0.71168808
1068	cX.loc55	X	56	9593795	9843795	0.383079993	0.100377887	0.917314077	0.925321065	0.894588054	0.565560465	0.781885618
1069	cX.loc56	X	57	9627799	9877799	0.369573798	0.103078429	0.900390325	0.907112615	0.883882602	0.576735561	0.853804903
1070	cX.loc57	X	58	9661804	9911804	0.352610446	0.103407509	0.883175915	0.898611138	0.874971745	0.568655253	0.920624547
1071	cX.loc58	X	59	9695809	9945809	0.310666336	0.099572132	0.837936911	0.865162675	0.850084865	0.532011052	0.961026038
1072	cX.loc59	X	60	9729814	9979814	0.277354925	0.090005418	0.783561719	0.812539189	0.839709846	0.499973023	0.975954274
1073	ChrX.39	X	60.59361994	9750000	9999999	0.251670228	0.082009251	0.73834727	0.769029603	0.831350362	0.470728922	0.958522774
1074	cX.loc60	X	61	9798514	10048514	0.229586962	0.097946526	0.717444356	0.772255056	0.788363493	0.459242127	1.029780786
1075	cX.loc61	X	62	9917895	10167895	0.176188755	0.13935624	0.672079054	0.792094938	0.701316927	0.425021154	1.19782277
1076	ChrX.40	X	62.68775105	1.00E+07	10249999	0.137313897	0.172324251	0.629663216	0.805344996	0.655917145	0.38141428	1.279713039
1077	cX.loc62	X	63	10015929	10265929	0.126973826	0.198406882	0.629735007	0.838477422	0.64372917	0.366837905	1.330060957
1078	cX.loc63	X	64	10066946	10316946	0.094557121	0.300354933	0.612249477	0.94751633	0.610613649	0.312654535	1.495462506
1079	cX.loc64	X	65	10117963	10367963	0.068376104	0.381727876	0.586972507	1.012214522	0.576872165	0.263678587	1.575440021
1080	cX.loc65	X	66	10168980	10418980	0.044471458	0.48316188	0.561509313	1.07800162	0.525483001	0.21937402	1.67056964
1081	cX.loc66	X	67	10219996	10469996	0.02228501	0.588574623	0.529404626	1.135040773	0.487023073	0.167182661	1.730402139
1082	ChrX.41	X	67.58810529	10250000	10499999	0.011938578	0.642739517	0.505774712	1.161547919	0.461811181	0.136144688	1.74950102
1083	cX.loc67	X	68	10368044	10618044	0.028002903	0.563422103	0.514113035	1.095530372	0.44227534	0.188567866	1.63511568
1084	ChrX.42	X	68.46043105	10500000	10749999	0.04739766	0.455666869	0.523085829	1.012221714	0.421751228	0.246138577	1.456522182
1085	cX.loc68	X	69	10535899	10785899	0.044407954	0.46902455	0.517610739	1.009378155	0.414668932	0.235259619	1.443331856
1086	cX.loc69	X	70	10602434	10852434	0.03795496	0.507583225	0.502746744	1.011002484	0.402353019	0.219077367	1.45760592
1087	cX.loc70	X	71	10668968	10918968	0.030171563	0.541584715	0.481843858	1.004913866	0.362264683	0.202009097	1.473149687
1088	cX.loc71	X	72	10735503	10985503	0.023337609	0.574030419	0.45128284	0.992580395	0.331752057	0.173968963	1.458613277
1089	cX.loc72	X	73	10802037	11052037	0.017140872	0.59994364	0.42422193	0.975928012	0.29872513	0.146346333	1.449029006
1090	cX.loc73	X	74	10868572	11118572	0.014187387	0.625343656	0.401649815	0.966568307	0.25667226	0.123392866	1.42812987
1091	cX.loc74	X	75	10935106	11185106	0.010969733	0.642927506	0.374086402	0.951853624	0.222937963	0.100379795	1.400698007
1092	ChrX.44	X	75.97532876	1.10E+07	11249999	0.00881558	0.649911309	0.346447436	0.932904367	0.191632285	0.078524968	1.363943582
1093	cX.loc75	X	76	11001097	11251097	0.008852009	0.649529351	0.349099052	0.935501404	0.192841379	0.078667304	1.364808683
1094	cX.loc76	X	77	11045564	11295564	0.021159012	0.732947114	0.387270584	1.053090519	0.190584302	0.066205858	1.455188289
1095	cX.loc77	X	78	11090031	11340031	0.029722727	0.804510161	0.446258366	1.202388979	0.191944177	0.058185105	1.577696763
1096	cX.loc78	X	79	11134498	11384498	0.037841863	0.865255556	0.494625796	1.318341982	0.195118318	0.049198483	1.650692957
1097	cX.loc79	X	80	11178965	11428965	0.040441745	0.927049577	0.512369865	1.393306941	0.18643194	0.032125397	1.701869359
1098	cX.loc80	X	81	11223432	11473432	0.039641778	0.980769489	0.536390232	1.474790071	0.179395115	0.015387007	1.73672632
1099	ChrX.45	X	81.59746373	11250000	11499999	0.037526402	0.990056615	0.546327457	1.501615828	0.174077129	0.00968595	1.734379263
1100	ChrX.46	X	81.59746383	11500000	11749999	0.037526402	0.990056615	0.546327457	1.501615828	0.174077129	0.00968595	1.734379263
1101	cX.loc81	X	82	11521912	11771912	0.037943669	0.961927471	0.524478309	1.449198696	0.154642293	0.013000337	1.70711943
1102	cX.loc82	X	83	11576350	11826350	0.038219536	0.896017642	0.480590107	1.328767838	0.110323898	0.025682217	1.660306097
1103	cX.loc83	X	84	11630787	11880787	0.037054138	0.849441992	0.437796638	1.232063815	0.081514685	0.031407523	1.595299737
1104	cX.loc84	X	85	11685224	11935224	0.031440329	0.754589459	0.391366104	1.101398665	0.050744576	0.037947865	1.508168993
1105	cX.loc85	X	86	11739661	11989661	0.023454834	0.645210305	0.338851047	0.949411055	0.020773589	0.044484563	1.400238879
1106	ChrX.47	X	86.18990954	11750000	11999999	0.021978938	0.626795337	0.330493927	0.922873018	0.017447473	0.04611181	1.388083502
1107	cX.loc86	X	87	11858750	12108750	0.022342314	0.54884043	0.380235066	0.898730651	0.016398049	0.076051463	1.353153184
1108	cX.loc87	X	88	11992995	12242995	0.008849686	0.389431363	0.433577222	0.862260102	0.013911614	0.100995785	1.297667622
1109	ChrX.48	X	88.05217919	1.20E+07	12249999	0.008430081	0.382055669	0.436583154	0.860275814	0.013696489	0.103389954	1.295872146
1110	cX.loc88	X	89	12136516	12386516	0.010187614	0.436257518	0.31879678	0.762289575	0.00596915	0.044114946	1.35583866
1111	ChrX.49	X	89.78790679	12250000	12499999	0.023721741	0.472932524	0.229582004	0.680759021	0.00493382	0.012818924	1.384696309
1112	ChrX.50	X	89.78790689	12500000	12749999	0.023721741	0.472932524	0.229582004	0.680759021	0.00493382	0.012818924	1.384696309
1113	cX.loc89	X	90	12512780	12762780	0.027464553	0.479329285	0.226120772	0.679971236	0.008085152	0.01300544	1.397172662
1114	cX.loc90	X	91	12573037	12823037	0.06115464	0.536223784	0.209974423	0.680076721	0.027431203	0.017762995	1.47826154
1115	cX.loc91	X	92	12633295	12883295	0.110658653	0.617255798	0.178431699	0.668300047	0.042159365	0.022641332	1.508823031
1116	cX.loc92	X	93	12693552	12943552	0.151364381	0.677948289	0.14729449	0.646741295	0.050927559	0.027096891	1.547787899
1117	cX.loc93	X	94	12753810	13003810	0.192783989	0.730562053	0.117169072	0.62430899	0.062962222	0.029812913	1.59347452
1118	cX.loc94	X	95	12814068	13064068	0.232905389	0.782164457	0.097210495	0.614825809	0.072620104	0.033694898	1.614257127
1119	cX.loc95	X	96	12874325	13124325	0.285174554	0.823780204	0.072502185	0.586015586	0.083830433	0.041163163	1.641397159
1120	cX.loc96	X	97	12934583	13184583	0.3375781	0.871244059	0.048400489	0.55291392	0.086040371	0.051789712	1.649126187
1121	cX.loc97	X	98	12994840	13244840	0.395419385	0.908571359	0.021422389	0.508114677	0.103304213	0.062874486	1.66201861
1122	ChrX.52	X	98.085617	1.30E+07	13249999	0.402078543	0.912557487	0.019037523	0.502252524	0.104857238	0.065150383	1.659589874
1123	cX.loc98	X	99	13160489	13410489	0.513583162	1.002669611	0.007391899	0.456206899	0.160130504	0.095777076	1.728269781
1124	ChrX.53	X	99.50997992	13250000	13499999	0.57191153	1.046402814	0.004121826	0.426682967	0.197023684	0.112466771	1.761872586
1125	cX.loc99	X	100	13275087	13525087	0.598473204	1.031337252	0.011038969	0.392960954	0.240241406	0.115846967	1.755815912
1126	cX.loc100	X	101	13326283	13576283	0.654082105	1.006939528	0.030512716	0.32498528	0.32043637	0.128495044	1.734382066
1127	cX.loc101	X	102	13377479	13627479	0.708094775	1.009150092	0.057881571	0.277725527	0.413528049	0.132818242	1.734953608
1128	cX.loc102	X	103	13428675	13678675	0.748007535	1.000680604	0.091973923	0.238030019	0.498467494	0.13878133	1.719947646
1129	cX.loc103	X	104	13479872	13729872	0.781401645	0.967971288	0.13856175	0.186356354	0.607654645	0.139210839	1.710036399
1130	cX.loc104	X	105	13531068	13781068	0.814168147	0.93770749	0.188673481	0.127453413	0.705395669	0.140366099	1.667612069
1131	cX.loc105	X	106	13582264	13832264	0.81787837	0.921829	0.217129823	0.098137325	0.791043644	0.131945222	1.682694864
1132	cX.loc106	X	107	13633460	13883460	0.842146311	0.89572593	0.274174435	0.069431942	0.883158906	0.126742795	1.646372797
1133	cX.loc107	X	108	13684657	13934657	0.863417964	0.846267945	0.330477334	0.035305547	0.924460531	0.125097861	1.596466452
1134	cX.loc108	X	109	13735853	13985853	0.83815968	0.788212369	0.372703833	0.010066852	0.955861847	0.111896356	1.55097985
1135	ChrX.55	X	109.276319	13750000	13999999	0.835269178	0.777568684	0.385275866	0.005693394	0.9550127	0.108855379	1.53573564
1136	cX.loc109	X	110	13838537	14088537	0.768450812	0.698075491	0.376958915	0.004428045	1.080489613	0.089479706	1.520003301
1137	cX.loc110	X	111	13960880	14210880	0.671645652	0.577358457	0.364454542	0.003509281	1.299359502	0.060447569	1.504246203
1138	ChrX.56	X	111.3197558	1.40E+07	14249999	0.633346494	0.538490495	0.358557583	0.003740827	1.350318285	0.052733586	1.480360322
1139	cX.loc111	X	112	14057284	14307284	0.580221088	0.484267126	0.330335191	0.00417402	1.474774303	0.036214162	1.522839865
1140	cX.loc112	X	113	14141496	14391496	0.488876784	0.388358056	0.286754761	0.004710688	1.66593682	0.017313984	1.583783241
1141	cX.loc113	X	114	14225708	14475708	0.419534976	0.318324427	0.25031468	0.004701589	1.819957136	0.009015446	1.641888776
1142	ChrX.57	X	114.2884594	14250000	14499999	0.399731254	0.29888765	0.24162721	0.004719796	1.84596924	0.007233306	1.655545135
1143	cX.loc114	X	115	14388350	14638350	0.390560966	0.310950863	0.242688934	0.005383789	1.953871342	0.009699545	1.727805711
1144	ChrX.58	X	115.5742207	14500000	14749999	0.390727371	0.326736093	0.248778925	0.00580723	2.054789832	0.008780596	1.793686788
1145	cX.loc115	X	116	14525508	14775508	0.372700631	0.320495428	0.237624427	0.008155887	2.110643553	0.017024118	1.859380951
1146	cX.loc116	X	117	14585419	14835419	0.328519697	0.302760457	0.204271796	0.011551471	2.212706546	0.036300852	1.967982009
1147	cX.loc117	X	118	14645330	14895330	0.280010639	0.276851448	0.169664199	0.011573883	2.267191847	0.059826515	2.030574756
1148	cX.loc118	X	119	14705241	14955241	0.235587499	0.252727084	0.131616034	0.008158578	2.325809582	0.092443995	2.051481215
1149	ChrX.59	X	119.7470925	14750000	14999999	0.205039337	0.227850656	0.104956647	0.00463461	2.341872816	0.118146177	2.0401333
1150	cX.loc119	X	120	14800451	15050451	0.178822136	0.201278208	0.085764526	0.006031825	2.305305041	0.156714608	2.049532191
1151	cX.loc120	X	121	14999939	15249939	0.071580424	0.095240965	0.020167856	0.008501588	2.156398417	0.261744152	2.079508284
1152	ChrX.60	X	121.0003039	1.50E+07	15249999	0.071580424	0.095240965	0.020167856	0.008501588	2.156398417	0.261744152	2.079508284
1153	cX.loc121	X	122	15099473	15349473	0.136638942	0.110676537	0.075294731	0.006627971	2.437053808	0.19240484	1.99537758
1154	cX.loc122	X	123	15198977	15448977	0.204082267	0.120763607	0.14593989	0.012500933	2.64012146	0.140324252	1.890665347
1155	ChrX.61	X	123.5127653	15250000	15499999	0.250864106	0.128539655	0.192990824	0.018761315	2.759324788	0.110193051	1.836359046
1156	cX.loc123	X	124	15271005	15521005	0.26432803	0.130962152	0.210857974	0.024003321	2.767772715	0.112806442	1.824350435
1157	cX.loc124	X	125	15314116	15564116	0.271413934	0.131884637	0.227422602	0.029936933	2.69093522	0.123827004	1.78669276
1158	cX.loc125	X	126	15357228	15607228	0.278166446	0.134836697	0.247790132	0.03635307	2.58431181	0.124625067	1.746147844
1159	cX.loc126	X	127	15400340	15650340	0.289937929	0.139021748	0.269192674	0.039352824	2.459567652	0.110596284	1.705801073
1160	cX.loc127	X	128	15443451	15693451	0.279777719	0.129990084	0.2817633	0.04544706	2.357861824	0.104687416	1.63636843
1161	cX.loc128	X	129	15486563	15736563	0.24849274	0.109703554	0.28251111	0.0499326	2.180121727	0.096160524	1.546559425
1162	ChrX.62	X	129.311678	15500000	15749999	0.249236266	0.110143491	0.288573865	0.051315456	2.154258065	0.09098713	1.536622221
1163	ChrX.63	X	129.3116781	15750000	15999999	0.249236266	0.110143491	0.288573865	0.051315456	2.154258065	0.09098713	1.536622221
1164	cX.loc129	X	130	15810125	16060125	0.244276336	0.103923413	0.302506199	0.063057332	2.265001477	0.124905494	1.579541612
1165	cX.loc130	X	131	15897476	16147476	0.219024494	0.078665847	0.322725901	0.086476953	2.457403657	0.194096899	1.628105351
1166	cX.loc131	X	132	15984826	16234826	0.194021884	0.055667859	0.332224845	0.104321093	2.623497903	0.26460556	1.665796456
1167	ChrX.64	X	132.1737059	1.60E+07	16249999	0.188479729	0.051638249	0.331881186	0.107342828	2.646551341	0.27540602	1.677577181
1168	cX.loc132	X	133	16059176	16309176	0.156639755	0.039964554	0.315708463	0.112398522	2.686059243	0.345937074	1.670212347
1169	cX.loc133	X	134	16130792	16380792	0.119560674	0.025772125	0.287372472	0.1152986	2.719741663	0.436191234	1.652826564
1170	cX.loc134	X	135	16202408	16452408	0.084239746	0.015950412	0.2476573	0.112189225	2.744233597	0.537434559	1.635962845
1171	ChrX.65	X	135.6645382	16250000	16499999	0.064831268	0.008667559	0.225568755	0.109714045	2.732377867	0.604222681	1.598238764
1172	cX.loc135	X	136	16266823	16516823	0.071558692	0.01048701	0.243237787	0.11677259	2.746087844	0.590700105	1.561169014
1173	cX.loc136	X	137	16316973	16566973	0.094333557	0.018851783	0.295479347	0.132146908	2.826756739	0.538612662	1.466317024
1174	cX.loc137	X	138	16367123	16617123	0.114485176	0.02637295	0.343165245	0.146727355	2.837649119	0.470771716	1.351471547
1175	cX.loc138	X	139	16417273	16667273	0.139266751	0.034490498	0.402161275	0.163154152	2.865114585	0.395514621	1.207628183
1176	cX.loc139	X	140	16467423	16717423	0.149110625	0.037758252	0.439069275	0.172823456	2.863084146	0.335308455	1.024194537
1177	ChrX.66	X	140.6495837	16500000	16749999	0.159990104	0.041321902	0.461915529	0.176177419	2.874866459	0.294716378	0.926369963
1178	cX.loc140	X	141	16546664	16796664	0.160203864	0.04271815	0.455553019	0.169881707	2.822047426	0.289649288	0.860541405
1179	cX.loc141	X	142	16679834	16929834	0.161893299	0.044802439	0.44382787	0.158231759	2.6390473	0.259515938	0.658320631
1180	ChrX.67	X	142.5268902	16750000	16999999	0.153977602	0.044088095	0.416983174	0.147233664	2.48260108	0.24425223	0.555828029
1181	cX.loc142	X	143	16919751	17169751	0.184531361	0.062329337	0.413857224	0.130291388	2.396525122	0.187360624	0.57244985
1182	ChrX.68	X	143.2236592	1.70E+07	17249999	0.200222182	0.072237193	0.412817541	0.12084031	2.350503601	0.157783375	0.582140324
1183	cX.loc143	X	144	17026879	17276879	0.217747314	0.085875184	0.421424202	0.124092046	2.352655642	0.162615053	0.621840824
1184	cX.loc144	X	145	17061502	17311502	0.22321386	0.095358533	0.411607372	0.120035016	2.249673427	0.185670355	0.672549602
1185	cX.loc145	X	146	17096125	17346125	0.237342021	0.113445921	0.399267079	0.109067614	2.133152118	0.193035439	0.742928791
1186	cX.loc146	X	147	17130749	17380749	0.252201142	0.125533835	0.392048042	0.100957021	2.018731457	0.194085812	0.796479881
1187	cX.loc147	X	148	17165372	17415372	0.254472986	0.135405255	0.36972291	0.08492963	1.853382233	0.202975644	0.85716233
1188	cX.loc148	X	149	17199995	17449995	0.259673215	0.139798196	0.351574363	0.067918924	1.673299456	0.203520307	0.90136562
1189	cX.loc149	X	150	17234619	17484619	0.263578393	0.151338907	0.327440323	0.047917424	1.508641208	0.193286703	0.951336659
1190	ChrX.69	X	150.4442378	17250000	17499999	0.266911011	0.156127102	0.317780141	0.039369826	1.417800866	0.192386655	0.981852216
1191	ChrX.70	X	150.4442379	17500000	17749999	0.266911011	0.156127102	0.317780141	0.039369826	1.417800866	0.192386655	0.981852216
1192	ChrX.71	X	150.444238	17750000	17999999	0.266911011	0.156127102	0.317780141	0.039369826	1.417800866	0.192386655	0.981852216
1193	cX.loc150	X	151	17777251	18027251	0.282208343	0.166578993	0.318388802	0.042226645	1.450789273	0.183524912	0.992825153
1194	cX.loc151	X	152	17826287	18076287	0.295842521	0.178044844	0.302313592	0.042303937	1.449880067	0.170250856	1.00171849
1195	cX.loc152	X	153	17875322	18125322	0.308192377	0.192671121	0.271014906	0.034209264	1.399384955	0.158135193	0.97998275
1196	cX.loc153	X	154	17924357	18174357	0.312199531	0.206303302	0.232118409	0.023999393	1.331974595	0.142601769	0.956353949
1197	cX.loc154	X	155	17973392	18223392	0.307009294	0.198285082	0.204464212	0.015885981	1.231417546	0.131304317	0.865223554
1198	ChrX.72	X	155.5426109	1.80E+07	18249999	0.304973485	0.199941184	0.186629516	0.010746471	1.199439316	0.122925701	0.82763214
1199	cX.loc155	X	156	18125618	18375618	0.394808593	0.285669262	0.193953085	0.003844234	1.217278678	0.087682981	0.853199622
1200	ChrX.73	X	156.4528833	18250000	18499999	0.473284692	0.363240116	0.201047266	0.001155468	1.235137049	0.053349461	0.867759073
1201	ChrX.74	X	156.4528834	18500000	18749999	0.473284692	0.363240116	0.201047266	0.001155468	1.235137049	0.053349461	0.867759073
1202	cX.loc156	X	157	18535426	18785426	0.555616423	0.429083647	0.225643847	0.004848253	1.257061382	0.037340933	0.868080634
1203	cX.loc157	X	158	18600177	18850177	0.695905298	0.528448247	0.277873503	0.008747148	1.303106076	0.021722846	0.860634747
1204	cX.loc158	X	159	18664928	18914928	0.842922484	0.638544785	0.326710143	0.009806692	1.29970826	0.01620898	0.852727836
1205	cX.loc159	X	160	18729679	18979679	0.99640307	0.74270484	0.385052091	0.007267965	1.250924001	0.027740503	0.823652375
1206	ChrX.75	X	160.3138285	18750000	18999999	1.029597322	0.761269755	0.399169388	0.005232182	1.223079639	0.032555592	0.807208894
1207	ChrX.76	X	160.3138286	1.90E+07	19249999	1.029597322	0.761269755	0.399169388	0.005232182	1.223079639	0.032555592	0.807208894
1208	cX.loc160	X	161	19025089	19275089	0.966284239	0.727464395	0.370386379	0.017080145	1.176302649	0.030593212	0.820485033
1209	cX.loc161	X	162	19061654	19311654	0.8902289	0.696702176	0.33825276	0.037240853	1.121035395	0.033229436	0.880213843
1210	cX.loc162	X	163	19098218	19348218	0.780407867	0.626892214	0.284637975	0.049157072	1.034059117	0.03825973	0.913453263
1211	cX.loc163	X	164	19134783	19384783	0.697368382	0.579249674	0.243223047	0.058802714	0.935472139	0.046335366	0.923167604
1212	cX.loc164	X	165	19171348	19421348	0.577581959	0.51668463	0.188319649	0.070283997	0.812972693	0.053214017	0.922066696
1213	cX.loc165	X	166	19207912	19457912	0.500127844	0.454201885	0.160908922	0.077462016	0.71740096	0.084047185	0.935712786
1214	cX.loc166	X	167	19244477	19494477	0.412850334	0.39386302	0.135750389	0.089751977	0.604720211	0.096995761	0.953461051
1215	cX.loc167	X	168	19281041	19531041	0.310423893	0.332891324	0.098787946	0.097112789	0.507034241	0.123624807	0.961568581
1216	cX.loc168	X	169	19317606	19567606	0.239653874	0.279486439	0.071291941	0.09276369	0.420656186	0.139907559	0.932458122
1217	cX.loc169	X	170	19354171	19604171	0.165104192	0.242260678	0.048153423	0.099346511	0.328266826	0.160186387	0.926516374
1218	cX.loc170	X	171	19390735	19640735	0.0964445	0.175640601	0.036041646	0.104529641	0.252107947	0.188947937	0.910792757
1219	cX.loc171	X	172	19427300	19677300	0.053072316	0.125841127	0.034201782	0.109248574	0.175076414	0.229449477	0.890991868
1220	cX.loc172	X	173	19463865	19713865	0.023980685	0.086398108	0.035806205	0.111030195	0.122313353	0.262519757	0.825993051
1221	ChrX.78	X	173.9882487	19500000	19749999	0.00237269	0.052582305	0.043189195	0.113607103	0.068888916	0.294347366	0.803674274
1222	cX.loc173	X	174	19505284	19755284	0.002472484	0.05363951	0.042811774	0.113923031	0.068165105	0.292428073	0.802547045
1223	ChrX.79	X	174.5441593	19750000	19999999	0.007182734	0.098683296	0.039677314	0.142185157	0.040583503	0.245914737	0.775692652
1224	cX.loc174	X	175	19904283	20154283	0.015066278	0.163350784	0.03125092	0.176962266	0.015823835	0.175984207	0.743136432
1225	ChrX.80	X	175.2828012	2.00E+07	20249999	0.020325134	0.200545565	0.02747288	0.197120642	0.006115893	0.142316132	0.727052632
1226	cX.loc175	X	176	20054472	20304472	0.027813793	0.251696955	0.057381861	0.268062298	0.018795269	0.134398521	0.816118972
1227	cX.loc176	X	177	20130424	20380424	0.032796152	0.306058873	0.079203096	0.333890827	0.029298665	0.114526896	0.897679592
1228	cX.loc177	X	178	20206375	20456375	0.039188605	0.374819553	0.09932146	0.407094329	0.027017458	0.082578628	0.98379718
1229	ChrX.81	X	178.5743689	20250000	20499999	0.035503749	0.411959942	0.114442258	0.457482103	0.026899621	0.065418211	1.020243162
1230	cX.loc178	X	179	20343557	20593557	0.043241513	0.478876115	0.122382819	0.505823502	0.027581491	0.056063133	1.104471062
1231	ChrX.82	X	179.7117152	20500000	20749999	0.047881907	0.567503105	0.130380613	0.577300915	0.026480668	0.03575723	1.198206592
1232	ChrX.83	X	179.7117153	20750000	20999999	0.047881907	0.567503105	0.130380613	0.577300915	0.026480668	0.03575723	1.198206592
1233	cX.loc179	X	180	20767357	21017357	0.060865223	0.590234621	0.119748621	0.564878763	0.025058768	0.034979436	1.217605256
1234	cX.loc180	X	181	20827566	21077566	0.116599522	0.656910494	0.083856179	0.509991181	0.018260879	0.03393802	1.264793608
1235	cX.loc181	X	182	20887775	21137775	0.171164797	0.705511187	0.051196114	0.447352845	0.016809884	0.029918947	1.265459514
1236	cX.loc182	X	183	20947984	21197984	0.21899634	0.737407643	0.021264091	0.380833408	0.012451765	0.016358819	1.250143218
1237	ChrX.84	X	183.8639059	2.10E+07	21249999	0.246872608	0.739520033	0.006133518	0.32896468	0.008471974	0.00671436	1.233915129
1238	cX.loc183	X	184	21025566	21275566	0.267903816	0.738514156	0.006437044	0.309697036	0.014204548	0.009037649	1.221609635
1239	cX.loc184	X	185	21213424	21463424	0.400891986	0.707606532	0.020587104	0.167702149	0.083498762	0.027648821	1.130844009
1240	ChrX.85	X	185.1946957	21250000	21499999	0.421340049	0.700447168	0.025495467	0.143075428	0.099949196	0.031055148	1.105728925
1241	ChrX.86	X	185.9876107	21500000	21749999	0.370289417	0.577483916	0.025109122	0.104719961	0.216631762	0.013520843	1.049275596
1242	ChrX.90	X	185.9876108	22500000	22749999	0.370289417	0.577483916	0.025109122	0.104719961	0.216631762	0.013520843	1.049275596
1243	ChrX.91	X	185.9876109	22750000	22999999	0.370289417	0.577483916	0.025109122	0.104719961	0.216631762	0.013520843	1.049275596
