# Supplementary material for: Mapping QTL Contributing to Variation in Posterior Lobe Morphology between Strains of Drosophila melanogaster
Source: PLoS One. 2016 Sep 8;11(9):e0162573. doi: 10.1371/journal.pone.0162573 (PMC5015897; doi:10.1371/journal.pone.0162573)
Supplement: S6 Table — The "Phenotype" column is the trait the QTL is mapped for, the "QTL" column is the name of the QTL (corresponding to the names in Table 2), the "Cytology" and "PhysicalPos_R6" columns are the cytological locations and the physical positions (in genome Release 6 coordinates) of the genes, respectively, and "GeneSymbol" and "FBgn" provide information on the gene names. (TXT) [file pone.0162573.s013.txt]

Phenotype	QTL	Cytology	PhysicalPos_R6	GeneSymbol	FBgn
PC1	Q1	12A6-12A7	X:13563823..13593224	Tango13	FBgn0086674
PC1	Q1	12A7-12A7	X:13593474..13602578	up	FBgn0004169
PC1	Q1	12A8-12A8	X:13605681..13609529	CG11178	FBgn0030499
PC1	Q1	12A8-12A8	X:13609671..13612062	Ndc80	FBgn0030500
PC1	Q1	12A8-12A8	X:13612131..13613228	BthD	FBgn0030501
PC1	Q1	12A8-12A8	X:13613193..13616586	tth	FBgn0030502
PC1	Q1	12A8-12A8	X:13616989..13619207	Tango2	FBgn0030503
PC1	Q1	12A8-12A9	X:13619276..13624408	CG2691	FBgn0030504
PC1	Q1	12A9-12B2	X:13624745..13664568	NFAT	FBgn0030505
PC1	Q1	12B2-12B2	X:13664584..13667811	Lig4	FBgn0030506
PC1	Q1	12B2-12B2	X:13668014..13669573	CG11164	FBgn0030507
PC1	Q1	12B2-12B2	X:13669699..13676232	CG15760	FBgn0030508
PC1	Q1	12B2-12B2	X:13676894..13677882	CG11162	FBgn0030509
PC1	Q1	12B2-12B2	X:13677899..13680500	CG12177	FBgn0030510
PC1	Q1	12B2-12B2	X:13682952..13684616	CG11158	FBgn0030511
PC1	Q1	12B2-12B4	X:13684380..13718285	CG9940	FBgn0030512
PC1	Q1	12B4-12B4	X:13692292..13717835	NnaD	FBgn0265726
PC1	Q1	12B4-12B4	X:13718734..13721977	CG9941	FBgn0030514
PC1	Q1	12B4-12B4	X:13722246..13727113	mus101	FBgn0002878
PC1	Q1	12B4-12B4	X:13727204..13736278	g	FBgn0001087
PC1	Q1	12B4-12B4	X:13736570..13744683	Grip91	FBgn0001612
PC1	Q1	12B4-12B4	X:13737942..13739177	CG11134	FBgn0030518
PC1	Q1	12B4-12B4	X:13739744..13741952	CG11151	FBgn0030519
PC1	Q1	12B4-12B10	X:13745577..13755406	Pdcd4	FBgn0030520
PC1	Q1	12B10-12B10	X:13756164..13756826	CG32625	FBgn0052625
PC1	Q1	12B10-12C1	X:13757179..13758598	Rtc1	FBgn0020909
PC1	Q1	12C1-12C1	X:13759546..13761547	Yp3	FBgn0004047
PC1	Q1	12C1-12C4	X:13762752..13779488	rdgB	FBgn0003218
PC1	Q1	12C4-12C4	X:13779847..13782170	CtsB1	FBgn0030521
PC1	Q1	12C4-12C4	X:13782459..13783381	CG11103	FBgn0030522
PC1	Q1	12C4-12C5	X:13783714..13811493	inaE	FBgn0261244
PC1	Q1	12C5-12C5	X:13790338..13791111	CG10993	FBgn0030524
PC1	Q1	12C5-12C5	X:13796389..13797638	CG10996	FBgn0030525
PC1	Q1	12C5-12C5	X:13811684..13812870	CG11095	FBgn0030528
PC1	Q1	12C5-12C6	X:13812971..13822307	Clic	FBgn0030529
PC1	Q1	12C6-12C6	X:13822826..13825910	Nup93-1	FBgn0027537
PC1	Q1	12C6-12C6	X:13826041..13830317	jub	FBgn0030530
PC1	Q1	12C6-12C7	X:13830741..13845866	AMPdeam	FBgn0052626
PC1	Q1	12C8-12C7	X:13846116..13990527	mamo	FBgn0267033
PC1	Q1	12D1-12D1	X:13955236..13956574	CG11068	FBgn0030536
PC1	Q1	12D2-12D2	X:13996345..13999805	ben	FBgn0000173
PC1	Q1	12D2-12D2	X:14000210..14000889	Ste12DOR	FBgn0044817
PC1	Q1	12D3-12D3	X:14046772..14047495	Ste:CG33247	FBgn0053247
PC1	Q1	12D3-12D3	X:14048011..14048734	Ste:CG33246	FBgn0053246
PC1	Q1	12D3-12D3	X:14049280..14050003	Ste:CG33245	FBgn0053245
PC1	Q1	12D3-12D3	X:14050549..14051272	Ste:CG33244	FBgn0053244
PC1	Q1	12D3-12D3	X:14051818..14052541	Ste:CG33243	FBgn0053243
PC1	Q1	12D3-12D3	X:14053087..14053811	Ste:CG33242	FBgn0053242
PC1	Q1	12D3-12D3	X:14054357..14055080	Ste:CG33241	FBgn0053241
PC1	Q1	12D3-12D3	X:14055626..14056349	Ste:CG33240	FBgn0053240
PC1	Q1	12D3-12D3	X:14056895..14057618	Ste:CG33239	FBgn0053239
PC1	Q1	12D3-12D4	X:14058164..14058889	Ste:CG33238	FBgn0053238
PC1	Q1	12D4-12D4	X:14059434..14060157	Ste:CG33237	FBgn0053237
PC1	Q1	12D4-12D4	X:14060702..14061817	Ste:CG33236	FBgn0053236
PC1	Q1	12E2-12E2	X:14151579..14152006	CG12479	FBgn0040871
PC1	Q1	12E2-12E2	X:14169592..14171545	CG12480	FBgn0030537
PC1	Q1	12E2-12E2	X:14171487..14172624	betaNACtes1	FBgn0030538
PC1	Q1	12E2-12E2	X:14174756..14175670	CG1368	FBgn0030539
PC1	Q1	12E2-12E2	X:14176923..14178456	CG11581	FBgn0030540
PC1	Q1	12E2-12E2	X:14181028..14183315	CG11584	FBgn0030541
PC1	Q1	12E2-12E2	X:14184561..14185807	CG32603	FBgn0052603
PC1	Q1	12E2-12E2	X:14187253..14187841	CG12481	FBgn0030542
PC1	Q1	12E3-12E3	X:14189516..14190755	CG11585	FBgn0030543
PC1	Q1	12E3-12E3	X:14191220..14192018	CG13403	FBgn0030544
PC1	Q1	12E3-12E3	X:14193214..14199958	yl	FBgn0004649
PC1	Q1	12E3-12E3	X:14200178..14200907	CG11590	FBgn0030545
PC1	Q1	12E3-12E5	X:14201362..14224732	l(1)G0007	FBgn0026713
PC1	Q1	12E4-12E4	X:14203961..14211457	l(1)G0469	FBgn0040153
PC1	Q1	12E5-12E5	X:14224647..14225879	CG11674	FBgn0030551
PC1	Q1	12E5-12E5	X:14226289..14227949	mRpL38	FBgn0030552
PC1	Q1	12E5-12E5	X:14228060..14234066	CG42271	FBgn0259166
PC1	Q1	12E5-12E5	X:14234413..14237923	Fbxl4	FBgn0030555
PC1	Q1	12E5-12E5	X:14237988..14240152	CG1434	FBgn0030554
PC1	Q1	12E5-12E5	X:14240266..14242822	mRNA-cap	FBgn0030556
PC1	Q1	12E5-12E5	X:14243686..14246514	CG32599	FBgn0260482
PC1	Q1	12E5-12E6	X:14247732..14258595	mud	FBgn0002873
PC1	Q1	12E6-12E6	X:14261223..14265379	CG1461	FBgn0030558
PC1	Q1	12E6-12E6	X:14264737..14266250	CG13404	FBgn0030559
PC1	Q1	12E6-12E7	X:14266367..14277416	na	FBgn0002917
PC1	Q1	12E7-12E7	X:14277735..14288161	Muc12Ea	FBgn0052602
PC1	Q1	12E7-12E8	X:14288084..14289393	CG9400	FBgn0030562
PC1	Q1	12E8-12E8	X:14314623..14315583	betaNACtes2	FBgn0030563
PC1	Q1	12E8-12E8	X:14316130..14317150	betaNACtes6	FBgn0052598
PC1	Q1	12E8-12E10	X:14322226..14462351	dpr8	FBgn0052600
PC1	Q1	12E9-12E9	X:14378806..14379826	betaNACtes3	FBgn0052601
PC1	Q1	12E9-12E9	X:14380351..14381416	betaNACtes4	FBgn0030566
PC1	Q1	12E10-12E10	X:14472408..14480086	CG9411	FBgn0030569
PC1	Q1	12E11-12E11	X:14496135..14497240	CG12540	FBgn0030570
PC1	Q1	12F1-12F1	X:14580600..14582174	CG14414	FBgn0030571
PC1	Q1	12F1-12F1	X:14582136..14582982	mRpS25	FBgn0030572
PC1	Q1	12F1-12F1	X:14583677..14584616	nmdyn-D6	FBgn0030573
PC1	Q1	12F1-12F1	X:14584733..14602580	CG9413	FBgn0030574
PC1	Q1	12F1-12F2	X:14604012..14653928	NetA	FBgn0015773
PC1	Q1	12F2-12F2	X:14679568..14681418	CG5321	FBgn0030575
PC1	Q1	12F2-12F3	X:14686038..14749376	NetB	FBgn0015774
PC1	Q1	12F2-12F2	X:14702358..14703654	CG43088	FBgn0262534
PC1	Q1	12F3-12F3	X:14718273..14718942	hog	FBgn0266710
PC1	Q1	12F4-12F4	X:14757531..14765787	CG15890	FBgn0030576
PC1	Q1	12F4-12F4	X:14775308..14776299	CG5334	FBgn0030577
PC1	Q1	12F4-12F4	X:14776774..14777983	CG5347	FBgn0030578
PC1	Q1	12F4-12F4	X:14782962..14784052	Ag5r2	FBgn0020508
PC1	Q1	12F4-12F4	X:14784664..14786551	Ag5r	FBgn0015010
PC1	Q1	12F4-12F5	X:14787478..14826073	rut	FBgn0003301
PC1	Q1	12F5-12F5	X:14826867..14832033	CG14408	FBgn0030581
PC1	Q1	12F5-12F5	X:14832647..14836262	CG14411	FBgn0030582
PC1	Q1	12F5-12F5	X:14836725..14837330	CG14410	FBgn0030583
PC1	Q1	12F5-12F5	X:14837471..14838198	CG14407	FBgn0030584
PC1	Q1	12F5-12F5	X:14838352..14839106	CG32590	FBgn0052590
PC1	Q1	13-13	X:14839376..14933946	Flo2	FBgn0264078
PC1	Q1	12F5-12F5	X:14842617..14844757	CG12539	FBgn0030586
PC1	Q1	12F5-12F5	X:14846472..14848808	CG9522	FBgn0030587
PC1	Q1	12F6-12F6	X:14851005..14853269	CG9521	FBgn0030588
PC1	Q1	12F6-12F6	X:14854328..14856361	CG9519	FBgn0030589
PC1	Q1	12F6-12F7	X:14862989..14871181	CG9518	FBgn0030590
PC1	Q1	13A1-13A1	X:14875370..14882586	CG45064	FBgn0266434
PC1	Q1	13A1-13A1	X:14875370..14882586	CG45065	FBgn0266435
PC1	Q1	13A1-13A1	X:14885952..14896891	CG9514	FBgn0030592
PC1	Q1	13A1-13A1	X:14901844..14905549	CG9512	FBgn0030593
PC1	Q1	13A1-13A1	X:14906334..14909708	CG9509	FBgn0030594
PC1	Q1	13A1-13A1	X:14909873..14910845	CG14406	FBgn0030595
PC1	Q1	13A1-13A1	X:14911781..14913812	CG12398	FBgn0030596
PC1	Q1	13A1-13A1	X:14916756..14918800	Eo	FBgn0030597
PC1	Q1	13A1-13A1	X:14919252..14923493	CG9503	FBgn0030598
PC1	Q1	13A1-13A1	X:14927202..14928944	CG32591	FBgn0052591
PC1	Q1	13A1-13A1	X:14933670..14953532	pdgy	FBgn0027601
PC1	Q1	13A1-13A1	X:14954123..14955100	CG9030	FBgn0030599
PC1	Q1	13A1-13A5	X:14955477..15009989	eag	FBgn0000535
PC1	Q1	13A5-13A8	X:15010137..15063429	hiw	FBgn0030600
PC1	Q1	13A5-13A5	X:15024436..15042060	be	FBgn0052594
PC1	Q1	13A5-13A5	X:15044123..15051842	CG5541	FBgn0030603
PC1	Q1	13A8-13A8	X:15063733..15064926	ND-B18	FBgn0030605
PC1	Q1	13A8-13A8	X:15064836..15066432	opm	FBgn0264389
PC1	Q1	13A8-13A8	X:15067007..15069091	dob	FBgn0030607
PC1	Q1	13A8-13A9	X:15069127..15076220	Lsd-2	FBgn0030608
PC1	Q1	13A9-13A9	X:15081367..15082369	CG33177	FBgn0053177
PC1	Q1	13A9-13A9	X:15082827..15084017	CG33178	FBgn0053178
PC1	Q1	13A9-13A9	X:15084029..15084699	CG9065	FBgn0030610
PC1	Q1	13A9-13A10	X:15085159..15085827	CG15027	FBgn0030611
PC1	Q1	13A10-13A10	X:15086125..15088629	CG5599	FBgn0030612
PC1	Q1	13A10-13A12	X:15089682..15113744	Rab3-GEF	FBgn0030613
PC1	Q1	13A11-13A11	X:15095458..15096042	CG9072	FBgn0030614
PC1	Q1	13A12-13A12	X:15113302..15116542	Cyp4s3	FBgn0030615
PC1	Q1	13A12-13B1	X:15125753..15137311	drd	FBgn0260006
PC1	Q1	13B1-13B1	X:15137870..15139367	RpL37a	FBgn0030616
PC1	Q1	13B1-13B1	X:15139937..15163225	CG9095	FBgn0030617
PC1	Q1	13B1-13B1	X:15175441..15189931	CG43737	FBgn0263994
PC1	Q1	13B3-13B3	X:15205807..15206636	CG32588	FBgn0052588
PC1	Q1	13B3-13B3	X:15210386..15211467	CG5662	FBgn0030620
PC1	Q1	13B3-13B3	X:15220271..15221176	CG43075	FBgn0262485
PC1	Q1	13B3-13B3	X:15222657..15223582	CG43076	FBgn0262486
PC1	Q1	13B3-13B3	X:15228744..15229875	CG9101	FBgn0030622
PC1	Q1	13B3-13B3	X:15243859..15244913	PPYR1	FBgn0030623
PC1	Q1	13B4-13B4	X:15271036..15272405	CG9106	FBgn0030624
PC1	Q1	13B4-13B5	X:15293031..15297169	CG5877	FBgn0030625
PC1	Q1	13B5-13B6	X:15297766..15319074	gce	FBgn0261703
PC1	Q1	13B6-13B6	X:15319479..15328029	Top1	FBgn0004924
PC1	Q1	13B6-13B6	X:15328342..15331002	dah	FBgn0015926
PC1	Q1	13B6-13B6	X:15330784..15333154	CG9114	FBgn0030628
PC1	Q1	13B6-13B6	X:15333310..15340360	HDAC6	FBgn0026428
PC1	Q1	13B6-13B6	X:15340373..15342117	CG9123	FBgn0030629
PC1	Q1	13B7-13B7	X:15342857..15344625	CG12608	FBgn0030630
PC1	Q1	13B7-13B8	X:15345169..15350021	CG6227	FBgn0030631
PC1	Q1	13B8-13C1	X:15350239..15379064	acj6	FBgn0000028
PC1	Q1	13B9-13B9	X:15359101..15361061	Pp1-13C	FBgn0003132
PC1	Q1	13C1-13C1	X:15380371..15385441	CG9164	FBgn0030634
PC1	Q1	13C1-13C1	X:15386038..15441252	Cngl	FBgn0263257
PC1	Q1	13C3-13C3	X:15446179..15449883	Scamp	FBgn0040285
PC1	Q1	13C3-13C3	X:15450261..15453167	Ahcy13	FBgn0014455
PC1	Q1	13C3-13C3	X:15453471..15455551	CG11655	FBgn0030638
PC1	Q1	13C3-13C4	X:15455544..15462441	shtd	FBgn0004391
PC1	Q1	13C4-13C4	X:15462722..15466812	CG6294	FBgn0030640
PC1	Q1	13C4-13C4	X:15462722..15466812	CG6299	FBgn0030641
PC1	Q1	13C4-13C4	X:15466184..15467757	CG15642	FBgn0030642
PC1	Q1	13C4-13C4	X:15467891..15468303	CG15641	FBgn0030643
PC1	Q1	13C4-13C4	X:15468281..15472119	Grip128	FBgn0026433
PC1	Q1	13C4-13C4	X:15472164..15472859	CG6308	FBgn0030645
PC1	Q1	13C4-13C5	X:15472804..15475400	mh	FBgn0267977
PC1	Q1	13C5-13C5	X:15476091..15481722	CG6324	FBgn0030647
PC1	Q1	13C5-13C5	X:15482374..15486612	CG6340	FBgn0030648
PC1	Q1	13C5-13C7	X:15486922..15511223	Gmap	FBgn0027287
PC1	Q1	13C7-13D2	X:15510877..15554278	Ac13E	FBgn0022710
PC1	Q1	13D2-13D2	X:15555253..15556045	CG42300	FBgn0259196
PC1	Q1	13D3-13D3	X:15568993..15570369	CG7860	FBgn0030653
PC1	Q1	13D3-13D3	X:15570380..15572149	CG15643	FBgn0030654
PC1	Q1	13D3-13D3	X:15572076..15574535	CG9213	FBgn0030655
PC1	Q1	13D3-13D3	X:15574947..15575683	CG42299	FBgn0259195
PC1	Q1	13D4-13D4	X:15576355..15576964	betaNACtes5	FBgn0262163
PC1	Q1	13D4-13D4	X:15576986..15578171	cerv	FBgn0030657
PC1	Q1	13D4-13D4	X:15578205..15579857	CG7872	FBgn0030658
PC1	Q1	13D4-13D4	X:15580930..15582874	CG9215	FBgn0030659
PC1	Q1	13D4-13D4	X:15583159..15585249	CG8097	FBgn0030660
PC1	Q1	13D4-13E1	X:15585289..15593534	CG9220	FBgn0030662
PC1	Q1	13D4-13D4	X:15587733..15589365	CG8105	FBgn0030661
PC1	Q1	13E1-13E3	X:15603283..15633434	sog	FBgn0003463
PC1	Q1	13E3-13E3	X:15644222..15644991	CG8117	FBgn0030663
PC1	Q1	13E3-13E3	X:15662585..15663319	CG8119	FBgn0030664
PC1	Q1	13E3-13E5	X:15667885..15671029	CG15646	FBgn0030665
PC1	Q1	13E5-13E5	X:15675476..15677737	CG12708	FBgn0030666
PC1	Q1	13E6-13E7	X:15684947..15688857	CG15599	FBgn0030667
PC1	Q1	13E7-13E8	X:15697494..15700034	CG8128	FBgn0030668
PC1	Q1	13E8-13E8	X:15700172..15701259	CG9240	FBgn0030669
PC1	Q1	13E8-13E8	X:15701451..15703770	Pis	FBgn0030670
PC1	Q1	13E8-13E8	X:15704125..15705806	CG8134	FBgn0030671
PC1	Q1	13E8-13E8	X:15705806..15710539	CG9281	FBgn0030672
PC1	Q1	13E8-13E8	X:15710647..15712309	CG15601	FBgn0030673
PC1	Q1	13E8-13E12	X:15712628..15731935	CG8184	FBgn0030674
PC1	Q1	13E12-13E12	X:15732178..15733663	CG8191	FBgn0030675
PC1	Q1	13E12-13E12	X:15733222..15733996	CG12379	FBgn0030676
PC1	Q1	13E12-13E12	X:15734270..15735780	MagR	FBgn0026666
PC1	Q1	13E12-13E12	X:15735774..15737120	Arp6	FBgn0011741
PC1	Q1	13E12-13E12	X:15737493..15738954	CG11679	FBgn0030678
PC1	Q1	13E12-13E12	X:15739230..15740417	CG8206	FBgn0030679
PC1	Q1	13E12-13E13	X:15741343..15746231	CG8944	FBgn0030680
PC1	Q1	13E13-13E14	X:15746648..15748971	Tcp-1zeta	FBgn0027329
PC1	Q1	13E14-13E14	X:15749166..15751737	CG8239	FBgn0030683
PC1	Q1	13E14-13E14	X:15751674..15760733	Graf	FBgn0030685
PC1	Q1	13E14-13E14	X:15756318..15757767	CG8260	FBgn0030684
PC1	Q1	13E14-13E14	X:15761248..15762663	mRpL3	FBgn0030686
PC1	Q1	13E14-13E15	X:15762956..15769514	CG17209	FBgn0030687
PC1	Q1	13E14-13E14	X:15765470..15766445	CG8952	FBgn0030688
PC1	Q1	13E15-13E16	X:15769664..15772985	CG33172	FBgn0053172
PC1	Q1	13E16-13E17	X:15773171..15778703	CG43672	FBgn0263747
PC1	Q1	13E17-13E17	X:15779146..15780214	CG43673	FBgn0263748
PC1	Q1	13E17-13E18	X:15780398..15783710	Efhc1.1	FBgn0030691
PC1	Q1	13E18-13E18	X:15784009..15785583	Paf-AHalpha	FBgn0025809
PC1	Q1	13E18-13E18	X:15786047..15788288	mRpS30	FBgn0030692
PC1	Q1	13E18-13E18	X:15788897..15793632	Rhp	FBgn0026374
PC1	Q1	13E18-13F1	X:15793721..15796028	CG8974	FBgn0030693
PC1	Q1	13F1-13F1	X:15796908..15799162	CG32581	FBgn0052581
PC1	Q1	13F1-13F1	X:15799426..15800961	CG15602	FBgn0030694
PC1	Q1	13F1-13F1	X:15801153..15803880	PGRP-LE	FBgn0030695
PC1	Q1	13F1-13F5	X:15804370..15827682	sd	FBgn0003345
PC1	Q1	13F1-13F1	X:15809555..15810947	CG8509	FBgn0030696
PC1	Q1	13F5-13F7	X:15827986..15835490	Chc	FBgn0000319
PC1	Q1	13F9-13F10	X:15837830..15841160	CG8565	FBgn0030697
PC1	Q1	13F10-13F10	X:15841769..15844145	ArgRS	FBgn0027093
PC1	Q1	13F10-13F12	X:15844476..15847858	CG8578	FBgn0030699
PC1	Q1	13F12-13F12	X:15847859..15849258	sun	FBgn0014391
PC1	Q1	13F13-13F14	X:15849731..15853175	UBL3	FBgn0026076
PC1	Q1	13F14-13F14	X:15853421..15854970	CG15914	FBgn0030700
PC1	Q1	13F14-13F14	X:15854832..15857823	Myb	FBgn0002914
PC1	Q1	13F14-13F16	X:15858134..15859379	AlkB	FBgn0065035
PC1	Q1	13F16-13F16	X:15860115..15866175	Gbeta13F	FBgn0001105
PC1	Q1	13F17-13F17	X:15868145..15869661	Gapdh2	FBgn0001092
PC1	Q1	13F17-13F17	X:15870183..15875607	CG16952	FBgn0030701
PC1	Q1	14A1-14B1	X:15876368..15887311	tay	FBgn0260938
PC1	Q1	13F17-13F17	X:15887567..15890109	MSBP	FBgn0030703
PC1	Q1	13F17-13F17	X:15890589..15891547	CG15916	FBgn0030704
PC1	Q1	13F18-13F18	X:15892116..15906716	shi	FBgn0003392
PC1	Q1	13F18-14A1	X:15906822..15909676	CycD	FBgn0010315
PC1	Q1	14A1-14A1	X:15910870..15921013	CG8909	FBgn0030706
PC1	Q1	14A1-14A1	X:15921955..15924558	CG8916	FBgn0030707
PC1	Q1	14A1-14A1	X:15925105..15928529	Lcch3	FBgn0010240
PC1	Q1	14A1-14A1	X:15927185..15933867	Ranbp16	FBgn0053180
PC1	Q1	14A1-14A1	X:15934495..15940451	Stim	FBgn0045073
PC1	Q1	14A1-14A1	X:15941077..15944449	CG8924	FBgn0030710
PC1	Q1	14A1-14A1	X:15944897..15946249	Rrp47	FBgn0030711
PC1	Q1	14A1-14A4	X:15946936..15973159	mmd	FBgn0259110
PC1	Q1	14A4-14A4	X:15974425..15976706	Or13a	FBgn0030715
PC1	Q1	14A4-14A4	X:15976868..15977660	CG42766	FBgn0261834
PC1	Q1	14A4-14A5	X:15977967..15982944	CG9170	FBgn0030716
PC1	Q1	14A5-14A5	X:15983772..15985405	CG8931	FBgn0030717
PC1	Q1	14A5-14A5	X:15985473..15986808	ND-20	FBgn0030718
PC1	Q1	14A5-14A5	X:15987008..15991974	eIF5	FBgn0030719
PC1	Q1	14A5-14A5	X:15992468..15996509	exd	FBgn0000611
PC1	Q1	14A5-14A5	X:15997016..15999698	CG8939	FBgn0030720
PC1	Q1	14A5-14A6	X:15999951..16005812	vap	FBgn0003969
PC1	Q1	14A6-14A6	X:16006147..16008721	CG12698	FBgn0030721
PC1	Q1	14A6-14A6	X:16009114..16061722	Muc14A	FBgn0052580
PC1	Q1	14A6-14A6	X:16061902..16062898	CG12395	FBgn0030722
PC1	Q1	14A6-14A7	X:16063738..16070304	dpr18	FBgn0030723
PC1	Q1	14A7-14A8	X:16070365..16073568	Nipsnap	FBgn0030724
PC1	Q1	14A8-14A8	X:16074717..16091495	Tob	FBgn0028397
PC1	Q1	14A8-14A8	X:16083232..16085751	CG8958	FBgn0030725
PC1	Q1	14A9-14A9	X:16093059..16104946	CG42354	FBgn0259700
PC1	Q1	14A9-14A9	X:16093059..16104946	CG42353	FBgn0259699
PC1	Q1	14B1-14B1	X:16118067..16148977	disco-r	FBgn0042650
PC1	Q1	14B3-14B3	X:16210598..16216750	disco	FBgn0000459
PC1	Q1	14B6-14B7	X:16265242..16266537	CG12507	FBgn0030729
PC1	Q1	14B7-14B7	X:16267007..16276180	kat80	FBgn0040207
PC1	Q1	14B7-14B7	X:16270951..16273815	Mfe2	FBgn0030731
PC1	Q1	14B7-14B7	X:16276270..16277587	Prosalpha4	FBgn0004066
PC1	Q1	14B7-14B7	X:16278328..16285618	eas	FBgn0000536
PC1	Q1	14B7-14B8	X:16285953..16288533	CG32576	FBgn0052576
PC1	Q1	14B8-14B8	X:16286288..16286988	UQCR-14	FBgn0030733
PC1	Q1	14B8-14B9	X:16288810..16293520	caz	FBgn0011571
PC1	Q1	14B9-14B9	X:16293853..16297718	CG9911	FBgn0030734
PC1	Q1	14B9-14B9	X:16296671..16303308	CG3632	FBgn0030735
PC1	Q1	14B9-14B9	X:16303870..16307377	CG3679	FBgn0027521
PC1	Q1	14B9-14B9	X:16306912..16308667	CG9914	FBgn0030737
PC1	Q1	14B9-14B9	X:16309817..16313138	CG9915	FBgn0030738
PC1	Q1	14B9-14B9	X:16313709..16317750	SWIP	FBgn0030739
PC1	Q1	14B9-14B12	X:16317673..16320370	Cyp1	FBgn0004432
PC1	Q1	14B12-14B12	X:16321431..16323231	CG9917	FBgn0030740
PC1	Q1	14B12-14B13	X:16323286..16325768	CG32579	FBgn0052579
PC1	Q1	14B13-14B13	X:16325763..16328523	CalpC	FBgn0260450
PC1	Q1	14B13-14B14	X:16328437..16330759	CG9919	FBgn0030742
PC1	Q1	14B14-14B14	X:16331281..16333600	CG9921	FBgn0030743
PC1	Q1	14C1-14B15	X:16333612..16340624	Dsp1	FBgn0278608
PC1	Q1	14B15-14B17	X:16350315..16356482	sl	FBgn0003416
PC1	Q1	14B17-14B18	X:16356696..16359039	U2af50	FBgn0005411
PC1	Q1	14C1-14C1	X:16359143..16361275	Gpi1	FBgn0086448
PC1	Q1	14B18-14C1	X:16361569..16371547	nonA	FBgn0004227
PC1	Q1	14C1-14C2	X:16373086..16381782	Fur2	FBgn0004598
PC1	Q1	14C2-14C2	X:16381954..16384908	CG9992	FBgn0030744
PC1	Q1	14C2-14C2	X:16385278..16388702	CG4239	FBgn0030745
PC1	Q1	14C2-14C3	X:16388820..16391438	TH1	FBgn0010416
PC1	Q1	14C3-14C3	X:16391698..16399850	mei-41	FBgn0004367
PC1	Q1	14C3-14C4	X:16399782..16405122	CG9981	FBgn0030746
PC1	Q1	14C4-14C4	X:16405509..16414651	CG4301	FBgn0030747
PC1	Q1	14C4-14C4	X:16415046..16417585	Traf-like	FBgn0030748
PC1	Q1	14C4-14C4	X:16416958..16422265	AnxB11	FBgn0030749
PC1	Q1	14C4-14C4	X:16422831..16438454	hang	FBgn0026575
PC1	Q1	14C4-14C6	X:16438680..16441296	CG9947	FBgn0030752
PC1	Q1	14C6-14C6	X:16441433..16445367	rngo	FBgn0030753
PC1	Q1	14B13-14C6	X:16445176..16446993	eIF-2alpha	FBgn0261609
PC1	Q1	14C6-14C6	X:16447568..16448302	CG34015	FBgn0054015
PC1	Q1	14C6-14C8	X:16448665..16454972	Rbp2	FBgn0262734
PC1	Q1	14C8-16A2	X:16455027..16533096	para	FBgn0264255
PC1	Q1	14E1-14E1	X:16522967..16525415	Cnx14D	FBgn0264077
PC1	Q1	14E1-14E1	X:16539153..16540852	CG9903	FBgn0030756
PC1	Q1	14E1-14E1	X:16542124..16547520	CG9902	FBgn0030757
PC1	Q1	14E1-14E1	X:16548290..16553968	Arp2	FBgn0011742
PC1	Q1	14E1-14E3	X:16554627..16560016	Pp2B-14D	FBgn0011826
PC1	Q1	14E3-14F1	X:16560684..16587172	CanA-14F	FBgn0267912
PC1	Q1	14F1-14F1	X:16587873..16588930	CG13014	FBgn0030759
PC1	Q1	14F1-14F1	X:16588996..16593439	SMC3	FBgn0015615
PC1	Q1	47D-47D	X:16593677..16595867	Ubc7	FBgn0267384
PC1	Q1	14F1-14F2	X:16595136..16599215	CG9784	FBgn0030761
PC1	Q1	14F2-14F2	X:16599241..16610459	Nup153	FBgn0061200
PC1	Q1	14F2-14F2	X:16610685..16614856	mbt	FBgn0025743
PC1	Q1	14F2-14F2	X:16615028..16621589	CG9782	FBgn0030763
PC1	Q1	14F2-14F4	X:16624012..16637414	Rok	FBgn0026181
PC1	Q1	14F2-14F2	X:16630673..16632235	CG9777	FBgn0030764
PC1	Q1	14F4-14F4	X:16637894..16639249	RpS19a	FBgn0010412
PC1	Q1	14F4-14F4	X:16639810..16640419	SNRPG	FBgn0261791
PC1	Q1	14F4-14F5	X:16640968..16650309	mthl1	FBgn0030766
PC1	Q1	14F5-14F5	X:16651376..16653275	CG42512	FBgn0260238
PC1	Q1	14F5-14F5	X:16651376..16653275	CG32573	FBgn0052573
PC1	Q1	14F5-14F5	X:16653220..16655015	CG9723	FBgn0030768
PC1	Q1	14F5-15A1	X:16655359..16668712	r	FBgn0003189
PC1	Q1	14F6-14F6	X:16660898..16664455	CG15865	FBgn0015336
PC1	Q1	15A1-15A1	X:16668818..16676753	CG13012	FBgn0030769
PC1	Q1	15A1-15A1	X:16678265..16678945	CG13010	FBgn0030770
PC1	Q1	15A1-15A1	X:16679297..16681784	sing	FBgn0261245
PC1	Q1	15A1-15A1	X:16680089..16683895	Axs	FBgn0000152
PC1	Q1	15A1-15A1	X:16684216..16695173	Sep4	FBgn0259923
PC1	Q1	15A1-15A3	X:16696131..16711145	CG4678	FBgn0030778
PC1	Q1	15A1-15A1	X:16699152..16700170	CG9676	FBgn0030773
PC1	Q1	15A1-15A2	X:16700446..16701972	spheroide	FBgn0030774
PC1	Q1	15A2-15A3	X:16702786..16703884	CG9673	FBgn0030775
PC1	Q1	15A3-15A3	X:16704081..16705278	CG4653	FBgn0030776
PC1	Q1	15A3-15A3	X:16705971..16706874	CG9672	FBgn0030777
PC1	Q1	15A3-15A3	X:16711303..16714372	CG13008	FBgn0030780
PC1	Q1	15A3-15A3	X:16714449..16721411	CG34325	FBgn0085354
PC1	Q1	15A3-15A3	X:16721183..16726948	CG32572	FBgn0052572
PC1	Q1	15A3-15A5	X:16727304..16751910	goe	FBgn0027528
PC1	Q1	15A3-15A3	X:16731091..16732630	TwdlX	FBgn0052571
PC1	Q1	15A3-15A3	X:16734947..16735980	TwdlY	FBgn0052570
PC1	Q1	15A3-15A3	X:16738178..16738868	TwdlZ	FBgn0052569
PC1	Q1	15A3-15A3	X:16740906..16742918	CG32568	FBgn0052568
PC1	Q1	15A3-15A3	X:16742847..16744365	Twdlalpha	FBgn0052574
PC1	Q1	15A5-15A7	X:16752189..16783434	if	FBgn0001250
PC1	Q1	15A7-15A8	X:16783933..16785092	mRpL22	FBgn0030786
PC1	Q1	15A8-15A8	X:16785115..16787008	CG9609	FBgn0030787
PC1	Q1	15A8-15A8	X:16787283..16789644	Sap30	FBgn0030788
PC1	Q1	15A8-15A8	X:16789405..16791266	Rrp45	FBgn0030789
PC1	Q1	15A8-15A8	X:16792119..16797742	CG4768	FBgn0030790
PC1	Q1	15A8-15A9	X:16796902..16800710	CG9132	FBgn0030791
PC1	Q1	15A9-15A9	X:16800930..16802000	CG4789	FBgn0030792
PC1	Q1	15A9-15A9	X:16801929..16803344	CG9125	FBgn0030793
PC1	Q1	15A9-15A9	X:16803650..16805754	CG13005	FBgn0030794
PC1	Q1	15A9-15A10	X:16806068..16808515	ppk28	FBgn0030795
PC1	Q1	15A10-15A11	X:16811699..16826494	CG4829	FBgn0030796
PC1	Q1	15A11-15A11	X:16826681..16835520	CG13004	FBgn0030797
PC1	Q1	15A11-15B1	X:16838173..16844433	RSG7	FBgn0024941
PC1	Q1	15B1-15B3	X:16844807..16876544	CG13003	FBgn0030798
PC1	Q1	15B4-15B4	X:16881347..16882790	CG4872	FBgn0030799
PC1	Q1	15B4-15B4	X:16882509..16884365	Nprl2	FBgn0030800
PC1	Q1	15B4-15B4	X:16884581..16886612	Rcp	FBgn0030801
PC1	Q1	15B4-15B4	X:16885546..16886560	DENR	FBgn0030802
PC1	Q1	15B4-15B4	X:16886818..16888729	CG4880	FBgn0030803
PC1	Q1	15B5-15B5	X:16889810..16890637	CG13002	FBgn0030804
PC1	Q1	15B5-15B5	X:16896215..16897187	CG33252	FBgn0053252
PC1	Q1	15C1-15C4	X:16913180..16938209	CG4928	FBgn0027556
PC1	Q1	15C4-15C4	X:16938244..16940873	wus	FBgn0030805
PC1	Q1	15C4-15C4	X:16941086..16942871	CG13001	FBgn0030806
PC1	Q1	15C4-15C4	X:16943290..16956234	RhoGAP15B	FBgn0030808
PC1	Q1	15C4-15C4	X:16947964..16948471	CG13000	FBgn0030807
PC1	Q1	15C4-15C6	X:16956232..16968679	Ubr1	FBgn0030809
PC1	Q1	15D1-15E1	X:16969069..17066732	CG45002	FBgn0266354
PC1	Q1	15D3-15D3	X:17022304..17023370	CG43996	FBgn0264738
PC1	Q1	15D3-15D3	X:17023499..17024042	CG43997	FBgn0264739
PC1	Q1	15E1-15E1	X:17067304..17068523	CG43077	FBgn0262487
PC1	Q1	15E1-15E1	X:17068717..17077897	CG8949	FBgn0030812
PC1	Q1	15E1-15E1	X:17078836..17081237	CG4949	FBgn0030813
PC1	Q1	15E1-15E1	X:17080423..17087675	CG8945	FBgn0030815
PC1	Q1	15E1-15E1	X:17081447..17083356	CG4955	FBgn0030814
PC1	Q1	15E2-15E3	X:17091854..17104562	CG4991	FBgn0030817
PC1	Q1	15E2-15E3	X:17091854..17098488	CG16700	FBgn0030816
PC1	Q1	15E3-15E3	X:17104571..17105852	Arpc3B	FBgn0065032
PC1	Q1	15E3-15E5	X:17107582..17135988	CG5004	FBgn0260748
PC1	Q1	15E5-15E5	X:17135985..17142990	mei-218	FBgn0002709
PC1	Q1	15E5-15E5	X:17136578..17142990	mei-217	FBgn0028581
PC1	Q1	15E5-15E7	X:17143588..17148264	RpS5a	FBgn0002590
PC1	Q1	15D6-15D6	X:17149001..17150647	CG5010	FBgn0260747
PC1	Q1	15E7-15E7	X:17151231..17154592	xmas-1	FBgn0016080
PC1	Q1	15E7-15F1	X:17154110..17159306	xmas-2	FBgn0028974
PC1	Q1	15F1-15F1	X:17160006..17200705	baz	FBgn0000163
PC1	Q1	15F2-15F2	X:17200726..17202598	CG8918	FBgn0030823
PC1	Q1	15F3-15F3	X:17203112..17203925	CG5070	FBgn0030824
PC1	Q1	15F3-15F3	X:17206407..17207854	CG32564	FBgn0052564
PC1	Q1	15F3-15F3	X:17208436..17209063	CG32563	FBgn0052563
PC1	Q1	15F3-15F3	X:17209368..17209997	CG12995	FBgn0030826
PC1	Q1	15F3-15F4	X:17212307..17213977	CG18258	FBgn0265267
PC1	Q1	15F4-15F4	X:17215304..17217365	CG5162	FBgn0030828
PC1	Q1	15F4-15F4	X:17218667..17219787	CG12998	FBgn0030829
PC1	Q1	15F4-15F4	X:17221442..17222651	CG5172	FBgn0030830
PC1	Q1	15F4-15F4	X:17222968..17223815	CG34327	FBgn0085356
PC1	Q1	15F4-15F4	X:17225157..17226867	CG10598	FBgn0003057
PC1	Q1	15F4-15F4	X:17230275..17231044	CG10597	FBgn0030832
PC1	Q1	15F4-15F4	X:17232942..17280964	f	FBgn0262111
PC1	Q1	15F4-15F4	X:17240468..17245001	CG8915	FBgn0030833
PC1	Q1	15F4-15F4	X:17245353..17247016	CG42854	FBgn0262101
PC1	Q1	15F4-15F4	X:17248372..17249502	CG8675	FBgn0030834
PC1	Q1	15F7-15F7	X:17280918..17282726	CG8664	FBgn0030836
PC1	Q1	15F7-16A1	X:17282496..17305475	CG5445	FBgn0030838
PC1	Q1	15F7-15F7	X:17283762..17284500	CG8661	FBgn0030837
PC1	Q1	15F8-16A1	X:17285704..17301929	Fim	FBgn0024238
PC1	Q1	16A1-16A1	X:17314581..17324175	B-H2	FBgn0004854
PC1	Q1	16A4-16A5	X:17397478..17403278	B-H1	FBgn0011758
PC1	Q1	16A5-16A5	X:17413267..17422145	CG8611	FBgn0027602
PC1	Q1	16A5-16A5	X:17422320..17443994	CG12994	FBgn0040877
PC1	Q1	16A5-16A5	X:17423591..17428735	CG5613	FBgn0030839
PC1	Q1	16A5-16A5	X:17446350..17448774	p-cup	FBgn0030840
PC1	Q1	16A5-16A5	X:17448990..17452543	CG8568	FBgn0030841
PC1	Q1	16A5-16B1	X:17456169..17561180	CG43658	FBgn0263706
PC1	Q1	16B4-16B4	X:17566552..17569228	ppk23	FBgn0030844
PC1	Q1	16B5-16B6	X:17571854..17579229	Ankle2	FBgn0028343
PC1	Q1	16B6-16B7	X:17579861..17599314	CG12991	FBgn0030847
PC1	Q1	16B6-16B6	X:17588865..17591706	CG12992	FBgn0030846
PC1	Q1	16B7-16B7	X:17599608..17606879	X11L	FBgn0026313
PC1	Q1	16B9-16B9	X:17623221..17627895	stas	FBgn0030850
PC1	Q1	16B9-16B10	X:17628164..17629492	CG8326	FBgn0030851
PC1	Q1	16B10-16B10	X:17629791..17632047	corolla	FBgn0267967
PC1	Q1	16B10-16B10	X:17632089..17633509	ND-24	FBgn0030853
PC1	Q1	16B10-16B10	X:17633691..17636044	CG8289	FBgn0030854
PC1	Q1	16B10-16B10	X:17636281..17639003	CG5800	FBgn0030855
PC1	Q1	16B10-16B10	X:17639147..17652562	RhoGAPp190	FBgn0026375
PC1	Q1	16B10-16B10	X:17652761..17656818	IntS2	FBgn0030858
PC1	Q1	16B10-16B12	X:17657372..17669371	beta-Spec	FBgn0250788
PC1	Q1	16B12-16B12	X:17669208..17671888	CG12990	FBgn0030859
PC1	Q1	16B12-16C1	X:17672458..17698730	chas	FBgn0263258
PC1	Q1	16C1-16C1	X:17698917..17703024	CG8188	FBgn0030863
PC1	Q1	16C1-16C1	X:17703352..17707096	par-6	FBgn0026192
PC1	Q1	16C1-16C1	X:17707401..17709653	CG8173	FBgn0030864
PC1	Q1	16C5-16C6	X:17710144..17752007	CG42684	FBgn0261570
PC1	Q1	16C10-16D1	X:17768569..17778708	unc-4	FBgn0024184
PC1	Q1	16D1-16D3	X:17791010..17814011	OdsH	FBgn0026058
PC1	Q1	16D4-16D4	X:17819155..17819685	CG12986	FBgn0030868
PC1	Q1	16D4-16D4	X:17820764..17827564	Socs16D	FBgn0030869
PC1	Q1	16D5-16D7	X:17830828..17841705	CG6398	FBgn0030870
PC1	Q1	16E1-16E1	X:17842161..17843348	e(y)1	FBgn0000617
PC1	Q1	16E1-16E1	X:17843343..17844704	CG8142	FBgn0030871
PC1	Q1	16E1-16E1	X:17844949..17848223	Ucp4A	FBgn0030872
PC1	Q1	16E1-16E1	X:17848110..17850342	CG15814	FBgn0030873
PC1	Q1	16E1-16E1	X:17850460..17851889	Spt7	FBgn0030874
PC1	Q1	16E1-16E1	X:17851869..17852685	CG32554	FBgn0052554
PC1	Q1	16E1-16E2	X:17852958..17856129	CG32557	FBgn0052557
PC1	Q1	16E2-16E2	X:17856974..17858610	CG6762	FBgn0030876
PC1	Q1	16E2-16E2	X:17858379..17860800	Arp8	FBgn0030877
PC1	Q1	16E2-16E2	X:17861002..17862775	CG6769	FBgn0030878
PC1	Q1	16E4-16E4	X:17862697..17887222	mnb	FBgn0259168
PC1	Q1	16F1-16F1	X:17883718..17885238	CG12985	FBgn0030881
PC1	Q1	16F1-16F1	X:17888177..17889404	CG6788	FBgn0030880
PC1	Q1	16F1-16F1	X:17889547..17898603	GSS	FBgn0030882
PC1	Q1	16F1-16F1	X:17899702..17906025	CG32495	FBgn0052495
PC1	Q1	16F1-16F1	X:17906031..17907261	CG7772	FBgn0030883
PC1	Q1	16F1-16F2	X:17907692..17911097	Vps4	FBgn0283469
PC1	Q1	16F3-16F3	X:17911462..17924163	CG6847	FBgn0030884
PC1	Q1	16F3-16F6	X:17924307..18063247	Sh	FBgn0003380
PC1	Q1	16F4-16F4	X:18005897..18007606	CG12672	FBgn0030886
PC1	Q1	16F5-16F5	X:18023870..18028261	CG6867	FBgn0030887
PC1	Q1	16F5-16F5	X:18044071..18048720	CG15373	FBgn0030889
PC1	Q1	16F6-16F6	X:18064483..18078472	Dhc16F	FBgn0283476
PC1	Q1	16F6-16F6	X:18078491..18088532	CG7536	FBgn0030890
PC1	Q1	16F6-16F6	X:18085761..18088418	Ada3	FBgn0030891
PC1	Q1	16F6-16F6	X:18088725..18090509	CG7206	FBgn0030892
PC1	Q1	16F6-16F6	X:18091259..18092853	scu	FBgn0021765
PC1	Q1	16F6-16F6	X:18093145..18097413	RhoGAP16F	FBgn0030893
PC1	Q1	16F6-16F6	X:18097558..18101314	CG7192	FBgn0030894
PC1	Q1	16F7-16F7	X:18101970..18103482	Taf8	FBgn0022724
PC1	Q1	16F7-16F7	X:18103653..18105393	CG7135	FBgn0030895
PC1	Q1	16F7-18A2	X:18105568..18116922	wupA	FBgn0283471
PC1	Q1	16F7-16F7	X:18129585..18130178	CG43133	FBgn0262607
PC1	Q1	16F7-16F7	X:18130392..18137784	ari-1	FBgn0017418
PC1	Q1	16F7-16F7	X:18138542..18139000	CG43229	FBgn0262874
PC1	Q1	16F7-17A1	X:18155369..18174744	Frq1	FBgn0030897
PC1	Q1	17A1-17A2	X:18177612..18204407	Frq2	FBgn0083228
PC1	Q1	17A1-17A1	X:18178526..18179472	Andorra	FBgn0030898
PC1	Q1	17A2-17A2	X:18204403..18205144	Hesr	FBgn0030899
PC1	Q1	17A2-17A2	X:18209427..18210741	Him	FBgn0030900
PC1	Q1	17A2-17A2	X:18210812..18226076	CG33639	FBgn0053639
PC1	Q1	17A3-17A3	X:18240654..18243284	upd2	FBgn0030904
PC1	Q1	17A3-17A3	X:18258551..18259517	CG15059	FBgn0030905
PC1	Q1	17A4-17A4	X:18277233..18284596	upd3	FBgn0053542
PC1	Q1	17A5-17A5	X:18305354..18309291	upd1	FBgn0004956
PC1	Q1	17A5-17A5	X:18314124..18321193	CG6023	FBgn0030912
PC1	Q1	17A5-17A6	X:18322958..18356191	CG6123	FBgn0030913
PC1	Q1	17A7-17A7	X:18358881..18362527	CG6106	FBgn0030914
PC1	Q1	17B-17B	X:18366357..18377864	CrebB	FBgn0265784
PC1	Q1	17A8-17A8	X:18377521..18379854	por	FBgn0004957
PC1	Q1	17A9-17A9	X:18380082..18381479	CG6179	FBgn0030915
PC1	Q1	17A9-17A9	X:18381549..18385242	betaCOP	FBgn0008635
PC1	Q1	17A9-17A9	X:18387084..18390344	Tsf1	FBgn0022355
PC1	Q1	17A10-17A11	X:18390498..18410144	CG32549	FBgn0052549
PC1	Q1	17A10-17A10	X:18399569..18400065	CG34328	FBgn0085357
PC1	Q1	17A11-17A11	X:18415415..18416911	CG15056	FBgn0030918
PC1	Q1	17B1-17B1	X:18422413..18427001	CG42323	FBgn0259223
PC1	Q1	17B1-17B1	X:18435719..18440581	CG32548	FBgn0052548
PC1	Q1	17B1-17B1	X:18437490..18438233	CG6290	FBgn0030921
PC1	Q1	17B1-17B1	X:18438868..18439260	CG32551	FBgn0052551
PC1	Q1	17B1-17B1	X:18439667..18440076	CG43841	FBgn0264393
PC1	Q1	17B1-17B4	X:18443027..18479487	CG32547	FBgn0052547
PC1	Q1	17B3-17B3	X:18459138..18460418	CG43843	FBgn0264395
PC1	Q1	17B4-17B5	X:18479983..18483772	Hayan	FBgn0030925
PC1	Q1	17B5-17B5	X:18484487..18486921	psh	FBgn0030926
PC1	Q1	17B5-17B5	X:18487450..18489620	CG15046	FBgn0030927
PC1	Q1	17B5-17B5	X:18491185..18492006	CG15044	FBgn0030928
PC1	Q1	17B5-17B5	X:18493193..18494168	CG15043	FBgn0030929
PC1	Q1	17B6-17B6	X:18495067..18499986	GalNAc-T2	FBgn0030930
PC1	Q1	17B6-17B6	X:18500127..18501258	Rad51D	FBgn0030931
PC1	Q1	17B6-17C1	X:18501401..18505405	Wnt5	FBgn0010194
PC1	Q1	17C1-17C1	X:18505883..18512521	Ggt-1	FBgn0030932
PC1	Q1	17C1-17C1	X:18512829..18514867	CG6470	FBgn0030933
PC1	Q1	17C1-17C1	X:18515428..18572809	Bx	FBgn0265598
PC1	Q1	17C1-17C1	X:18515428..18520445	HisRS	FBgn0027087
PC1	Q1	17C1-17C1	X:18521074..18522445	CG6481	FBgn0030936
PC1	Q1	17C1-17C1	X:18526862..18528266	CG15042	FBgn0030937
PC1	Q1	17C1-17C1	X:18528683..18529593	CG15047	FBgn0030938
PC1	Q1	17C5-17C5	X:18606610..18617589	CG15040	FBgn0030940
PC1	Q1	17C5-17C6	X:18624042..18634908	wgn	FBgn0030941
PC1	Q1	17C6-17C7	X:18635642..18647648	Rip11	FBgn0027335
PC1	Q1	17C7-17C7	X:18648182..18649489	CG6540	FBgn0030943
PC1	Q1	17C7-17C7	X:18649396..18650444	CG6617	FBgn0030944
PC1	Q1	17C7-17C7	X:18650718..18653091	Ing3	FBgn0030945
PC1	Q1	17C7-17D1	X:18653392..18657286	CG6659	FBgn0030946
PC1	Q1	17D1-17D1	X:18657755..18661204	fu	FBgn0001079
PC1	Q1	17D1-17D1	X:18660472..18662153	CG6696	FBgn0030947
PC1	Q1	17D1-17D1	X:18685766..18688433	phm	FBgn0004959
PC1	Q1	17D1-17D1	X:18688538..18693042	Cyp18a1	FBgn0010383
PC1	Q1	17D1-17D3	X:18707494..18726572	CCKLR-17D1	FBgn0259231
PC1	Q1	17D1-17D1	X:18709865..18711638	Cyp308a1	FBgn0030949
PC1	Q1	17D3-17D3	X:18724914..18725672	CG42302	FBgn0259198
PC1	Q1	17D3-17D3	X:18739216..18739895	CG6873	FBgn0030951
PC1	Q1	17D3-17D3	X:18746367..18748306	CG12609	FBgn0030952
PC1	Q1	17D3-17D4	X:18764483..18774027	CCKLR-17D3	FBgn0030954
PC1	Q1	17D4-17D5	X:18775228..18781345	CG6891	FBgn0030955
PC1	Q1	17D5-17D5	X:18781265..18783494	CG18259	FBgn0030956
PC1	Q1	17D5-17D6	X:18786142..18788210	CG6961	FBgn0030959
PC1	Q1	17D6-17E1	X:18788464..18806057	S6KL	FBgn0283473
PC1	Q1	17D6-17D6	X:18791668..18793517	Atg101	FBgn0030960
PC1	Q1	17D6-17D6	X:18794246..18797687	bnb	FBgn0001090
PC1	Q1	17E1-17E1	X:18806694..18812002	CG7058	FBgn0030961
PC1	Q1	17E1-17E1	X:18813297..18830406	CG42450	FBgn0259927
PC1	Q1	17E1-17E1	X:18830591..18832123	CG7101	FBgn0030963
PC1	Q1	17E1-17E1	X:18832682..18842901	Pvf1	FBgn0030964
PC1	Q1	17E1-17E1	X:18843663..18855858	htk	FBgn0085451
PC1	Q1	17E1-17E1	X:18846389..18848566	CG7280	FBgn0030966
PC1	Q1	17E1-17E1	X:18855873..18857757	CG7322	FBgn0030968
PC1	Q1	17F1-17F1	X:18858203..18860072	Usp39	FBgn0030969
PC1	Q1	17F1-17F1	X:18860284..18861964	CG32544	FBgn0052544
PC1	Q1	17F1-17F1	X:18861197..18863776	CG7326	FBgn0030970
PC1	Q1	17F2-17F2	X:18863950..18884075	CG34401	FBgn0085430
PC1	Q1	17F2-17F2	X:18884513..18888860	CG7332	FBgn0030973
PC1	Q1	17F2-17F2	X:18888978..18893636	CG7358	FBgn0030974
PC1	Q1	17F2-17F2	X:18894446..18896581	SdhBL	FBgn0030975
PC1	Q1	17F2-17F3	X:18900410..18911843	CG7378	FBgn0030976
PC1	Q1	17F3-18A2	X:18930335..19028629	CG43759	FBgn0264090
PC1	Q1	18A2-18A2	X:19050442..19053160	Diedel3	FBgn0085358
PC1	Q1	18A2-18A2	X:19056911..19067792	CG14190	FBgn0030979
PC1	Q1	18A2-18A2	X:19068275..19068973	CG34330	FBgn0085359
PC1	Q1	18A3-18A3	X:19077720..19078592	CG7406	FBgn0030980
PC1	Q1	18A3-18A3	X:19081665..19082566	CG14191	FBgn0030981
PC1	Q1	18A3-18A3	X:19082609..19083290	CG7423	FBgn0030982
PC1	Q1	18A3-18A3	X:19123755..19124388	CG15882	FBgn0030983
PC1	Q1	18A3-18A3	X:19125003..19127316	tgy	FBgn0030984
PC1	Q1	18A3-18A3	X:19135081..19135868	Obp18a	FBgn0030985
PC1	Q1	18A3-18A4	X:19136107..19167082	RhoGAP18B	FBgn0261461
PC1	Q1	18A4-18A4	X:19168777..19170883	Inx5	FBgn0030989
PC1	Q1	18A4-18A5	X:19171077..19174900	CG33939	FBgn0047095
PC1	Q1	18A5-18A5	X:19176109..19179830	CG7556	FBgn0030990
PC1	Q1	18A5-18A5	X:19180173..19182024	CG7453	FBgn0030991
PC1	Q1	18A5-18A6	X:19183421..19187278	CG33253	FBgn0030992
PC1	Q1	18A6-18A6	X:19188035..19190193	Mec2	FBgn0030993
PC1	Q1	18A6-18A7	X:19190214..19191029	HP1D3csd	FBgn0030994
PC1	Q1	18A7-18A7	X:19192219..19193448	CG7914	FBgn0030995
PC1	Q1	18A7-18A7	X:19193555..19196037	CG14194	FBgn0030996
PC1	Q1	18A7-18B1	X:19196058..19201979	CG7990	FBgn0030997
PC1	Q1	18B1-18B1	X:19202103..19208187	Ulp1	FBgn0027603
PC1	Q1	18B1-18B1	X:19208694..19212082	CG14195	FBgn0030998
PC1	Q1	18B1-18B1	X:19213254..19214938	Mur18B	FBgn0030999
PC1	Q1	18B1-18B1	X:19215515..19216660	Muc18B	FBgn0031000
PC1	Q1	18B2-18B4	X:19220622..19235910	CG7884	FBgn0031001
PC1	Q1	18B4-18B4	X:19236059..19241840	CG14196	FBgn0031002
PC1	Q1	18B4-18B4	X:19243631..19245224	CG7889	FBgn0031003
PC1	Q1	18B4-18B5	X:19245158..19247250	CG7992	FBgn0031004
PC1	Q1	18B5-18B6	X:19248639..19252045	Hs3st-B	FBgn0031005
PC1	Q1	18B6-18B6	X:19252111..19261240	rictor	FBgn0031006
PC1	Q1	18B6-18B7	X:19261820..19273280	Vav	FBgn0040068
PC1	Q1	18B7-18B7	X:19266656..19268896	CG8010	FBgn0031008
PC1	Q1	18B7-18B8	X:19273349..19276539	CG32537	FBgn0052537
PC1	Q1	18B8-18B8	X:19275004..19276898	CG32536	FBgn0052536
PC1	Q1	18B8-18B9	X:19277176..19280349	CG8028	FBgn0031010
PC1	Q1	18B9-18C1	X:19281232..19298162	CG8034	FBgn0031011
PC1	Q1	18C1-18C1	X:19301330..19307925	CG8051	FBgn0031012
PC1	Q1	18C2-18C2	X:19310513..19322106	out	FBgn0259834
PC1	Q1	18C2-18C3	X:19327075..19348447	nAChRalpha7	FBgn0086778
PC1	Q1	18C3-18C7	X:19353181..19471914	kek5	FBgn0031016
PC1	Q2	24D4-24D6	2L:4031377..4115749	ed	FBgn0000547
PC1	Q2	24D6-24D6	2L:4120343..4121627	Sr-CIII	FBgn0020376
PC1	Q2	24D6-24D6	2L:4121702..4124153	Sr-CI	FBgn0014033
PC1	Q2	24D6-24D6	2L:4149279..4151203	CG2955	FBgn0031585
PC1	Q2	24D7-24D7	2L:4164689..4166134	Or24a	FBgn0026394
PC1	Q2	24D8-24D8	2L:4186250..4187793	CG31961	FBgn0051961
PC1	Q2	24D8-24D8	2L:4188123..4189284	lectin-24Db	FBgn0040102
PC1	Q2	24D8-24D8	2L:4189340..4198071	CG3714	FBgn0031589
PC1	Q2	24D8-24D8	2L:4198404..4221796	ft	FBgn0001075
PC1	Q2	24D8-24E1	2L:4224650..4227097	CG3702	FBgn0031590
PC1	Q2	24E1-24E1	2L:4227699..4228561	RpL40	FBgn0003941
PC1	Q2	24E1-24E1	2L:4257572..4258425	CG15425	FBgn0265269
PC1	Q2	24E1-24E1	2L:4277696..4281324	Art2	FBgn0031592
PC1	Q2	24E1-24E1	2L:4283148..4323781	tutl	FBgn0010473
PC1	Q2	24E1-24E1	2L:4324554..4331830	bdl	FBgn0028482
PC1	Q2	24E1-24E1	2L:4333913..4345776	Atet	FBgn0020762
PC1	Q2	24E1-24E1	2L:4352975..4354034	CG15429	FBgn0031596
PC1	Q2	24E1-24E4	2L:4361925..4380716	Traf4	FBgn0026319
PC1	Q2	24E4-24E4	2L:4380722..4382735	CG17612	FBgn0031597
PC1	Q2	24E4-24E4	2L:4382925..4386062	Vps53	FBgn0031598
PC1	Q2	24F1-24F1	2L:4386182..4387356	Psf2	FBgn0261976
PC1	Q2	24E4-24E5	2L:4388327..4392778	Tps1	FBgn0027560
PC1	Q2	24E5-24E5	2L:4392770..4393876	CG3652	FBgn0031600
PC1	Q2	24E5-24F1	2L:4394196..4400487	l(2)k05819	FBgn0022153
PC1	Q2	24F1-24F1	2L:4400953..4403142	CG33003	FBgn0053003
PC1	Q2	24F1-24F1	2L:4403251..4403955	Dim1	FBgn0031601
PC1	Q2	24F1-24F1	2L:4403992..4441282	CG15431	FBgn0031602
PC1	Q2	24F1-24F1	2L:4411155..4411824	CG43055	FBgn0262357
PC1	Q2	24F2-24F2	2L:4433908..4435057	CG34178	FBgn0085207
PC1	Q2	24F2-24F2	2L:4433908..4435057	CG34177	FBgn0085206
PC1	Q2	24F2-24F2	2L:4437787..4438201	CG43056	FBgn0262358
PC1	Q2	24F2-24F2	2L:4441429..4442060	Sfp24F	FBgn0259958
PC1	Q2	24F2-24F2	2L:4442320..4442985	CG15432	FBgn0031603
PC1	Q2	24F2-24F2	2L:4442870..4444680	morgue	FBgn0027609
PC1	Q2	24F2-24F2	2L:4444732..4446765	Elp3	FBgn0031604
PC1	Q2	24F2-24F3	2L:4446670..4448635	MFS18	FBgn0025684
PC1	Q2	24F3-24F3	2L:4449295..4453038	CG15439	FBgn0031606
PC1	Q2	24F3-24F3	2L:4453169..4454453	CG15440	FBgn0031607
PC1	Q2	24F3-24F3	2L:4454626..4455207	ND-B8	FBgn0040705
PC1	Q2	24F3-24F3	2L:4455137..4456807	Gs1l	FBgn0019982
PC1	Q2	24F3-24F8	2L:4457186..4458364	RpL27A	FBgn0261606
PC1	Q2	24F3-24F3	2L:4458595..4459638	mRpL27	FBgn0053002
PC1	Q2	24F3-24F3	2L:4459729..4461746	CG15435	FBgn0031608
PC1	Q2	24F3-24F3	2L:4461657..4463447	CG15443	FBgn0031609
PC1	Q2	24F3-24F4	2L:4463611..4465075	CG15436	FBgn0031610
PC1	Q2	24F4-24F4	2L:4465174..4468022	CG17840	FBgn0031611
PC1	Q2	24F4-24F4	2L:4468000..4477022	ine	FBgn0011603
PC1	Q2	24F4-25A1	2L:4477462..4614300	dpy	FBgn0053196
PC1	Q2	25A1-25A1	2L:4577719..4578218	HP6	FBgn0031613
PC1	Q2	25A2-25A2	2L:4641296..4642872	BG642163	FBgn0083938
PC1	Q2	25A2-25A2	2L:4642972..4646562	CG15635	FBgn0031617
PC1	Q2	25A2-25A2	2L:4647051..4647920	CG43798	FBgn0264342
PC1	Q2	25A2-25A2	2L:4651403..4652892	CG3355	FBgn0031619
PC1	Q2	25A3-25A3	2L:4682677..4687232	CG11929	FBgn0031620
PC1	Q2	25A3-25A3	2L:4683052..4684461	Bsg25A	FBgn0000227
PC1	Q2	25A3-25A3	2L:4687511..4688956	Elba3	FBgn0031621
PC1	Q2	25A3-25A3	2L:4688965..4690702	CG3251	FBgn0031622
PC1	Q2	25A3-25A3	2L:4694721..4722465	CG34351	FBgn0085380
PC1	Q2	25A3-25A3	2L:4700835..4701485	Taf12L	FBgn0031623
PC1	Q2	25A4-25A4	2L:4732413..4734458	CG15631	FBgn0031626
PC1	Q2	25A4-25A6	2L:4734592..4794044	CG15630	FBgn0031627
PC1	Q2	25A4-25A4	2L:4762895..4763951	CG42523	FBgn0260428
PC1	Q2	25A6-25A6	2L:4794549..4796581	CG3294	FBgn0031628
PC1	Q2	25A6-25A6	2L:4796600..4801923	Clect27	FBgn0031629
PC1	Q2	25A6-25A6	2L:4813009..4815891	CG15629	FBgn0031630
PC1	Q2	25A6-25A7	2L:4815613..4818245	CG3225	FBgn0031631
PC1	Q2	25A7-25A8	2L:4821774..4828945	CG15628	FBgn0031632
PC1	Q2	25A8-25A8	2L:4829214..4830693	Fnta	FBgn0031633
PC1	Q2	25A8-25A8	2L:4830846..4835300	Ir25a	FBgn0031634
PC1	Q2	25A8-25A8	2L:4835335..4837999	tank	FBgn0031635
PC1	Q2	25A8-25A8	2L:4838347..4841465	CG12194	FBgn0031636
PC1	Q2	25A8-25B1	2L:4841482..4847295	mxt	FBgn0031637
PC1	Q2	25B1-25B1	2L:4847766..4849499	CG11927	FBgn0031638
PC1	Q2	25B1-25B1	2L:4849439..4850419	mRpS2	FBgn0031639
PC1	Q2	25B1-25B1	2L:4850641..4852640	Mon1	FBgn0031640
PC1	Q2	25B1-25B1	2L:4852864..4876792	pog	FBgn0051660
PC1	Q2	25B1-25B1	2L:4876891..4883107	Cf2	FBgn0000286
PC1	Q2	25B1-25B1	2L:4883298..4885669	CG3008	FBgn0031643
PC1	Q2	25B1-25B1	2L:4889995..4891277	CG15625	FBgn0031644
PC1	Q2	25B1-25B2	2L:4892112..4903889	CG3036	FBgn0031645
PC1	Q2	25B2-25B3	2L:4903865..4906762	CG2837	FBgn0031646
PC1	Q2	25B3-25B3	2L:4908581..4932384	hoe1	FBgn0041150
PC1	Q2	25B4-25B4	2L:4933047..4936450	hoe2	FBgn0031649
PC1	Q2	25B4-25B4	2L:4937409..4941423	Sgs1	FBgn0003372
PC1	Q2	25B4-25B4	2L:4942742..4944305	CG14044	FBgn0031650
PC1	Q2	25B4-25B4	2L:4944256..4945361	mRpL24	FBgn0031651
PC1	Q2	25B4-25B4	2L:4945579..4948324	betaggt-I	FBgn0015000
PC1	Q2	25B4-25B4	2L:4948206..4949784	jet	FBgn0031652
PC1	Q2	25B4-25B4	2L:4949941..4950767	Jon25Biii	FBgn0031653
PC1	Q2	25B4-25B4	2L:4952243..4953136	Jon25Bii	FBgn0031654
PC1	Q2	25B4-25B4	2L:4954279..4955144	Jon25Bi	FBgn0020906
PC1	Q2	25B4-25B4	2L:4955509..4958292	Marcal1	FBgn0031655
PC1	Q2	25B4-25B5	2L:4958411..4965430	CG34124	FBgn0083960
PC1	Q2	25B5-25B5	2L:4965673..4966399	CG34125	FBgn0083961
PC1	Q2	25B5-25B5	2L:4966367..4967775	Trip1	FBgn0015834
PC1	Q2	25B1-25B1	2L:4967832..4968935	Scox	FBgn0262467
PC1	Q2	25B5-25B5	2L:4969004..4970216	CG3756	FBgn0031657
PC1	Q2	25B5-25B5	2L:4970135..4973921	l(2)05714	FBgn0010607
PC1	Q2	25B5-25B5	2L:4971702..4973687	CG14043	FBgn0031659
PC1	Q2	25B5-25B5	2L:4973976..4975316	mRpL28	FBgn0031660
PC1	Q2	25B5-25B5	2L:4975300..4977023	Gmd	FBgn0031661
PC1	Q2	25B5-25B5	2L:4977312..4978567	CG3792	FBgn0031662
PC1	Q2	25B5-25B5	2L:4978484..4979379	CG8891	FBgn0031663
PC1	Q2	25B5-25B5	2L:4979513..4981592	CG8892	FBgn0031664
PC1	Q2	25B5-25B9	2L:4981614..4992702	CG34126	FBgn0083962
PC1	Q2	25B9-25C1	2L:4992808..5009720	Rtnl1	FBgn0053113
PC1	Q2	25B10-25B10	2L:5009931..5010834	Tfb5	FBgn0265968
PC1	Q2	25C1-25C1	2L:5009931..5010834	CG31917	FBgn0031668
PC1	Q2	25C1-25C1	2L:5010922..5012127	CG3887	FBgn0031670
PC1	Q2	25C1-25C1	2L:5012144..5028191	vkg	FBgn0016075
PC1	Q2	25C1-25C1	2L:5029609..5037279	Cg25C	FBgn0000299
PC1	Q2	25C1-25C1	2L:5037709..5040818	CG14042	FBgn0260451
PC1	Q2	25C1-25C1	2L:5037709..5040818	SP555	FBgn0260470
PC1	Q2	25C1-25C1	2L:5040648..5044712	CG31650	FBgn0031673
PC1	Q2	25C1-25C1	2L:5043270..5048365	CG44000	FBgn0264742
PC1	Q2	25C1-25C1	2L:5043270..5048365	CG44001	FBgn0264743
PC1	Q2	25C1-25C1	2L:5043270..5048365	CG33995	FBgn0053995
PC1	Q2	25C1-25C3	2L:5047818..5051062	CG9121	FBgn0031675
PC1	Q2	25C3-25C3	2L:5051193..5053094	eIF-3p40	FBgn0022023
PC1	Q2	25C3-25C3	2L:5052843..5054575	senju	FBgn0031676
PC1	Q2	25C3-25C3	2L:5054579..5055016	CG14036	FBgn0031677
PC1	Q2	25C3-25C3	2L:5055058..5056149	His3.3A	FBgn0014857
PC1	Q2	25C3-25C3	2L:5055982..5058248	CG31918	FBgn0031678
PC1	Q2	25C3-25C3	2L:5058404..5059790	Rpn11	FBgn0028694
PC1	Q2	25C3-25C4	2L:5060815..5070750	qtc	FBgn0028572
PC1	Q2	25C4-25C4	2L:5070957..5072055	RpL37A	FBgn0261608
PC1	Q2	25C4-25C6	2L:5072170..5093592	pgant5	FBgn0031681
PC1	Q2	25C6-25C6	2L:5093976..5095910	CG5828	FBgn0031682
PC1	Q2	25C6-25C6	2L:5096227..5099294	CG4230	FBgn0031683
PC1	Q2	25C6-25C6	2L:5099177..5100288	ND-13A	FBgn0031684
PC1	Q2	25C6-25C6	2L:5100877..5207002	Msp300	FBgn0261836
PC1	Q2	25C10-25C10	2L:5207267..5209345	Cyp28d2	FBgn0031688
PC1	Q2	25C10-25C10	2L:5210460..5212445	Cyp28d1	FBgn0031689
PC1	Q2	25C10-25D1	2L:5212395..5215081	CG7742	FBgn0031690
PC1	Q2	25D1-25D1	2L:5215189..5216542	CG14034	FBgn0250847
PC1	Q2	25D1-25D1	2L:5216701..5219053	TpnC25D	FBgn0031692
PC1	Q2	25D1-25D2	2L:5219000..5271384	tkv	FBgn0003716
PC1	Q2	25D2-25D2	2L:5264001..5265899	Cyp4ac1	FBgn0031693
PC1	Q2	25D2-25D2	2L:5266392..5268455	Cyp4ac2	FBgn0031694
PC1	Q2	25D2-25D2	2L:5268498..5270329	Cyp4ac3	FBgn0031695
PC1	Q2	25D2-25D3	2L:5271728..5278548	Bsg25D	FBgn0000228
PC1	Q2	25D3-25D3	2L:5278865..5283283	Bub1	FBgn0031696
PC1	Q2	25D4-25D5	2L:5288944..5311223	vri	FBgn0016076
PC1	Q2	25D5-25D5	2L:5311311..5314895	CG14024	FBgn0031697
PC1	Q2	25D5-25D6	2L:5315290..5326683	Ncoa6	FBgn0031698
PC1	Q2	25D6-25D6	2L:5327227..5327969	cype	FBgn0015031
PC1	Q2	25D6-25D6	2L:5327975..5328879	CG14022	FBgn0031700
PC1	Q2	25D6-25D6	2L:5329857..5330464	TotM	FBgn0031701
PC1	Q2	25D6-25D6	2L:5330470..5338073	fusl	FBgn0031702
PC1	Q2	25D6-25D6	2L:5339132..5342234	CG12512	FBgn0031703
PC1	Q2	25D6-25D7	2L:5346200..5365760	nompC	FBgn0016920
PC1	Q2	25E1-25E1	2L:5404280..5416593	H15	FBgn0016660
PC1	Q2	25E2-25E2	2L:5461639..5467610	mid	FBgn0261963
PC1	Q2	25E5-25E5	2L:5517737..5518949	CG14020	FBgn0031707
PC1	Q2	25E5-25E5	2L:5518893..5519896	CG7382	FBgn0031708
PC1	Q2	25E5-25E5	2L:5520135..5521382	cl	FBgn0000318
PC1	Q2	25E5-25E5	2L:5521281..5523898	Vps52	FBgn0031710
PC1	Q2	25E5-25E5	2L:5524139..5525809	CG6907	FBgn0031711
PC1	Q2	25E5-25E5	2L:5525905..5535958	Cap-D3	FBgn0051989
PC1	Q2	25E5-25E5	2L:5526957..5527854	CG31648	FBgn0051648
PC1	Q2	25E5-25E5	2L:5528123..5530682	CG31915	FBgn0051915
PC1	Q2	25E5-25E5	2L:5530620..5532223	CG7277	FBgn0031713
PC1	Q2	25E5-25E5	2L:5535861..5536758	tomb	FBgn0031715
PC1	Q2	25E5-25E6	2L:5536850..5539196	CG14015	FBgn0031716
PC1	Q2	25E6-25E6	2L:5539326..5542314	Hel25E	FBgn0014189
PC1	Q2	25E6-25E6	2L:5542480..5546642	Lam	FBgn0002525
PC1	Q2	25E6-25E6	2L:5547086..5549614	Oscillin	FBgn0031717
PC1	Q2	25E6-25E6	2L:5549709..5550835	CG14014	FBgn0031718
PC1	Q2	25E6-25E6	2L:5551838..5552756	CG18269	FBgn0031719
PC1	Q2	25E6-25E6	2L:5552843..5553850	CG14013	FBgn0031720
PC1	Q2	25E6-25E6	2L:5553897..5555137	CG14017	FBgn0031721
PC1	Q2	25E6-25E6	2L:5555072..5558994	GluRIIA	FBgn0004620
PC1	Q3	67E3-67E3	3L:10459081..10463101	Gem3	FBgn0011802
PC1	Q3	67E3-67E3	3L:10463816..10464635	CG32061	FBgn0052061
PC1	Q3	67E3-67E4	3L:10465187..10468974	S-Lap3	FBgn0045770
PC1	Q3	67E4-67E5	3L:10481412..10594012	A2bp1	FBgn0052062
PC1	Q3	67E4-67E4	3L:10490861..10492934	S-Lap4	FBgn0052064
PC1	Q3	67E4-67E4	3L:10557023..10559082	CG6527	FBgn0036085
PC1	Q3	67E5-67E5	3L:10623066..10623576	CG42521	FBgn0260396
PC1	Q3	67E5-67E5	3L:10624728..10625599	CG43127	FBgn0262592
PC1	Q3	67E5-67E5	3L:10626499..10627439	CG34238	FBgn0085267
PC1	Q3	67E5-67E5	3L:10627680..10628484	CG14151	FBgn0036089
PC1	Q3	67E5-67E5	3L:10629083..10630069	CG42536	FBgn0260644
PC1	Q3	67E5-67E5	3L:10630034..10630935	CG42535	FBgn0260643
PC1	Q3	67E5-67E5	3L:10631079..10634612	CG34001	FBgn0054001
PC1	Q3	67E5-67E5	3L:10631079..10633969	hay	FBgn0001179
PC1	Q3	67E5-67E5	3L:10634575..10638130	E(z)	FBgn0000629
PC1	Q3	67E5-67E5	3L:10638146..10639678	CG8009	FBgn0036090
PC1	Q3	67E5-67E5	3L:10639740..10640136	CG18628	FBgn0036091
PC1	Q3	67E5-67E6	3L:10640286..10661013	CG32066	FBgn0052066
PC1	Q3	67E5-67E5	3L:10641889..10643009	CG14154	FBgn0036093
PC1	Q3	67E5-67E5	3L:10643528..10644615	CG14153	FBgn0036094
PC1	Q3	67E6-67E6	3L:10661475..10663157	CG8003	FBgn0036096
PC1	Q3	67E6-67E6	3L:10663376..10664435	Adi1	FBgn0052068
PC1	Q3	67E6-67E6	3L:10664739..10690734	simj	FBgn0010762
PC1	Q3	67E6-67E7	3L:10691024..10692598	CG11811	FBgn0036099
PC1	Q3	67E7-67E7	3L:10692530..10693167	CG33493	FBgn0053493
PC1	Q3	67E7-67E7	3L:10693184..10694108	ND-13B	FBgn0047038
PC1	Q3	67E7-67E7	3L:10694360..10696877	NijA	FBgn0036101
PC1	Q3	67F1-67F1	3L:10771925..10773399	CG43245	FBgn0262890
PC1	Q3	67F1-67F1	3L:10801190..10802350	CG12523	FBgn0036102
PC1	Q3	67F1-67F1	3L:10814819..10816084	CG42831	FBgn0262020
PC1	Q3	67F1-67F1	3L:10857889..10876496	tna	FBgn0026160
PC1	Q3	67F1-67F1	3L:10876315..10879037	CG6418	FBgn0036104
PC1	Q3	67F1-67F1	3L:10879085..10880188	Blos4	FBgn0036105
PC1	Q3	67F1-67F1	3L:10880699..10882386	CG6409	FBgn0036106
PC1	Q3	67F1-67F1	3L:10882890..10883573	galla-2	FBgn0036107
PC1	Q3	67F1-67F1	3L:10884261..10886471	CG6404	FBgn0027615
PC1	Q3	67F1-67F1	3L:10889990..10890700	Cpr67Fa1	FBgn0036108
PC1	Q3	67F1-67F1	3L:10891714..10892516	Cpr67Fa2	FBgn0036109
PC1	Q3	67F1-67F1	3L:10894173..10894693	Cpr67Fb	FBgn0036110
PC1	Q3	67F1-67F1	3L:10894776..10899123	Aps	FBgn0036111
PC1	Q3	68A1-68A1	3L:10972648..10973476	CG14147	FBgn0036112
PC1	Q3	68A1-68A1	3L:10981171..11009188	klu	FBgn0013469
PC1	Q3	68A1-68A1	3L:11023535..11024846	Fad2	FBgn0029172
PC1	Q3	68A1-68A1	3L:11025561..11027332	CG32079	FBgn0052079
PC1	Q3	68A1-68A2	3L:11027579..11029444	CG32081	FBgn0052081
PC1	Q3	68A2-68A2	3L:11036358..11051371	CG43693	FBgn0263776
PC1	Q3	68A3-68A3	3L:11054035..11059659	CG7888	FBgn0036116
PC1	Q3	68A3-68A3	3L:11059437..11061224	CG6321	FBgn0036117
PC1	Q3	68A3-68A3	3L:11061571..11062215	Blos2	FBgn0036118
PC1	Q3	68A3-68A3	3L:11062131..11062614	CG32069	FBgn0052069
PC1	Q3	68A3-68A4	3L:11062726..11064941	CG32075	FBgn0052075
PC1	Q3	68A4-68A4	3L:11064991..11069025	SuUR	FBgn0025355
PC1	Q3	68A4-68A4	3L:11064991..11069025	CG45101	FBgn0266540
PC1	Q3	68A4-68A4	3L:11069043..11069864	CG6310	FBgn0036121
PC1	Q3	68A3-68A5	3L:11070526..11073348	Mocs1	FBgn0263241
PC1	Q3	68A4-68A4	3L:11073292..11074388	l(3)01239	FBgn0010741
PC1	Q3	68A4-68A5	3L:11074769..11078736	CG7839	FBgn0036124
PC1	Q3	68A5-68A6	3L:11078752..11093193	JIL-1	FBgn0020412
PC1	Q3	68A6-68A6	3L:11093371..11096245	CG6279	FBgn0036125
PC1	Q3	68A6-68A6	3L:11096496..11098556	CG33947	FBgn0083068
PC1	Q3	68A6-68A6	3L:11097446..11098186	CG6272	FBgn0036126
PC1	Q3	68A6-68A6	3L:11098412..11100578	APP-BP1	FBgn0261112
PC1	Q3	68A6-68A6	3L:11100675..11101698	Elo68beta	FBgn0036128
PC1	Q3	68A6-68A6	3L:11101875..11103030	Elo68alpha	FBgn0052072
PC1	Q3	68A6-68A6	3L:11103421..11103873	CG32071	FBgn0052071
PC1	Q3	68A7-68A7	3L:11107008..11107582	CG32073	FBgn0052073
PC1	Q3	68A7-68A7	3L:11108235..11108732	CG12522	FBgn0036131
PC1	Q3	68A7-68A7	3L:11108820..11109505	CG34012	FBgn0054012
PC1	Q3	68A7-68A7	3L:11109690..11112117	CG7638	FBgn0036133
PC1	Q3	68A7-68A7	3L:11112281..11113740	Sod	FBgn0003462
PC1	Q3	68A7-68A7	3L:11114169..11120783	FoxK	FBgn0036134
PC1	Q3	68A7-68A7	3L:11120847..11122041	mRpL2	FBgn0036135
PC1	Q3	68A7-68A7	3L:11121966..11123216	Ufd1-like	FBgn0036136
PC1	Q3	68A7-68A7	3L:11123348..11134663	NaPi-III	FBgn0260795
PC1	Q3	68A8-68A8	3L:11130835..11131402	nol	FBgn0014368
PC1	Q3	68A8-68A8	3L:11131883..11132322	CG32074	FBgn0052074
PC1	Q3	68A8-68A8	3L:11134987..11135480	CG14143	FBgn0036138
PC1	Q3	68A8-68A9	3L:11136049..11163984	CG32082	FBgn0052082
PC1	Q3	68A8-68A9	3L:11149578..11150785	CG6216	FBgn0036139
PC1	Q3	68A9-68A9	3L:11164971..11166620	Alg10	FBgn0052076
PC1	Q3	68A9-68A9	3L:11166620..11169625	wls	FBgn0036141
PC1	Q3	68A9-68A9	3L:11169817..11172411	CG7616	FBgn0036142
PC1	Q3	68A9-68B1	3L:11173514..11176892	CG14142	FBgn0036143
PC1	Q3	68B1-68B1	3L:11176954..11197536	GlcAT-P	FBgn0036144
PC1	Q3	68B1-68B1	3L:11198166..11206016	Plod	FBgn0036147
PC1	Q3	68B1-68B1	3L:11199620..11200587	CG7607	FBgn0036145
PC1	Q3	68B1-68B1	3L:11201351..11202158	CG14141	FBgn0036146
PC1	Q3	68B1-68B1	3L:11206422..11210583	Ube3a	FBgn0061469
PC1	Q3	68B1-68B1	3L:11210786..11214097	CG7600	FBgn0064766
PC1	Q3	68B3-68B3	3L:11214505..11230745	CG42671	FBgn0261553
PC1	Q3	68B3-68B3	3L:11232972..11236218	Ir68a	FBgn0036150
PC1	Q3	68B4-68C1	3L:11252307..11256172	scyl	FBgn0041094
PC1	Q3	68C1-68C2	3L:11287936..11295919	CG6175	FBgn0036152
PC1	Q3	68C2-68C2	3L:11311747..11313397	CG7573	FBgn0036153
PC1	Q3	68C2-68C2	3L:11319642..11321719	CG6168	FBgn0036154
PC1	Q3	68C4-68C4	3L:11361986..11364885	CG6163	FBgn0036155
PC1	Q3	68C6-68C6	3L:11394690..11395673	CG11726	FBgn0036156
PC1	Q3	68C6-68C6	3L:11397542..11397865	CG44362	FBgn0265469
PC1	Q3	68C7-68C7	3L:11425158..11426395	CG7560	FBgn0036157
PC1	Q3	68C8-68C8	3L:11434695..11435476	CG6149	FBgn0036158
PC1	Q3	68C9-68C9	3L:11445161..11446579	CG7557	FBgn0036159
PC1	Q3	68C9-68C9	3L:11457076..11458470	CG12289	FBgn0036160
PC1	Q3	68C9-68C9	3L:11458490..11459625	CG7551	FBgn0036161
PC1	Q3	68C9-68C9	3L:11463570..11465864	CG6140	FBgn0036162
PC1	Q3	68C9-68C9	3L:11473291..11473972	Vha16-3	FBgn0028667
PC1	Q3	68C9-68C9	3L:11474958..11475552	Vha16-2	FBgn0028668
PC1	Q3	68C10-68C10	3L:11487550..11499055	chrb	FBgn0036165
PC1	Q3	68C11-68C11	3L:11508637..11508903	CG33500	FBgn0053500
PC1	Q3	68C11-68C11	3L:11508967..11509394	Sgs8	FBgn0003378
PC1	Q3	68C11-68C11	3L:11509861..11510247	Sgs7	FBgn0003377
PC1	Q3	68C11-68C11	3L:11510323..11510589	CG33272	FBgn0053272
PC1	Q3	68C11-68C11	3L:11512221..11513402	Sgs3	FBgn0003373
PC1	Q3	68C11-68C12	3L:11513705..11518904	CG7512	FBgn0036168
PC1	Q3	68C12-68C12	3L:11518798..11522713	CG11714	FBgn0036170
PC1	Q3	68C12-68C12	3L:11518798..11522713	Fuca	FBgn0036169
PC1	Q3	68C12-68C13	3L:11522757..11562233	Mob2	FBgn0259481
PC1	Q3	68C13-68C13	3L:11561996..11564312	CG7394	FBgn0036173
PC1	Q3	68C13-68C13	3L:11564483..11572796	CG33267	FBgn0053267
PC1	Q3	68C13-68C13	3L:11572797..11574663	CG33490	FBgn0053490
PC1	Q3	68C13-68C13	3L:11574764..11577044	CG33489	FBgn0053489
PC1	Q3	68C13-68C13	3L:11577006..11577495	CG33271	FBgn0053271
PC1	Q3	68C13-68C13	3L:11578236..11578623	CG33270	FBgn0053270
PC1	Q3	68C13-68C13	3L:11579743..11579950	CG43390	FBgn0263247
PC1	Q3	68C13-68C13	3L:11580829..11581019	CG43391	FBgn0263248
PC1	Q3	68C13-68C13	3L:11581415..11582197	CG33269	FBgn0053269
PC1	Q3	68C13-68C13	3L:11582401..11584064	CG32086	FBgn0052086
PC1	Q3	68C13-68C13	3L:11584122..11587770	rt	FBgn0003292
PC1	Q3	68C13-68C13	3L:11589695..11589979	CG7377	FBgn0036176
PC1	Q3	68C14-68C14	3L:11590872..11591231	CG33268	FBgn0036177
PC1	Q3	68C14-68C15	3L:11597202..11605374	CG7368	FBgn0036179
PC1	Q3	68C14-68C14	3L:11599636..11599947	CG14137	FBgn0036178
PC1	Q3	68C15-68C15	3L:11605436..11609465	CG6091	FBgn0036180
PC1	Q3	68C15-68C15	3L:11610135..11610386	CG42832	FBgn0262021
PC1	Q3	68C15-68C15	3L:11610578..11620101	Muc68Ca	FBgn0036181
PC1	Q3	68C15-68C15	3L:11620535..11624381	CG6084	FBgn0086254
PC1	Q3	68C15-68C15	3L:11624528..11626125	CG6083	FBgn0036183
PC1	Q3	68C15-68C15	3L:11626441..11627715	PCID2	FBgn0036184
PC1	Q3	68D1-68D1	3L:11628037..11630749	CG18815	FBgn0042138
PC1	Q3	68D1-68D1	3L:11631392..11642902	CG32091	FBgn0052091
PC1	Q3	68D1-68D1	3L:11642906..11646033	CG6071	FBgn0036186
PC1	Q3	68D1-68D1	3L:11646234..11648474	RIOK1	FBgn0036187
PC1	Q3	68D1-68D1	3L:11648756..11650499	CG7339	FBgn0036188
PC1	Q3	68D1-68D2	3L:11650517..11680344	CG32085	FBgn0052085
PC1	Q3	68D2-68D2	3L:11682038..11683805	TfIIEalpha	FBgn0015828
PC1	Q3	68D2-68D2	3L:11683980..11690155	Sugb	FBgn0036191
PC1	Q3	68D2-68D2	3L:11689631..11691399	Pallidin	FBgn0036192
PC1	Q3	68D2-68D2	3L:11691571..11692757	CG14135	FBgn0036193
PC1	Q3	68D2-68D2	3L:11693879..11696963	CG11652	FBgn0036194
PC1	Q3	68D2-68D2	3L:11697126..11699263	Dnai2	FBgn0036195
PC1	Q3	68D2-68D2	3L:11699496..11708553	CG11658	FBgn0036196
PC1	Q3	68D2-68D2	3L:11708979..11710570	mtTFB1	FBgn0261381
PC1	Q3	68D2-68D2	3L:11708979..11710570	Ccdc56	FBgn0261353
PC1	Q3	68D2-68D3	3L:11710507..11711386	crim	FBgn0036198
PC1	Q3	68D3-68D3	3L:11712229..11715285	CG14132	FBgn0040817
PC1	Q3	68D3-68D3	3L:11720934..11728118	Bmcp	FBgn0036199
PC1	Q3	68D3-68D3	3L:11728348..11732016	sunn	FBgn0052088
PC1	Q3	68D3-68D3	3L:11732141..11733610	CG32087	FBgn0052087
PC1	Q3	68D3-68D4	3L:11733589..11766182	CG6024	FBgn0036202
PC1	Q3	68D4-68D4	3L:11751305..11752474	Gr68a	FBgn0041231
PC1	Q3	68D4-68D4	3L:11767299..11772157	Muc68D	FBgn0036203
PC1	Q3	68D4-68D4	3L:11774060..11774501	Tim13	FBgn0036204
PC1	Q3	68D4-68D6	3L:11774650..11790013	Pi3K68D	FBgn0015278
PC1	Q3	68D4-68D4	3L:11777073..11780485	CG14131	FBgn0036205
PC1	Q3	68D6-68D6	3L:11790212..11793283	CG5964	FBgn0036206
PC1	Q3	68D6-68D6	3L:11793514..11795418	CG10907	FBgn0036207
PC1	Q3	68D6-68E1	3L:11795614..11798875	Klp68D	FBgn0004381
PC1	Q3	68E1-68E1	3L:11798948..11800861	CG10361	FBgn0036208
PC1	Q3	68E1-68E1	3L:11801951..11814755	CG42255	FBgn0259140
PC1	Q3	68E1-68E1	3L:11815444..11816710	CG14130	FBgn0036210
PC1	Q3	68E1-68E1	3L:11816695..11822275	CG5946	FBgn0036211
PC1	Q3	68E1-68E1	3L:11820338..11822275	CG11597	FBgn0036212
PC1	Q3	68E1-68E1	3L:11822851..11824211	RpL10Ab	FBgn0036213
PC1	Q3	68E1-68E1	3L:11824207..11825732	CG32095	FBgn0052095
PC1	Q3	68E1-68E1	3L:11826719..11833578	CycA	FBgn0000404
PC1	Q3	68E1-68E1	3L:11829030..11830844	CG7264	FBgn0036214
PC1	Q3	68E1-68E1	3L:11834721..11836721	CG43064	FBgn0262366
PC1	Q3	68E2-68E2	3L:11847383..11847803	CG12521	FBgn0040816
PC1	Q3	68E2-68E2	3L:11850645..11938872	CG44837	FBgn0266100
PC1	Q3	68E2-68E2	3L:11870457..11871305	CG5906	FBgn0036217
PC1	Q3	68E3-68E3	3L:11879115..11881182	Sprn	FBgn0036218
PC1	Q3	68E3-68E3	3L:11881384..11883546	CCDC151	FBgn0036219
PC1	Q3	68E3-68E3	3L:11887259..11888981	CG5897	FBgn0036220
PC1	Q3	68E3-68E3	3L:11921513..11922599	CG11588	FBgn0036221
PC1	Q3	68E3-68E3	3L:11922610..11924757	SdhAL	FBgn0036222
PC1	Q3	68E3-68E3	3L:11927693..11935919	byn	FBgn0011723
PC1	Q3	68E3-68E3	3L:11941912..11943485	Rpt4R	FBgn0036224
PC1	Q3	68E3-68E3	3L:11943640..11944852	CG5883	FBgn0036225
PC1	Q3	68E3-68E3	3L:11947675..11949248	CG7252	FBgn0036226
PC1	Q3	68E3-68E3	3L:11949839..11952225	CG17826	FBgn0036227
PC1	Q3	68E3-68E3	3L:11952301..11953317	obst-G	FBgn0036228
PC1	Q3	68E3-68E3	3L:11954083..11956780	CG7248	FBgn0036229
PC1	Q3	68E3-68E3	3L:11956708..11957765	CG11570	FBgn0036230
PC1	Q3	68E3-68E3	3L:11958291..11958909	CG43294	FBgn0262986
PC1	Q3	68E3-68E4	3L:11958872..11966131	prc	FBgn0028573
PC1	Q3	68E4-68E4	3L:11967343..11972979	Muc68E	FBgn0053265
PC1	Q3	68E4-68E4	3L:11973085..11973790	CG42397	FBgn0259748
PC1	Q3	68E4-68E4	3L:11974905..11975810	CG14125	FBgn0036232
PC1	Q3	68E4-68E4	3L:11976111..11983764	CG43896	FBgn0264488
PC1	Q3	68F1-68F1	3L:11984906..11990505	CG6938	FBgn0036235
PC1	Q3	68F1-68F1	3L:11990736..11992000	CG6931	FBgn0036236
PC1	Q3	68F1-68F1	3L:11991853..11993179	viaf	FBgn0036237
PC1	Q3	68F1-68F1	3L:11993274..11998138	Grip163	FBgn0026432
PC1	Q3	68F1-68F1	3L:11998398..12002915	Pop2	FBgn0036239
PC1	Q3	68F1-68F1	3L:12003155..12008051	CG6928	FBgn0036240
PC1	Q3	68F1-68F1	3L:12008225..12064859	rols	FBgn0041096
PC1	Q3	68F1-68F1	3L:12032557..12032999	CG43993	FBgn0264725
PC1	Q3	68F1-68F1	3L:12042387..12044217	CG6793	FBgn0036242
PC1	Q3	68F1-68F1	3L:12044579..12045356	CG43638	FBgn0263647
PC1	Q3	68F2-68F2	3L:12067511..12081830	Sema-5c	FBgn0250876
PC1	Q3	68F2-68F2	3L:12088626..12089225	CG17154	FBgn0036246
PC1	Q3	68F3-68F3	3L:12116101..12118055	l(3)j2D3	FBgn0011335
PC1	Q3	68F4-68F4	3L:12118257..12119789	ssp	FBgn0036248
PC1	Q3	68F4-68F4	3L:12120019..12121185	CG11560	FBgn0036249
PC1	Q3	68F4-68F4	3L:12121274..12125150	yps	FBgn0022959
PC1	Q3	68F4-68F4	3L:12125487..12127394	Ir68b	FBgn0036250
PC1	Q3	68F4-68F5	3L:12127979..12128461	CG34241	FBgn0250825
PC1	Q3	68F5-68F5	3L:12129393..12131869	Lsp2	FBgn0002565
PC1	Q3	68F5-68F5	3L:12132146..12133834	CG11534	FBgn0046296
PC1	Q3	68F5-68F5	3L:12133771..12136706	CG5645	FBgn0036254
PC1	Q3	68F5-68F5	3L:12136967..12137559	Atg12	FBgn0036255
PC1	Q3	68F5-68F5	3L:12137496..12138584	ND-SGDH	FBgn0011455
PC1	Q3	68F5-68F6	3L:12138868..12143380	RhoGAP68F	FBgn0036257
PC1	Q3	68F6-68F6	3L:12143446..12146097	CG5642	FBgn0036258
PC1	Q3	68F6-68F7	3L:12146519..12156990	Nrx-IV	FBgn0013997
PC1	Q3	68F6-68F6	3L:12149273..12150329	CG32099	FBgn0052099
PC1	Q3	68F7-68F8	3L:12157052..12163735	CG9760	FBgn0036259
PC1	Q3	68F8-69A1	3L:12164205..12175482	Rh7	FBgn0036260
PC1	Q3	69A1-69A1	3L:12177601..12183347	CAH2	FBgn0027843
PC1	Q3	69A1-69A1	3L:12184984..12187860	CG6910	FBgn0036262
PC1	Q3	69A1-69A1	3L:12188818..12190705	Est-6	FBgn0000592
PC1	Q3	69A1-69A1	3L:12190696..12193688	thoc6	FBgn0036263
PC1	Q3	69A1-69A1	3L:12190733..12192528	Est-P	FBgn0000594
PC1	Q3	69A2-69A2	3L:12197791..12199030	CG11529	FBgn0036264
PC1	Q3	69A2-69A2	3L:12200322..12204082	Adk1	FBgn0022709
PC1	Q3	69A2-69A2	3L:12204123..12206022	CG5626	FBgn0036266
PC1	Q3	69A2-69A2	3L:12206238..12266841	app	FBgn0260941
PC1	Q3	69A4-69A4	3L:12267528..12269803	CG32100	FBgn0052100
PC1	Q3	69A4-69A4	3L:12269452..12271345	Pbgs	FBgn0036271
PC1	Q3	69A4-69A5	3L:12271656..12277251	CG4300	FBgn0036272
PC1	Q3	69A5-69A5	3L:12277655..12281476	CG10426	FBgn0036273
PC1	Q3	69A5-69A5	3L:12290956..12296123	CG4328	FBgn0036274
PC1	Q3	69B1-69B1	3L:12310805..12311961	CG44355	FBgn0265455
PC1	Q3	69B1-69B2	3L:12329232..12335901	CG32105	FBgn0052105
PC1	Q3	69B2-69B2	3L:12336676..12337236	CG10418	FBgn0036277
PC1	Q3	69B2-69B2	3L:12339116..12351544	CrzR	FBgn0036278
PC1	Q3	69B3-69B3	3L:12368646..12391444	Ncc69	FBgn0036279
PC1	Q3	69B4-69B4	3L:12393804..12399322	CG32104	FBgn0052104
PC1	Q3	69B4-69B4	3L:12396171..12396957	Obp69a	FBgn0011279
PC1	Q3	69B4-69B4	3L:12399539..12401935	Smyd4-2	FBgn0036282
PC1	Q3	69B4-69B5	3L:12402295..12414842	CG32103	FBgn0052103
PC1	Q3	69B5-69B5	3L:12415026..12417580	ArfGAP1	FBgn0020655
PC1	Q3	69C1-69C1	3L:12422510..12432668	toe	FBgn0036285
PC1	Q3	69C2-69C2	3L:12462537..12468021	eyg	FBgn0000625
PC1	Q3	69C2-69C2	3L:12469072..12469784	CG32102	FBgn0052102
PC1	Q3	69C2-69C2	3L:12471728..12474428	CG10616	FBgn0036286
PC1	Q3	69C2-69C2	3L:12474418..12485035	CG10663	FBgn0036287
PC1	Q3	69C2-69C2	3L:12482609..12486446	CG33725	FBgn0053725
PC1	Q3	69C2-69C3	3L:12486668..12490676	CG10660	FBgn0036288
PC1	Q3	69C3-69C3	3L:12491830..12497216	CG10657	FBgn0036289
PC1	Q3	69C3-69C4	3L:12498106..12501311	CG10638	FBgn0036290
PC1	Q3	69C4-69C4	3L:12501513..12502647	CG10681	FBgn0036291
PC1	Q3	69C4-69C4	3L:12502467..12503894	CG10646	FBgn0036292
PC1	Q3	69C4-69C4	3L:12504292..12505821	vih	FBgn0264848
PC1	Q3	69C4-69C4	3L:12505374..12507840	CG10654	FBgn0036294
PC1	Q3	69C4-69C4	3L:12507998..12514815	sti	FBgn0002466
PC1	Q3	69C4-69C4	3L:12515059..12520954	tral	FBgn0041775
PC1	Q3	69C4-69C4	3L:12521129..12524014	Gcn5	FBgn0020388
PC1	Q3	69C4-69C4	3L:12523987..12525150	ver	FBgn0262524
PC1	Q3	69C4-69C4	3L:12525093..12526731	eIF-2beta	FBgn0004926
PC1	Q3	69C4-69C4	3L:12527215..12530171	nst	FBgn0036298
PC1	Q3	69C4-69C5	3L:12530436..12533724	Tsf2	FBgn0036299
PC1	Q3	69C6-69C6	3L:12533996..12534403	CG34242	FBgn0085271
PC1	Q3	69C6-69C6	3L:12534590..12535513	CG10688	FBgn0036300
PC1	Q3	69C6-69C6	3L:12535426..12537315	CG4069	FBgn0036301
PC1	Q3	69C6-69C8	3L:12537513..12572542	sowah	FBgn0036302
PC1	Q3	69C8-69C10	3L:12580672..12596018	ara	FBgn0015904
PC1	Q3	69D1-69D1	3L:12609631..12621798	caup	FBgn0015919
PC1	Q3	69D3-69D4	3L:12693639..12710249	mirr	FBgn0014343
PC1	Q3	69D3-69D3	3L:12733364..12734611	SmD1	FBgn0261933
PC1	Q3	69D6-69E1	3L:12734945..12741568	Ptp69D	FBgn0014007
PC1	Q3	69E1-69E1	3L:12741718..12745154	CG32112	FBgn0052112
PC1	Q3	69E1-69E1	3L:12745344..12746770	CG32109	FBgn0052109
PC1	Q3	69E1-69E1	3L:12746616..12750056	Klc	FBgn0010235
PC1	Q3	69E1-69E1	3L:12750119..12753402	CG10984	FBgn0036305
PC1	Q3	69E1-69E1	3L:12753239..12754774	CG10973	FBgn0036306
PC1	Q3	69E1-69E2	3L:12755049..12768605	CG32113	FBgn0052113
PC1	Q3	69E2-69E2	3L:12768432..12773573	Hip1	FBgn0036309
PC1	Q3	69E2-69E2	3L:12773951..12778716	CG32106	FBgn0052106
PC1	Q3	69E2-69E2	3L:12778750..12781097	CG10969	FBgn0036310
PC1	Q3	69E2-69E2	3L:12781325..12784377	CG17666	FBgn0036311
PC1	Q3	69E2-69E4	3L:12784429..12805116	Atg1	FBgn0260945
PC1	Q3	69E2-69E3	3L:12790192..12796084	CG42709	FBgn0261674
PC1	Q3	69E4-69E4	3L:12805902..12813036	Sap130	FBgn0262714
PC1	Q3	69E4-69E4	3L:12808721..12810096	CG32110	FBgn0052110
PC1	Q3	69E4-69E4	3L:12813028..12814019	CG10754	FBgn0036314
PC1	Q3	69E5-69E5	3L:12814254..12824650	CG42588	FBgn0260965
PC1	Q3	69E5-69E6	3L:12824880..12843106	CG10960	FBgn0036316
PC1	Q3	69E6-69E6	3L:12844254..12850117	CG10948	FBgn0036317
PC1	Q3	69E6-69E6	3L:12850165..12853169	Wbp2	FBgn0036318
PC1	Q3	69E6-69E6	3L:12853646..12857428	Ent3	FBgn0036319
PC1	Q3	69E6-69E6	3L:12857282..12861305	CG32107	FBgn0052107
PC1	Q3	69E6-69E6	3L:12861717..12862920	CG10943	FBgn0036320
PC1	Q3	69E8-69E8	3L:12885039..12889244	CG14120	FBgn0036321
PC1	Q3	69E8-69E8	3L:12889770..12892162	CG43894	FBgn0264486
PC1	Q3	69E8-69F1	3L:12892658..12894758	CG14118	FBgn0036323
PC1	Q3	69F1-69F1	3L:12901247..12902737	CG12520	FBgn0036324
PC1	Q3	69F1-69F1	3L:12902925..12903711	CG32117	FBgn0052117
PC1	Q3	69F1-69F1	3L:12912027..12913646	CG32115	FBgn0052115
PC1	Q3	69F2-69F2	3L:12952686..12954647	CG10752	FBgn0036325
PC1	Q3	69F2-69F2	3L:12964360..12967733	Or69a	FBgn0041622
PC1	Q3	69F2-69F2	3L:12971214..12972359	CG10748	FBgn0036327
PC1	Q3	69F2-69F2	3L:12972474..12973650	CG10749	FBgn0036328
PC1	Q3	69F4-69F4	3L:12995135..12997418	CG11262	FBgn0036329
PC1	Q3	69F5-69F5	3L:13006817..13007881	CG11263	FBgn0036330
PC1	Q3	69F5-69F5	3L:13008285..13009450	CG14117	FBgn0036331
PC1	Q3	69F5-69F5	3L:13009399..13011685	CG11261	FBgn0036332
PC1	Q3	69F5-69F5	3L:13011976..13015332	MICAL-like	FBgn0036333
PC1	Q3	69F5-69F5	3L:13016050..13016903	CG11267	FBgn0036334
PC1	Q3	69F5-69F5	3L:13017149..13017867	mRpL20	FBgn0036335
PC1	Q3	69F5-69F5	3L:13018266..13019687	ste14	FBgn0036336
PC1	Q3	69F5-69F5	3L:13019715..13022688	AdenoK	FBgn0036337
PC1	Q3	69F5-69F5	3L:13023352..13024762	RpS12	FBgn0260441
PC1	Q3	69F5-69F5	3L:13024763..13026437	Zmynd10	FBgn0266709
PC1	Q3	69F6-69F6	3L:13028962..13036504	CG17672	FBgn0083978
PC1	Q3	69F6-69F6	3L:13036821..13040976	SRm160	FBgn0036340
PC1	Q3	69F6-69F6	3L:13041756..13044234	RpS4	FBgn0011284
PC1	Q3	69F6-69F6	3L:13044434..13046894	Syx13	FBgn0036341
PC1	Q3	69F6-69F6	3L:13046977..13048919	CG11279	FBgn0036342
PC1	Q3	69F6-69F6	3L:13060522..13061394	CG14115	FBgn0036343
PC1	Q3	69F6-69F6	3L:13061879..13062687	CG34428	FBgn0085457
PC1	Q3	69F6-69F6	3L:13063046..13063929	CG34429	FBgn0085458
PC1	Q3	70A1-70A1	3L:13086387..13087289	CG17300	FBgn0036345
PC1	Q3	70A1-70A1	3L:13088581..13089969	CG11251	FBgn0036346
PC1	Q3	70A1-70A1	3L:13114271..13118077	trn	FBgn0010452
PC1	Q3	70A1-70A1	3L:13136269..13137066	CG33262	FBgn0053262
PC1	Q3	70A2-70A2	3L:13174478..13176781	snky	FBgn0086916
PC1	Q3	70A3-70A4	3L:13228692..13279642	caps	FBgn0023095
PC1	Q3	70A3-70A3	3L:13246864..13248702	CG32119	FBgn0052119
PC1	Q3	70A4-70A4	3L:13296530..13296860	Sfp70A4	FBgn0259970
PC1	Q3	70A4-70A4	3L:13298797..13299023	CG42481	FBgn0259971
PC1	Q3	70A4-70A4	3L:13299841..13300152	CG43147	FBgn0262623
PC1	Q3	70A4-70A4	3L:13301635..13301922	SP	FBgn0003034
PC1	Q3	70A5-70A5	3L:13329135..13329699	CG14113	FBgn0040814
PC1	Q3	70A5-70A5	3L:13349165..13354940	CG17687	FBgn0036348
PC1	Q3	70A6-70A6	3L:13356376..13357223	Nplp2	FBgn0040813
PC1	Q3	70A7-70A7	3L:13377957..13380380	CG14111	FBgn0036350
PC1	Q3	70A7-70A7	3L:13378583..13379190	SNCF	FBgn0036349
PC1	Q3	70A7-70A7	3L:13380359..13381346	CG14107	FBgn0036351
PC1	Q3	70A7-70A7	3L:13382765..13383999	ImpL1	FBgn0001256
PC1	Q3	70A7-70A7	3L:13384789..13385925	CG14110	FBgn0036352
PC1	Q3	70A7-70A8	3L:13385946..13387907	CG10171	FBgn0036353
PC1	Q3	70A8-70A8	3L:13388299..13390006	Poc1	FBgn0036354
PC1	Q3	70A8-70A8	3L:13396228..13401125	sens	FBgn0002573
PC1	Q3	70A8-70A8	3L:13411122..13412453	CG10222	FBgn0036356
PC1	Q3	70A8-70B1	3L:13412843..13416453	flr	FBgn0260049
PC1	Q3	70B1-70B1	3L:13416576..13422336	CG32121	FBgn0052121
PC1	Q3	70B1-70B1	3L:13423320..13424168	CG33263	FBgn0053263
PC1	Q3	70B1-70B1	3L:13424571..13425671	CG14106	FBgn0260459
PC1	Q3	70B1-70B1	3L:13425891..13426673	CG14105	FBgn0036359
PC1	Q3	70B1-70B1	3L:13428839..13435229	CG10713	FBgn0036360
PC1	Q3	70B1-70B1	3L:13435680..13437136	CG10154	FBgn0036361
PC1	Q3	70B1-70B1	3L:13437954..13439009	CG10725	FBgn0036362
PC1	Q3	70B1-70B1	3L:13439317..13440470	CG10140	FBgn0036363
PC1	Q3	70B1-70B1	3L:13440910..13442420	CG14109	FBgn0036364
PC1	Q3	70B1-70B1	3L:13442594..13449245	cmb	FBgn0036365
PC1	Q3	70B1-70B1	3L:13449187..13450283	CG10133	FBgn0036366
PC1	Q3	70B1-70B1	3L:13450770..13465539	CG10738	FBgn0036368
PC1	Q3	70B1-70B1	3L:13456208..13457238	CG10116	FBgn0036367
PC1	Q3	70B1-70B2	3L:13465552..13474787	CG10089	FBgn0036369
PC1	Q3	70B2-70B2	3L:13477541..13483515	stv	FBgn0086708
PC1	Q3	70B2-70B2	3L:13483533..13486280	Abp1	FBgn0036372
PC1	Q3	70B2-70B3	3L:13486797..13502492	Tgi	FBgn0036373
PC1	Q3	70B3-70B4	3L:13502707..13511541	Spt20	FBgn0036374
PC1	Q3	70B7-70B4	3L:13511646..13513112	Vps36	FBgn0086785
PC1	Q3	70B4-70B4	3L:13513254..13516276	Liprin-beta	FBgn0036376
PC1	Q3	70B4-70B4	3L:13516273..13519605	CG10710	FBgn0036377
PC1	Q3	70B5-70C4	3L:13521907..13803400	bru-3	FBgn0264001
PC1	Q4	93E9-93F1	3R:21620304..21660871	E2f1	FBgn0011766
PC1	Q4	93F1-93F2	3R:21661186..21662972	Archease	FBgn0038893
PC1	Q4	93F2-93F2	3R:21664389..21666676	CG15497	FBgn0038894
PC1	Q4	93F2-93F2	3R:21666562..21671750	DNApol-alpha180	FBgn0259113
PC1	Q4	93F2-93F6	3R:21672303..21719660	CG31176	FBgn0051176
PC1	Q4	93F7-93F7	3R:21735909..21736296	Sfp93F	FBgn0261060
PC1	Q4	93F7-93F7	3R:21736513..21736849	CG42869	FBgn0262143
PC1	Q4	93F7-93F7	3R:21736933..21737364	CG42870	FBgn0262144
PC1	Q4	93F7-93F7	3R:21738345..21739110	CG34034	FBgn0054034
PC1	Q4	93F7-93F8	3R:21740105..21744431	CG5849	FBgn0038897
PC1	Q4	93F8-93F8	3R:21745266..21749003	CG31343	FBgn0051343
PC1	Q4	93F8-93F8	3R:21749853..21753237	CG31233	FBgn0051233
PC1	Q4	93F8-93F9	3R:21754324..21757758	CG31198	FBgn0051198
PC1	Q4	93F9-93F9	3R:21758764..21769301	CG42335	FBgn0259237
PC1	Q4	93F9-93F9	3R:21769518..21770279	Burs	FBgn0038901
PC1	Q4	93F9-93F9	3R:21770333..21775840	GABA-B-R2	FBgn0027575
PC1	Q4	93F9-93F9	3R:21776138..21777213	CG6800	FBgn0038902
PC1	Q4	93F9-93F9	3R:21777203..21777847	RpI12	FBgn0038903
PC1	Q4	93F9-93F10	3R:21778114..21782536	tsl	FBgn0003867
PC1	Q4	93F10-93F12	3R:21783400..21822674	CASK	FBgn0013759
PC1	Q4	93F10-93F10	3R:21783540..21786208	CRG	FBgn0266181
PC1	Q4	93F13-93F13	3R:21832503..21834013	Gr93a	FBgn0041229
PC1	Q4	93F14-93F14	3R:21842521..21843765	Gr93b	FBgn0045470
PC1	Q4	93F14-93F14	3R:21844014..21845265	Gr93c	FBgn0045469
PC1	Q4	93F14-93F14	3R:21845454..21846659	Gr93d	FBgn0045468
PC1	Q4	93F14-93F14	3R:21850694..21856266	glec	FBgn0015229
PC1	Q4	93F14-93F14	3R:21865168..21866238	lsn	FBgn0260940
PC1	Q4	93F14-93F14	3R:21866172..21867919	CG6569	FBgn0038909
PC1	Q4	93F14-93F14	3R:21868003..21868770	Cby	FBgn0067317
PC1	Q4	93F14-93F14	3R:21868681..21869514	CG31174	FBgn0051174
PC1	Q4	93F14-93F14	3R:21870681..21873640	CG31431	FBgn0051431
PC1	Q4	93F14-93F14	3R:21873739..21874922	CG31178	FBgn0064912
PC1	Q4	93F14-93F14	3R:21875293..21877788	CG6656	FBgn0038912
PC1	Q4	93F14-93F14	3R:21877870..21878686	CG34148	FBgn0083984
PC1	Q4	93F14-93F14	3R:21877936..21880696	P5CDh2	FBgn0053092
PC1	Q4	93F14-93F14	3R:21880810..21883990	CG31465	FBgn0051465
PC1	Q4	93F14-93F14	3R:21883924..21884454	fit	FBgn0038914
PC1	Q4	93F14-93F14	3R:21884728..21885550	CG17819	FBgn0038915
PC1	Q4	93F14-93F14	3R:21885676..21887355	dnd	FBgn0038916
PC1	Q4	93F14-93F14	3R:21887029..21907182	CG6678	FBgn0038917
PC1	Q4	93F14-93F14	3R:21889539..21890171	CG43844	FBgn0264426
PC1	Q4	93F14-93F14	3R:21911816..21913591	CG6690	FBgn0038918
PC1	Q4	93F14-93F14	3R:21913747..21915546	CG17843	FBgn0038919
PC1	Q4	93F5-93F6	3R:21949114..22014539	Eip93F	FBgn0264490
PC1	Q4	93F14-93F14	3R:22014697..22016212	CG6332	FBgn0038921
PC1	Q4	93F14-94A1	3R:22016391..22019382	CG6439	FBgn0038922
PC1	Q4	94A1-94A1	3R:22019505..22023335	Mitofilin	FBgn0019960
PC1	Q4	94A1-94A1	3R:22023527..22024341	mRpL35	FBgn0038923
PC1	Q4	94A1-94A1	3R:22024259..22025506	CG6028	FBgn0038924
PC1	Q4	94A1-94A1	3R:22025975..22027480	Cchl	FBgn0038925
PC1	Q4	94A1-94A1	3R:22027709..22029393	ND-42	FBgn0019957
PC1	Q4	94A1-94A1	3R:22029440..22031900	CG13409	FBgn0038926
PC1	Q4	94A1-94A1	3R:22032150..22034286	CG6015	FBgn0038927
PC1	Q4	94A1-94A1	3R:22032150..22034286	CG45099	FBgn0266538
PC1	Q4	94A1-94A1	3R:22034298..22038925	pit	FBgn0266581
PC1	Q4	94A1-94A1	3R:22034455..22035617	Fadd	FBgn0038928
PC1	Q4	87F3-87F10	3R:22042191..22079321	how	FBgn0264491
PC1	Q4	94A1-94A1	3R:22080382..22083473	CG13408	FBgn0038929
PC1	Q4	94A2-94A2	3R:22085374..22086397	CG5778	FBgn0038930
PC1	Q4	94A2-94A2	3R:22087075..22088501	CG5791	FBgn0040582
PC1	Q4	94A2-94A2	3R:22103414..22105590	CG13407	FBgn0038931
PC1	Q4	94A2-94A2	3R:22113427..22115214	Ir94a	FBgn0051164
PC1	Q4	94A2-94A2	3R:22115471..22117249	Ir94b	FBgn0051424
PC1	Q4	94A2-94A2	3R:22117640..22119454	Ir94c	FBgn0051423
PC1	Q4	94A2-94A2	3R:22120061..22133367	CG42390	FBgn0259736
PC1	Q4	94A2-94A4	3R:22133830..22296126	SKIP	FBgn0051163
PC1	Q4	94A3-94A3	3R:22211824..22217415	Gld2	FBgn0038934
PC1	Q4	94A4-94A4	3R:22298805..22304420	CG7084	FBgn0038938
PC1	Q4	94A4-94A4	3R:22308663..22324094	CG34377	FBgn0263117
PC1	Q4	94A5-94A5	3R:22329300..22330546	CG7080	FBgn0038941
PC1	Q4	94A5-94A5	3R:22331069..22331801	CG33721	FBgn0053721
PC1	Q4	94A5-94A5	3R:22331991..22332559	CG13862	FBgn0038942
PC1	Q4	94A5-94A5	3R:22333088..22334150	CG5391	FBgn0038943
PC1	Q4	94A5-94A5	3R:22334257..22340307	CG5388	FBgn0038944
PC1	Q4	94A5-94A5	3R:22341236..22342251	CG5386	FBgn0038945
PC1	Q4	94A5-94A5	3R:22351696..22356264	rdhB	FBgn0038946
PC1	Q4	94A5-94A6	3R:22356685..22360711	Sar1	FBgn0038947
PC1	Q4	94A6-94A6	3R:22360782..22362371	PSR	FBgn0038948
PC1	Q4	94A6-94A6	3R:22362620..22364580	CG7071	FBgn0260467
PC1	Q4	94A6-94A6	3R:22362620..22364580	Muted	FBgn0083967
PC1	Q4	94A6-94A6	3R:22364573..22365983	CG5382	FBgn0038950
PC1	Q4	94A6-94A6	3R:22366080..22367373	CG5380	FBgn0038951
PC1	Q4	94A9-94A6	3R:22367536..22372746	PyK	FBgn0267385
PC1	Q4	94A6-94A6	3R:22372835..22375579	CG7069	FBgn0038952
PC1	Q4	94A6-94A6	3R:22375923..22379955	CG18596	FBgn0038953
PC1	Q4	94A6-94A6	3R:22380128..22381253	CG34149	FBgn0083985
PC1	Q4	94A6-94A10	3R:22381340..22382147	CG43342	FBgn0263047
PC1	Q4	94A6-94A11	3R:22382035..22386548	CG43343	FBgn0263048
PC1	Q4	94A11-94A11	3R:22386489..22389714	CG5379	FBgn0038956
PC1	Q4	94A11-94A11	3R:22389780..22392349	CG7059	FBgn0038957
PC1	Q4	94A11-94A11	3R:22392189..22394104	CG13857	FBgn0038958
PC1	Q4	94A12-94A12	3R:22402655..22405059	CG13856	FBgn0038959
PC1	Q4	94A12-94A12	3R:22405939..22408640	CG13855	FBgn0038960
PC1	Q4	94A12-94A12	3R:22408566..22410915	CG13850	FBgn0038961
PC1	Q4	94A12-94A12	3R:22411301..22419051	lqfR	FBgn0261279
PC1	Q4	94A12-94A12	3R:22419095..22421068	Nop56	FBgn0038964
PC1	Q4	94A12-94A12	3R:22421161..22423302	mats	FBgn0038965
PC1	Q4	94A12-94A13	3R:22423316..22424929	pinta	FBgn0038966
PC1	Q4	94A13-94A14	3R:22425214..22436150	CG13847	FBgn0038967
PC1	Q4	94A14-94A14	3R:22440152..22446587	CG12499	FBgn0038968
PC1	Q4	94A14-94A14	3R:22446763..22447263	CG34288	FBgn0085317
PC1	Q4	94A14-94A15	3R:22448099..22460749	CG34376	FBgn0085405
PC1	Q4	94A15-94A15	3R:22460662..22462054	Rpn7	FBgn0028688
PC1	Q4	94A15-94A16	3R:22462455..22464603	AP-2mu	FBgn0263351
PC1	Q4	94A16-94A16	3R:22464985..22465938	CG7054	FBgn0038972
PC1	Q4	94A16-94A16	3R:22466034..22466679	Pebp1	FBgn0038973
PC1	Q4	94A16-94A16	3R:22466905..22468157	CG5377	FBgn0038974
PC1	Q4	94A16-94B1	3R:22468512..22486969	Nrx-1	FBgn0038975
PC1	Q4	94B1-94B1	3R:22487039..22488110	CG7048	FBgn0038976
PC1	Q4	94B1-94B1	3R:22488033..22488955	CG5376	FBgn0038977
PC1	Q4	94B1-94B1	3R:22489105..22491439	T-cp1	FBgn0003676
PC1	Q4	94B1-94B1	3R:22491829..22492381	tHMG1	FBgn0038978
PC1	Q4	94B1-94B1	3R:22492953..22493746	tHMG2	FBgn0038979
PC1	Q4	94B1-94B2	3R:22497215..22520078	Octbeta1R	FBgn0038980
PC1	Q4	94B2-94B2	3R:22520087..22528663	CG5346	FBgn0038981
PC1	Q4	94B2-94B2	3R:22528920..22530572	CG33099	FBgn0053099
PC1	Q4	94B2-94B2	3R:22530694..22531922	CG33093	FBgn0053093
PC1	Q4	94B2-94B3	3R:22532174..22539919	CG5326	FBgn0038983
PC1	Q4	94B3-94B3	3R:22543693..22547846	AdipoR	FBgn0038984
PC1	Q4	94B4-94B4	3R:22550680..22556494	bond	FBgn0260942
PC1	Q4	94B4-94B4	3R:22558342..22562572	CG5278	FBgn0038986
PC1	Q4	94B4-94B4	3R:22570188..22580392	CG33110	FBgn0053110
PC1	Q4	94B5-94B5	3R:22580773..22582033	CSN6	FBgn0028837
PC1	Q4	94B5-94B5	3R:22582028..22583225	Dph5	FBgn0024558
PC1	Q4	94B5-94B5	3R:22583352..22584718	CG33107	FBgn0053107
PC1	Q4	94B5-94B5	3R:22584773..22586209	CG6937	FBgn0038989
PC1	Q4	94B5-94B5	3R:22586149..22586625	btn	FBgn0014949
PC1	Q4	94B5-94B6	3R:22587755..22608842	Efa6	FBgn0051158
PC1	Q4	94B6-94B6	3R:22608670..22613656	CG31156	FBgn0051156
PC1	Q4	94B6-94B6	3R:22609485..22610715	CG13843	FBgn0038993
PC1	Q4	94B6-94B6	3R:22613686..22616622	EF-G2	FBgn0051159
PC1	Q4	94B6-94B6	3R:22616511..22618300	CG31161	FBgn0051161
PC1	Q4	94B6-94B6	3R:22618492..22619826	mRpL45	FBgn0263863
PC1	Q4	94B6-94B8	3R:22619968..22639387	loco	FBgn0020278
PC1	Q4	94B8-94B11	3R:22639808..22683827	wake	FBgn0266418
PC1	Q4	94C1-94C1	3R:22685006..22686510	Gclm	FBgn0046114
PC1	Q4	94C1-94C1	3R:22686849..22687407	CG17625	FBgn0039002
PC1	Q4	94C1-94C1	3R:22687542..22690380	wfs1	FBgn0039003
PC1	Q4	94C1-94C1	3R:22690607..22694772	Nup133	FBgn0039004
PC1	Q4	94C1-94C1	3R:22694959..22697990	cd	FBgn0263986
PC1	Q4	94C1-94C1	3R:22698319..22700307	Cyp6d4	FBgn0039006
PC1	Q4	94C1-94C1	3R:22700582..22702084	CCAP	FBgn0039007
PC1	Q4	94C1-94C2	3R:22702007..22704338	CG6972	FBgn0039008
PC1	Q4	94C2-94C2	3R:22704254..22707278	CG13842	FBgn0039009
PC1	Q4	94C2-94C2	3R:22707786..22710762	CG4907	FBgn0039010
PC1	Q4	94C2-94C3	3R:22710883..22721150	wge	FBgn0051151
PC1	Q4	94C3-94C3	3R:22721320..22724587	Irp-1A	FBgn0024958
PC1	Q4	94C3-94C4	3R:22724884..22726414	CG4813	FBgn0039013
PC1	Q4	94C4-94C4	3R:22726967..22732362	CG45049	FBgn0266409
PC1	Q4	94C4-94C4	3R:22732356..22733851	Takl2	FBgn0039015
PC1	Q4	94C4-94C4	3R:22734007..22741091	Dcr-1	FBgn0039016
PC1	Q4	94C4-94C4	3R:22741150..22743081	CG6985	FBgn0039017
PC1	Q4	94C4-94C4	3R:22742954..22745581	vret	FBgn0263143
PC1	Q4	94C4-94C4	3R:22745620..22746605	HP1c	FBgn0039019
PC1	Q4	94C4-94C4	3R:22746446..22747599	CG17141	FBgn0039020
PC1	Q4	94C4-94C4	3R:22747690..22749056	CG31139	FBgn0051139
PC1	Q4	94C4-94C4	3R:22749014..22750597	rumi	FBgn0086253
PC1	Q4	94C4-94C8	3R:22750901..22794030	CG7029	FBgn0039026
PC1	Q4	94C4-94C6	3R:22750901..22776374	Usp12-46	FBgn0039025
PC1	Q4	94C4-94C4	3R:22758810..22761076	CG4725	FBgn0039022
PC1	Q4	94C4-94C4	3R:22761440..22763711	CG4723	FBgn0039023
PC1	Q4	94C4-94C4	3R:22763960..22766172	CG4721	FBgn0039024
PC1	Q4	94C4-94C4	3R:22766732..22767699	CG13841	FBgn0040588
PC1	Q4	94C4-94C4	3R:22768121..22768733	CG43091	FBgn0262537
PC1	Q4	94C4-94C4	3R:22768883..22769667	CG43092	FBgn0262538
PC1	Q4	94C4-94C4	3R:22769775..22770307	CG43093	FBgn0262539
PC1	Q4	94C4-94C4	3R:22770613..22770987	CG43094	FBgn0262540
PC1	Q4	94C4-94C4	3R:22771156..22771770	CG43095	FBgn0262541
PC1	Q4	94C8-94C8	3R:22804291..22807290	CG7031	FBgn0039027
PC1	Q4	94C8-94C8	3R:22814483..22816178	CG13840	FBgn0039028
PC1	Q4	94D1-94D1	3R:22844093..22846302	CG4704	FBgn0039029
PC1	Q4	94D3-94D4	3R:22899284..22961731	klg	FBgn0017590
PC1	Q4	94D3-94D4	3R:22923352..22924525	CG6660	FBgn0039030
PC1	Q4	94D5-94D5	3R:22966284..22967842	Tpl94D	FBgn0051281
PC1	Q4	94D6-94D6	3R:22977270..22978164	CG17244	FBgn0039031
PC1	Q4	94D7-94D7	3R:22981459..22998528	Nha2	FBgn0263390
PC1	Q4	94D7-94D7	3R:22987281..22988503	Or94a	FBgn0039033
PC1	Q4	94D7-94D7	3R:22989295..22990568	Or94b	FBgn0039034
PC1	Q4	94D7-94D9	3R:23000139..23010562	CG34375	FBgn0085404
PC1	Q4	94D9-94D9	3R:23012412..23015475	CG6688	FBgn0039038
PC1	Q4	94D9-94D10	3R:23021222..23026713	lmd	FBgn0039039
PC1	Q4	94D10-94D10	3R:23033284..23035563	CG13833	FBgn0039040
PC1	Q4	94D10-94D10	3R:23042241..23042669	CG13838	FBgn0039041
PC1	Q4	94D10-94D10	3R:23043990..23044661	CG13837	FBgn0039042
PC1	Q4	94D10-94D10	3R:23044664..23048214	CG17121	FBgn0039043
PC1	Q4	94D10-94D10	3R:23049657..23054082	p53	FBgn0039044
PC1	Q4	94D10-94D10	3R:23051689..23052903	Gr94a	FBgn0041225
PC1	Q4	94D10-94D10	3R:23054410..23058958	CG17119	FBgn0039045
PC1	Q4	94D10-94D10	3R:23058609..23061304	sav	FBgn0053193
PC1	Q4	94D10-94D10	3R:23061493..23062751	Ublcp1	FBgn0027526
PC1	Q4	94D10-94D12	3R:23062713..23067259	CG17111	FBgn0039048
PC1	Q4	94D12-94D13	3R:23070516..23112730	Cow	FBgn0039054
PC1	Q4	94D13-94D13	3R:23091724..23095441	CG17110	FBgn0039050
PC1	Q4	94D13-94D13	3R:23091724..23095184	CG6726	FBgn0039049
PC1	Q4	94D13-94D13	3R:23095690..23097240	CG17109	FBgn0039051
PC1	Q4	94D13-94D13	3R:23097728..23099191	CG6733	FBgn0039052
PC1	Q4	94D13-94D13	3R:23099533..23100983	CG6738	FBgn0039053
PC1	Q4	94D13-94E1	3R:23114014..23117931	Rassf	FBgn0039055
PC1	Q4	94E1-94E1	3R:23118400..23124217	CenB1A	FBgn0039056
PC1	Q4	94E1-94E1	3R:23123962..23126422	CG31365	FBgn0051365
PC1	Q4	94E1-94E1	3R:23126581..23127981	CG31457	FBgn0051457
PC1	Q4	94E1-94E1	3R:23128169..23141906	hh	FBgn0004644
PC1	Q4	94E1-94E2	3R:23149653..23157862	unk	FBgn0004395
PC1	Q4	94E2-94E2	3R:23158017..23159316	VhaAC39-2	FBgn0039058
PC1	Q4	94E3-94E3	3R:23160477..23161338	CG13829	FBgn0039059
PC1	Q4	94E4-94E4	3R:23168317..23185642	Irk1	FBgn0265042
PC1	Q4	94E7-94E7	3R:23185580..23226711	cnc	FBgn0262975
PC1	Q4	94E6-94E6	3R:23201644..23204034	fzo	FBgn0011596
PC1	Q4	94E7-94E8	3R:23227727..23248903	CG4467	FBgn0039064
PC1	Q4	94E8-94E9	3R:23249443..23251477	Rad60	FBgn0039065
PC1	Q4	94E9-94E9	3R:23251563..23255071	EloA	FBgn0039066
PC1	Q4	94E9-94E9	3R:23255070..23258087	wda	FBgn0039067
PC1	Q4	94E9-94E9	3R:23258365..23260602	CG13827	FBgn0039068
PC1	Q4	94E9-94E9	3R:23260610..23280856	orb	FBgn0004882
PC1	Q4	94E9-94E9	3R:23281201..23284123	Cdc16	FBgn0025781
PC1	Q4	94E9-94E9	3R:23284002..23286041	CG6763	FBgn0039069
PC1	Q4	94E9-94E9	3R:23286093..23288051	CG17083	FBgn0039070
PC1	Q4	94E9-94E9	3R:23288217..23290189	CG4434	FBgn0039071
PC1	Q4	94E10-94E13	3R:23290231..23346167	pnt	FBgn0003118
PC1	Q4	94E13-94E13	3R:23348128..23355163	DNApol-epsilon255	FBgn0264326
PC1	Q4	94E13-94E13	3R:23355220..23356064	ATPsynCF6	FBgn0016119
PC1	Q4	94E13-94E13	3R:23356278..23358531	Sec13	FBgn0024509
PC1	Q4	94E13-94E13	3R:23358812..23360207	RpS3	FBgn0002622
PC1	Q4	94E13-94E13	3R:23361889..23363574	CG4408	FBgn0039073
PC1	Q4	94F1-94F1	3R:23372924..23373600	CG42827	FBgn0262009
PC1	Q4	94F1-94F1	3R:23373703..23374245	CG42828	FBgn0262010
PC1	Q4	94F1-94F1	3R:23375928..23384777	CG4393	FBgn0039075
PC1	Q4	94F1-94F1	3R:23388373..23388898	CG31515	FBgn0051515
PC1	Q4	94F1-94F1	3R:23402608..23403728	CG17380	FBgn0039077
PC1	Q4	94F1-94F1	3R:23402808..23405139	Ir94d	FBgn0259193
PC1	Q4	94F1-94F1	3R:23405509..23407402	Ir94e	FBgn0259194
PC1	Q4	94F1-94F4	3R:23408684..23472278	CG4374	FBgn0039078
PC1	Q4	94F3-94F3	3R:23425602..23426029	CG43694	FBgn0263777
PC1	Q4	94F5-94F6	3R:23481865..23483541	Ir94f	FBgn0051225
PC1	Q4	94F6-94F6	3R:23483863..23485500	Ir94g	FBgn0039079
PC1	Q4	94F6-94F6	3R:23487501..23489180	Ir94h	FBgn0039080
PC1	Q4	94F6-94F6	3R:23506908..23507476	CG34289	FBgn0085318
PC1	Q4	95A1-95A1	3R:23513617..23519445	Irk2	FBgn0039081
PC1	Q4	95A1-95A1	3R:23520146..23521583	CG10177	FBgn0039083
PC1	Q4	95A1-95A1	3R:23522264..23530986	CG10175	FBgn0039084
PC1	Q4	95A1-95A1	3R:23532945..23534767	CG10170	FBgn0039085
PC1	Q4	95A1-95A1	3R:23534900..23536710	CG16732	FBgn0039086
PC1	Q4	95A1-95A1	3R:23536993..23538908	CG10168	FBgn0039087
PC1	Q4	95A2-95A2	3R:23554323..23556943	CG10164	FBgn0039088
PC1	Q4	95A2-95A2	3R:23557412..23580077	beat-IV	FBgn0039089
PC1	Q4	95A2-95A3	3R:23587120..23589819	CG10182	FBgn0039091
PC1	Q4	95A3-95A3	3R:23590141..23592769	CG33337	FBgn0053337
PC1	Q4	95A3-95A3	3R:23593625..23596273	CG16723	FBgn0039092
PC1	Q4	95A3-95A3	3R:23596561..23599034	CG10183	FBgn0039093
PC1	Q4	95A4-95A4	3R:23602507..23605495	CG10184	FBgn0039094
PC1	Q4	95A4-95A7	3R:23605751..23669659	CG31145	FBgn0051145
PC2	Q1	64B9-64B9	3L:4510698..4532145	Tie	FBgn0014073
PC2	Q1	64B9-64B9	3L:4533170..4539270	CG11353	FBgn0035557
PC2	Q1	64B9-64B9	3L:4539302..4541244	CG32243	FBgn0052243
PC2	Q1	64B9-64B9	3L:4542051..4553457	CG11357	FBgn0035558
PC2	Q1	64B9-64B9	3L:4554537..4555236	CG33777	FBgn0053777
PC2	Q1	64B10-64B11	3L:4556087..4592295	CG42540	FBgn0260657
PC2	Q1	64B11-64B12	3L:4592447..4626196	Src64B	FBgn0262733
PC2	Q1	64B12-64B12	3L:4621219..4622985	CG32246	FBgn0052246
PC2	Q1	64B12-64B12	3L:4626734..4629467	HDAC1	FBgn0015805
PC2	Q1	64B12-64B13	3L:4629604..4687317	axo	FBgn0262870
PC2	Q1	64B12-64B12	3L:4634436..4634789	CG13716	FBgn0035563
PC2	Q1	64B12-64B12	3L:4648276..4650305	CG32238	FBgn0052238
PC2	Q1	64B13-64B13	3L:4665927..4667389	CG32236	FBgn0046793
PC2	Q1	64B13-64B13	3L:4677832..4678233	CG34266	FBgn0085295
PC2	Q1	64B13-64B13	3L:4687587..4688774	CG7514	FBgn0035567
PC2	Q1	64B13-64B13	3L:4688929..4690070	CG18418	FBgn0035568
PC2	Q1	64B13-64B17	3L:4692783..4796253	RhoGEF64C	FBgn0035574
PC2	Q1	64B13-64B13	3L:4694205..4694845	CG15876	FBgn0035569
PC2	Q1	64B14-64B14	3L:4697601..4698058	CG13713	FBgn0042199
PC2	Q1	64B14-64B14	3L:4709209..4709890	CG13712	FBgn0035570
PC2	Q1	64B16-64B16	3L:4752393..4753738	CG12493	FBgn0035571
PC2	Q1	64B16-64B16	3L:4757883..4758708	CG13711	FBgn0035572
PC2	Q1	64B17-64B17	3L:4803077..4805274	CG7509	FBgn0035575
PC2	Q1	64B17-64B17	3L:4806053..4807406	CG18808	FBgn0042131
PC2	Q1	64B17-64C1	3L:4807368..4825687	Dhc64C	FBgn0261797
PC2	Q1	64C1-64C1	3L:4825853..4829038	LeuRS-m	FBgn0027085
PC2	Q1	64C1-64C1	3L:4829092..4833591	CG13708	FBgn0035577
PC2	Q1	64C1-64C1	3L:4837791..4840108	CG13707	FBgn0035578
PC2	Q1	64C1-64C1	3L:4849438..4852461	CG32237	FBgn0052237
PC2	Q1	64C1-64C1	3L:4859810..4860470	CG32235	FBgn0047330
PC2	Q1	64C1-64C2	3L:4861269..4895749	Dnah3	FBgn0035581
PC2	Q1	64C2-64C2	3L:4896864..4898470	CG13705	FBgn0035582
PC2	Q1	64C2-64C2	3L:4898900..4900869	CG13704	FBgn0035583
PC2	Q1	64C2-64C2	3L:4910368..4920198	Rh50	FBgn0028699
PC2	Q1	64C2-64C5	3L:4936758..5079033	Con	FBgn0005775
PC2	Q1	64C4-64C4	3L:4980003..4980769	CG17030	FBgn0035584
PC2	Q1	64C4-64C4	3L:4993950..4996877	CG32232	FBgn0052232
PC2	Q1	64C4-64C4	3L:5011444..5012133	ATPsynCF6L	FBgn0035585
PC2	Q1	64C6-64C6	3L:5129674..5130240	CG4597	FBgn0035594
PC2	Q1	64C6-64C7	3L:5131545..5132127	CG15212	FBgn0040842
PC2	Q1	64C7-64C7	3L:5132796..5133220	CG15213	FBgn0040843
PC2	Q1	64C7-64C7	3L:5133871..5135670	CG4603	FBgn0035593
PC2	Q1	64C7-64C7	3L:5135748..5136292	CG10674	FBgn0035592
PC2	Q1	64C7-64C7	3L:5136376..5138679	CG4611	FBgn0035591
PC2	Q1	64C7-64C7	3L:5138652..5139395	Prpk	FBgn0035590
PC2	Q1	64C7-64C7	3L:5139619..5140473	CHMP2B	FBgn0035589
PC2	Q1	64C7-64C7	3L:5140440..5141646	CG10672	FBgn0035588
PC2	Q1	64C7-64C7	3L:5141953..5144317	Gdap1	FBgn0035587
PC2	Q1	64C7-64C7	3L:5144082..5146063	CG10671	FBgn0035586
PC2	Q1	64C7-64C7	3L:5146098..5149852	AlaRS-m	FBgn0028962
PC2	Q1	64C7-64C7	3L:5149849..5152376	Gen	FBgn0263831
PC2	Q1	64C7-64C7	3L:5152678..5154777	Srp54k	FBgn0010747
PC2	Q1	64C7-64C11	3L:5155821..5277944	shep	FBgn0052423
PC2	Q1	64C9-64C9	3L:5234483..5236631	CG4669	FBgn0035598
PC2	Q1	64C12-64C13	3L:5343619..5355923	lama	FBgn0016031
PC2	Q1	64C13-64C13	3L:5356864..5359392	Klp64D	FBgn0004380
PC2	Q1	64C13-64C13	3L:5360211..5362798	Cyt-c1	FBgn0035600
PC2	Q1	64C13-64C13	3L:5362884..5366225	Uev1A	FBgn0035601
PC2	Q1	64C13-64C14	3L:5366455..5367381	Membrin	FBgn0260856
PC2	Q1	64C13-64C14	3L:5367341..5368008	CG10635	FBgn0035603
PC2	Q1	64C15-64C15	3L:5378786..5382821	Ir64a	FBgn0035604
PC2	Q1	64D1-64D1	3L:5424109..5442399	DIP-delta	FBgn0085420
PC2	Q1	64D2-64D2	3L:5479790..5483663	CG4835	FBgn0035607
PC2	Q1	64D2-64D2	3L:5497523..5498958	blanks	FBgn0035608
PC2	Q1	64D2-64D2	3L:5503528..5510860	CG34342	FBgn0085371
PC2	Q1	64D2-64D2	3L:5512421..5529341	Lkr	FBgn0035610
PC2	Q1	64D3-64D3	3L:5533968..5535759	CG13285	FBgn0035611
PC2	Q1	64D3-64D3	3L:5538411..5551159	CG10625	FBgn0035612
PC2	Q1	64D3-64D3	3L:5559470..5561598	sinu	FBgn0010894
PC2	Q1	64D3-64D3	3L:5561701..5563691	Sucb	FBgn0029118
PC2	Q1	64D3-64D3	3L:5563774..5565103	Sras	FBgn0029121
PC2	Q1	64D3-64D3	3L:5565231..5566765	bc10	FBgn0040239
PC2	Q1	64D3-64D3	3L:5566919..5577348	Msr-110	FBgn0015766
PC2	Q1	64D4-64D5	3L:5583669..5590390	l(3)psg2	FBgn0035617
PC2	Q1	64D5-64D5	3L:5590083..5592571	spo	FBgn0003486
PC2	Q1	64D5-64D5	3L:5592741..5595272	CG10592	FBgn0035619
PC2	Q1	64D5-64D5	3L:5595542..5597422	CG5150	FBgn0035620
PC2	Q1	64D5-64D5	3L:5598557..5599692	CG10591	FBgn0035621
PC2	Q1	64D5-64D6	3L:5601096..5603979	TM9SF3	FBgn0035622
PC2	Q1	64D6-64D6	3L:5604790..5607190	mthl2	FBgn0035623
PC2	Q1	64D6-64D6	3L:5607162..5608300	Eaf6	FBgn0035624
PC2	Q1	64E1-64E1	3L:5630983..5652094	Blimp-1	FBgn0035625
PC2	Q1	64E1-64E1	3L:5654681..5657384	lin-28	FBgn0035626
PC2	Q1	64E5-64E5	3L:5657913..5749599	sif	FBgn0085447
PC2	Q1	64E1-64E1	3L:5659700..5662247	Sse	FBgn0035627
PC2	Q1	64E2-64E2	3L:5713331..5714029	CG44521	FBgn0265714
PC2	Q1	64E5-64E5	3L:5750029..5752189	DnaJ-1	FBgn0263106
PC2	Q1	64E5-64E6	3L:5752973..5761886	Usp47	FBgn0016756
PC2	Q1	64E6-64E6	3L:5761963..5765702	CG10576	FBgn0035630
PC2	Q1	64E6-64E7	3L:5765846..5767084	Txl	FBgn0035631
PC2	Q1	64E7-64E7	3L:5767017..5768794	Ppat-Dpck	FBgn0035632
PC2	Q1	64E8-64E7	3L:5769002..5776271	scny	FBgn0260936
PC2	Q1	64E7-64E7	3L:5776324..5777333	vito	FBgn0052418
PC2	Q1	64E7-64E7	3L:5777476..5779591	Myt1	FBgn0040298
PC2	Q1	64E7-64E8	3L:5780051..5784685	PGRP-LD	FBgn0260458
PC2	Q1	64E7-64E8	3L:5780051..5784685	Pmi	FBgn0044419
PC2	Q1	64E8-64E8	3L:5783215..5786718	Cralbp	FBgn0035636
PC2	Q1	64E8-64E8	3L:5789831..5794192	Bre1	FBgn0086694
PC2	Q1	64E8-64E8	3L:5794405..5796543	Tektin-C	FBgn0035638
PC2	Q1	64F-64E11	3L:5797549..5810931	S6k	FBgn0283472
PC2	Q1	64E8-64E8	3L:5803033..5805749	CG42272	FBgn0259167
PC2	Q1	64E11-64E11	3L:5810973..5812228	kri	FBgn0035639
PC2	Q1	64E11-64E12	3L:5812135..5813093	mad2	FBgn0035640
PC2	Q1	64E12-64F2	3L:5813338..5845664	vn	FBgn0003984
PC2	Q1	64F3-64F3	3L:5871501..5873518	CG5568	FBgn0035641
PC2	Q1	64F3-64F3	3L:5873311..5875466	CG18586	FBgn0035642
PC2	Q1	64F3-64F3	3L:5882304..5884090	CG13287	FBgn0035643
PC2	Q1	64F4-64F4	3L:5895691..5897435	DNApol-epsilon58	FBgn0035644
PC2	Q1	64F4-64F4	3L:5897638..5899395	CG5592	FBgn0035645
PC2	Q1	64F4-64F4	3L:5899528..5900936	CG32409	FBgn0052409
PC2	Q1	64F4-64F5	3L:5900835..5902456	QC	FBgn0052412
PC2	Q1	64F5-64F5	3L:5902887..5904052	CG32413	FBgn0052413
PC2	Q1	64F5-64F5	3L:5904211..5906699	CG10486	FBgn0035647
PC2	Q1	64F5-64F5	3L:5907381..5917540	CG13288	FBgn0035648
PC2	Q1	64F5-64F5	3L:5917905..5921316	CG10483	FBgn0035649
PC2	Q1	64F5-64F5	3L:5922055..5923567	CG32407	FBgn0052407
PC2	Q1	64F5-65A1	3L:5923862..5930120	Vap-33B	FBgn0053523
PC2	Q1	65A1-65A1	3L:5930262..5932773	Rcc1	FBgn0002638
PC2	Q1	65A1-65A1	3L:5933036..5950658	CG33993	FBgn0053993
PC2	Q1	65A1-65A2	3L:5967545..5976007	CG10479	FBgn0035656
PC2	Q1	65A2-65A3	3L:5997208..6026317	PVRAP	FBgn0052406
PC2	Q1	65A2-65A2	3L:6009446..6011021	alphaKap4	FBgn0035657
PC2	Q1	65A3-65A3	3L:6033199..6034611	CG10477	FBgn0035661
PC2	Q1	65A3-65A3	3L:6035216..6036175	yip7	FBgn0040060
PC2	Q1	65A3-65A3	3L:6037111..6038188	CG6462	FBgn0035663
PC2	Q1	65A3-65A3	3L:6039155..6040135	Jon65Aiv	FBgn0250815
PC2	Q1	65A3-65A3	3L:6050757..6051690	Jon65Aiii	FBgn0035665
PC2	Q1	65A3-65A4	3L:6052321..6053215	Jon65Aii	FBgn0035666
PC2	Q1	65A4-65A4	3L:6053493..6054443	Jon65Ai	FBgn0035667
PC2	Q1	65A4-65A4	3L:6055136..6057002	tant	FBgn0028980
PC2	Q1	65A5-65A5	3L:6059658..6061378	CG6592	FBgn0035669
PC2	Q1	65A5-65A5	3L:6061372..6062910	CG10472	FBgn0035670
PC2	Q1	65A5-65A5	3L:6066296..6071545	CG42269	FBgn0259164
PC2	Q1	65A5-65A5	3L:6072139..6073539	CG6602	FBgn0035673
PC2	Q1	65A5-65A5	3L:6073490..6075245	CG13295	FBgn0035674
PC2	Q1	65A5-65A5	3L:6075536..6076258	CG6610	FBgn0035675
PC2	Q1	65A5-65A5	3L:6076722..6082491	ssp6	FBgn0035676
PC2	Q1	65A5-65A5	3L:6082883..6092188	CG13293	FBgn0035677
PC2	Q1	65A5-65A6	3L:6092188..6093313	CG10469	FBgn0035678
PC2	Q1	65A6-65A6	3L:6093204..6094747	CG10467	FBgn0035679
PC2	Q1	65A6-65A6	3L:6094987..6096517	loj	FBgn0061492
PC2	Q1	65A6-65A6	3L:6097617..6123913	Ets65A	FBgn0005658
PC2	Q1	65A6-65A6	3L:6123934..6128807	l(3)mbn	FBgn0002440
PC2	Q1	65A6-65A6	3L:6130386..6130989	Lcp65Ag3	FBgn0086611
PC2	Q1	65A6-65A6	3L:6131242..6132109	Cpr65Au	FBgn0042119
PC2	Q1	65A6-65A6	3L:6132990..6133593	Lcp65Ag2	FBgn0020637
PC2	Q1	65A6-65A6	3L:6134697..6135274	Lcp65Ag1	FBgn0020638
PC2	Q1	65A6-65A6	3L:6136215..6136791	Lcp65Af	FBgn0020639
PC2	Q1	65A6-65A6	3L:6137583..6138118	Lcp65Ae	FBgn0020640
PC2	Q1	65A6-65A6	3L:6139223..6139974	Cpr65Av	FBgn0052405
PC2	Q1	65A6-65A6	3L:6141903..6142413	Cpr65Aw	FBgn0052404
PC2	Q1	65A6-65A6	3L:6143395..6144101	Lcp65Ad	FBgn0020641
PC2	Q1	65A6-65A6	3L:6144819..6145393	Lcp65Ac	FBgn0020642
PC2	Q1	65A6-65A6	3L:6146674..6147089	Lcp65Ab2	FBgn0020643
PC2	Q1	65A6-65A6	3L:6147531..6147987	Cpr65Ax1	FBgn0086900
PC2	Q1	65A6-65A6	3L:6148353..6148615	Lcp65APsi	FBgn0020646
PC2	Q1	65A6-65A6	3L:6149548..6149960	Lcp65Ab1	FBgn0020644
PC2	Q1	65A6-65A6	3L:6150058..6150857	Cpr65Ax2	FBgn0042118
PC2	Q1	65A6-65A6	3L:6151304..6151803	Lcp65Aa	FBgn0020645
PC2	Q1	65A6-65A6	3L:6152050..6152745	Acp65Aa	FBgn0020765
PC2	Q1	65A6-65A6	3L:6156592..6157377	CG13297	FBgn0035685
PC2	Q1	65A6-65A6	3L:6158075..6158630	Cpr65Ay	FBgn0085300
PC2	Q1	65A6-65A6	3L:6160814..6161589	Cpr65Az	FBgn0035686
PC2	Q1	65A7-65A7	3L:6163127..6164682	CG13296	FBgn0035687
PC2	Q1	65A7-65A7	3L:6164916..6173880	CG10289	FBgn0035688
PC2	Q1	65A7-65A7	3L:6174248..6178941	CG7376	FBgn0035689
PC2	Q1	65A7-65A7	3L:6178677..6181829	CG10274	FBgn0035690
PC2	Q1	65A7-65A7	3L:6182176..6184920	D19B	FBgn0022699
PC2	Q1	65A7-65A7	3L:6185189..6185853	CG43293	FBgn0262985
PC2	Q1	65A7-65A7	3L:6185830..6189123	D19A	FBgn0022935
PC2	Q1	65A7-65A8	3L:6189745..6192049	CG7386	FBgn0035691
PC2	Q1	65A8-65A8	3L:6192124..6193179	CG13298	FBgn0035692
PC2	Q1	65A8-65A8	3L:6193480..6200385	Trn	FBgn0024921
PC2	Q1	65A8-65A8	3L:6200473..6203776	CG8219	FBgn0035693
PC2	Q1	65A8-65A9	3L:6203831..6218022	LanA	FBgn0002526
PC2	Q1	65A10-65A10	3L:6220578..6220949	CG33946	FBgn0047000
PC2	Q1	65A10-65A10	3L:6231805..6232361	CG13299	FBgn0035694
PC2	Q1	65A10-65A10	3L:6232469..6233381	BG642312	FBgn0047334
PC2	Q1	65A10-65A10	3L:6233491..6234056	CG42714	FBgn0261631
PC2	Q1	65A10-65A10	3L:6234323..6240068	CG10226	FBgn0035695
PC2	Q1	65A10-65A10	3L:6240500..6245746	Mdr65	FBgn0004513
PC2	Q1	65A10-65A10	3L:6245933..6256665	Best2	FBgn0035696
PC2	Q1	65A10-65A11	3L:6257423..6258760	CG10163	FBgn0035697
PC2	Q1	65A11-65A11	3L:6259105..6262694	ImpL3	FBgn0001258
PC2	Q1	65A11-65A11	3L:6275787..6277035	CG43168	FBgn0262787
PC2	Q1	65A14-65A14	3L:6320611..6322098	Or65a	FBgn0041625
PC2	Q1	65A14-65A14	3L:6325612..6327049	Or65b	FBgn0041624
PC2	Q1	65A14-65A14	3L:6327608..6329069	Or65c	FBgn0041623
PC2	Q1	65A14-65B1	3L:6329324..6352390	CG13300	FBgn0035699
PC2	Q1	65A15-65A15	3L:6350276..6350829	Sfp65A	FBgn0259969
PC2	Q1	65B1-65B3	3L:6400590..6485964	CG42747	FBgn0261801
PC2	Q1	65B3-65B3	3L:6486167..6488424	CG10147	FBgn0035702
PC2	Q1	65B3-65B3	3L:6488681..6491210	CG8270	FBgn0035703
PC2	Q1	65B3-65B3	3L:6491230..6495297	CG10144	FBgn0035704
PC2	Q1	65B3-65B4	3L:6495680..6550104	sfl	FBgn0020251
PC2	Q1	65B4-65B4	3L:6530729..6532429	CG32396	FBgn0052396
PC2	Q1	65B4-65B5	3L:6550738..6593940	CG18769	FBgn0042185
PC2	Q1	65B5-65B5	3L:6563197..6589479	jv	FBgn0263973
PC2	Q1	65B5-65B5	3L:6593938..6603366	ndl	FBgn0002926
PC2	Q1	65B5-65C1	3L:6603684..6608739	CG8368	FBgn0035707
PC2	Q1	65B5-65B5	3L:6604366..6606032	zpg	FBgn0024177
PC2	Q1	65C1-65C1	3L:6609325..6619113	CG8398	FBgn0035708
PC2	Q1	65C1-65C1	3L:6624032..6635059	GluRIA	FBgn0004619
PC2	Q1	65C1-65C1	3L:6664224..6665641	eIF4E-4	FBgn0035709
PC2	Q1	65C1-65C1	3L:6666638..6667816	CG32395	FBgn0041232
PC2	Q1	65C1-65C3	3L:6689327..6703521	SP1173	FBgn0035710
PC2	Q1	65C3-65C3	3L:6704860..6709000	CG8519	FBgn0035711
PC2	Q1	65C3-65C3	3L:6713356..6719525	ple	FBgn0005626
PC2	Q1	65C3-65C3	3L:6728800..6743164	dikar	FBgn0261934
PC2	Q1	65C3-65C3	3L:6744426..6752752	velo	FBgn0035713
PC2	Q1	65C3-65C3	3L:6752913..6754029	CG8549	FBgn0035714
PC2	Q1	65C3-65C4	3L:6754017..6756497	CG10103	FBgn0035715
PC2	Q1	65C4-65C4	3L:6756629..6763246	CG32392	FBgn0052392
PC2	Q1	65C5-65C5	3L:6790158..6794941	vvl	FBgn0086680
PC2	Q1	65D2-65D3	3L:6911999..6914876	Prat2	FBgn0041194
PC2	Q1	65D3-65D3	3L:6931023..6931950	CG45413	FBgn0266962
PC2	Q1	65D3-65D3	3L:6932926..6934824	CG14820	FBgn0035718
PC2	Q1	65D3-65D3	3L:6942856..6949313	tow	FBgn0035719
PC2	Q1	65D3-65D4	3L:6949491..6955904	CG10077	FBgn0035720
PC2	Q1	65D4-65D4	3L:6955991..6957440	CG9948	FBgn0035721
PC2	Q1	65D4-65D4	3L:6956946..6958108	CG10075	FBgn0035722
PC2	Q1	65D4-65D4	3L:6958346..6959586	Surf1	FBgn0029117
PC2	Q1	65D4-65D5	3L:6959554..6964758	sgl	FBgn0261445
PC2	Q1	65D5-65D5	3L:6965260..6967897	CG10064	FBgn0035724
PC2	Q1	65D5-65D5	3L:6968035..6969048	Mis12	FBgn0035725
PC2	Q1	65D5-65D5	3L:6969658..6971666	CG9953	FBgn0035726
PC2	Q1	65D5-65D5	3L:6971579..6972467	CG10063	FBgn0035727
PC2	Q1	65D5-65D5	3L:6972750..6980044	Galphai	FBgn0001104
PC2	Q1	65D5-65D5	3L:6983473..6984586	CG43439	FBgn0263387
PC2	Q1	65D5-65D5	3L:6983473..6984586	CG32388	FBgn0250849
PC2	Q1	65D6-65D6	3L:6990622..6994447	bin	FBgn0045759
PC2	Q1	65E1-65E1	3L:6998843..7053499	Mp	FBgn0260660
PC2	Q1	65E1-65E1	3L:7025801..7026794	CG17744	FBgn0035730
PC2	Q1	65E2-65E3	3L:7058930..7077462	CG8641	FBgn0035733
PC2	Q1	65E3-65E3	3L:7066314..7069463	CG14823	FBgn0035734
PC2	Q1	65E3-65E3	3L:7068211..7069199	CG32391	FBgn0052391
PC2	Q1	65E3-65E3	3L:7073476..7075247	CG34030	FBgn0054030
PC2	Q1	65E3-65E3	3L:7086003..7086608	Cpr65Ea	FBgn0035735
PC2	Q1	65E3-65E3	3L:7087713..7088787	Cpr65Eb	FBgn0035736
PC2	Q1	65E3-65E3	3L:7093204..7093841	Cpr65Ec	FBgn0035737
PC2	Q1	65E3-65E4	3L:7094818..7123297	form3	FBgn0053556
PC2	Q1	65E4-65E4	3L:7123213..7125533	msl-3	FBgn0002775
PC2	Q1	65E4-65E4	3L:7125905..7128118	BBS1	FBgn0035741
PC2	Q1	65E4-65E4	3L:7127913..7128264	CG8629	FBgn0035742
PC2	Q1	65E4-65E4	3L:7128903..7129673	CG15829	FBgn0035743
PC2	Q1	65E4-65E4	3L:7130874..7131505	CG8628	FBgn0250836
PC2	Q1	65E4-65E4	3L:7131863..7133463	Dbi	FBgn0010387
PC2	Q1	65E4-65E5	3L:7134516..7143074	melt	FBgn0023001
PC2	Q1	65E5-65E5	3L:7142991..7157073	corn	FBgn0259173
PC2	Q1	65E6-65E6	3L:7158099..7158874	CG8620	FBgn0040837
PC2	Q1	65E6-65E6	3L:7159199..7189931	Dscam2	FBgn0265296
PC2	Q1	65E9-65E9	3L:7234512..7235965	CG14826	FBgn0035750
PC2	Q1	65E9-65E9	3L:7236800..7238122	CG14829	FBgn0035751
PC2	Q1	65E9-65E9	3L:7238542..7240245	BHD	FBgn0261111
PC2	Q1	65E9-65E9	3L:7240203..7241351	RpL18	FBgn0035753
PC2	Q1	65E9-65E9	3L:7241628..7243139	Neos	FBgn0024542
PC2	Q1	65E9-65E9	3L:7243080..7243933	mRpL50	FBgn0028648
PC2	Q1	65E9-65E9	3L:7244388..7245383	mei-P22	FBgn0016036
PC2	Q1	65E9-65E9	3L:7245481..7249340	Cdc27	FBgn0012058
PC2	Q1	65E9-65E9	3L:7249529..7250527	MED4	FBgn0035754
PC2	Q1	65E9-65E10	3L:7250718..7263920	CG14830	FBgn0035755
PC2	Q1	65E10-65F4	3L:7266192..7312896	unc-13-4A	FBgn0035756
PC2	Q1	65F4-65F4	3L:7320068..7321211	CG8607	FBgn0035760
PC2	Q1	65F4-65F4	3L:7321099..7323411	RhoGEF4	FBgn0035761
PC2	Q1	65F4-65F4	3L:7323619..7326255	Rint1	FBgn0035762
PC2	Q1	65F4-65F4	3L:7326273..7328842	CG8602	FBgn0035763
PC2	Q1	65F4-65F5	3L:7329132..7333471	mus312	FBgn0002909
PC2	Q1	65F4-65F5	3L:7329132..7333471	CG42307	FBgn0259203
PC2	Q1	65F5-65F5	3L:7333544..7335226	CG43780	FBgn0264302
PC2	Q1	65F5-65F5	3L:7333544..7335226	CG43781	FBgn0264303
PC2	Q1	65F5-65F5	3L:7335442..7339340	eco	FBgn0035766
PC2	Q1	65F5-65F5	3L:7339266..7341893	lark	FBgn0011640
PC2	Q1	65F5-65F5	3L:7341884..7345183	CG8596	FBgn0035767
PC2	Q1	65F5-65F5	3L:7345698..7347123	CG14834	FBgn0035768
PC2	Q1	65F5-65F5	3L:7347310..7348034	Srp19	FBgn0015298
PC2	Q1	65F5-65F6	3L:7348313..7353622	qm	FBgn0019662
PC2	Q1	65F6-65F6	3L:7353578..7356713	CTCF	FBgn0035769
PC2	Q1	65F6-65F7	3L:7357275..7360263	pst	FBgn0035770
PC2	Q1	65F7-65F7	3L:7360561..7364366	Sec63	FBgn0035771
PC2	Q1	65F7-65F7	3L:7364584..7369260	Sh3beta	FBgn0035772
PC2	Q1	65F7-65F7	3L:7369843..7373711	akirin	FBgn0082598
PC2	Q1	65F7-65F9	3L:7374050..7381474	SMSr	FBgn0052380
PC2	Q1	65F9-65F10	3L:7381614..7385637	smid	FBgn0016983
PC2	Q1	65F10-65F10	3L:7385648..7387914	CG8564	FBgn0035776
PC2	Q1	65F10-65F11	3L:7390742..7396013	CG8563	FBgn0035777
PC2	Q1	65F11-65F11	3L:7396355..7398208	CG32379	FBgn0052379
PC2	Q1	65F11-65F11	3L:7398285..7399912	CG8562	FBgn0035779
PC2	Q1	65F11-65F11	3L:7400070..7401671	CG18417	FBgn0035780
PC2	Q1	65F11-65F11	3L:7402332..7404181	CG8560	FBgn0035781
PC2	Q1	65F11-65F11	3L:7406323..7406617	pncr015:3L	FBgn0063083
PC2	Q1	66A1-66A1	3L:7423827..7454717	CG42458	FBgn0259935
PC2	Q1	66A1-66A1	3L:7432762..7435190	Rac2	FBgn0014011
PC2	Q1	66A1-66A1	3L:7436808..7437466	CG14835	FBgn0035782
PC2	Q1	66A1-66A1	3L:7438421..7439405	sphinx1	FBgn0052383
PC2	Q1	66A1-66A1	3L:7439554..7440733	sphinx2	FBgn0052382
PC2	Q1	66A1-66A1	3L:7450853..7452159	CG33278	FBgn0053278
PC2	Q1	66A1-66A1	3L:7456149..7458608	ppk26	FBgn0035785
PC2	Q1	66A2-66A2	3L:7465509..7468808	CG42660	FBgn0261536
PC2	Q1	66A2-66A2	3L:7465509..7468808	CG42661	FBgn0261537
PC2	Q1	66A2-66A2	3L:7465509..7468808	Tsp66A	FBgn0035786
PC2	Q1	66A2-66A2	3L:7469502..7470302	CG8543	FBgn0035787
PC2	Q1	66A2-66A2	3L:7471559..7472514	CG8541	FBgn0035788
PC2	Q1	66A2-66A2	3L:7475570..7476247	CG43292	FBgn0262984
PC2	Q1	66A2-66A2	3L:7485967..7487918	mthl6	FBgn0035789
PC2	Q1	66A2-66A2	3L:7491864..7493484	Cyp316a1	FBgn0035790
PC2	Q1	66A2-66A2	3L:7493557..7496179	Cyp4d8	FBgn0015033
PC2	Q1	66A2-66A2	3L:7497211..7498831	CG8539	FBgn0035791
PC2	Q1	66A3-66A3	3L:7505540..7506217	CG7548	FBgn0035792
PC2	Q1	66A3-66A3	3L:7510986..7517316	CG7546	FBgn0035793
PC2	Q1	66A3-66A4	3L:7518997..7528013	ltl	FBgn0268063
PC2	Q1	66A4-66A5	3L:7528780..7540012	lqf	FBgn0028582
PC2	Q1	66A5-66A5	3L:7539060..7539836	CG16998	FBgn0035795
PC2	Q1	66A5-66A5	3L:7540269..7541168	CG32374	FBgn0052374
PC2	Q1	66A5-66A5	3L:7541582..7542457	CG32376	FBgn0052376
PC2	Q1	66A5-66A5	3L:7555780..7560037	CG14837	FBgn0035797
PC2	Q1	66A5-66A5	3L:7562610..7569499	frac	FBgn0035798
PC2	Q1	66A6-66A6	3L:7583454..7587248	CG14838	FBgn0035799
PC2	Q1	66A6-66A6	3L:7588608..7590998	CG7716	FBgn0035800
PC2	Q1	66A6-66A8	3L:7593091..7639573	Pura	FBgn0035802
PC2	Q1	66A8-66A8	3L:7639811..7640446	CG33276	FBgn0053276
PC2	Q1	66A8-66A8	3L:7640798..7641648	CG7506	FBgn0035805
PC2	Q1	66A8-66A12	3L:7650548..7759123	CG32373	FBgn0052373
PC2	Q1	66A8-66A8	3L:7651180..7651900	PGRP-SD	FBgn0035806
PC2	Q1	66A8-66A8	3L:7651866..7654752	CG7492	FBgn0035807
PC2	Q1	66A10-66A9	3L:7655389..7718395	Ank2	FBgn0261788
PC2	Q1	66A8-66A9	3L:7658409..7695654	CG44195	FBgn0265084
PC2	Q1	66A10-66A10	3L:7719350..7721472	CG12262	FBgn0035811
PC2	Q1	66A10-66A11	3L:7719899..7726473	CG7457	FBgn0035812
PC2	Q1	66A11-66A11	3L:7727804..7732191	CG8492	FBgn0035813
PC2	Q1	66A11-66A11	3L:7733250..7743041	Snmp2	FBgn0035815
PC2	Q1	66A11-66A11	3L:7747344..7750552	CG13685	FBgn0035816
PC2	Q1	66A12-66A12	3L:7754409..7755168	CG7409	FBgn0035817
PC2	Q1	66A12-66A12	3L:7760453..7763166	Hn	FBgn0001208
PC2	Q1	66A12-66A12	3L:7763233..7775603	Clk	FBgn0023076
PC2	Q1	66A12-66A12	3L:7767269..7768352	CG32371	FBgn0052371
PC2	Q1	66A13-66A14	3L:7777105..7809825	CG32369	FBgn0052369
PC2	Q1	66A14-66A17	3L:7811458..7867369	Pdp1	FBgn0016694
PC2	Q1	66A17-66A18	3L:7869042..7894814	CG32365	FBgn0052365
PC2	Q1	66A18-66A18	3L:7894880..7896009	eIF4E-5	FBgn0035823
PC2	Q1	66A18-66A19	3L:7896109..7911954	pbl	FBgn0003041
PC2	Q1	66A19-66A19	3L:7912463..7913763	CG8281	FBgn0035824
PC2	Q1	66A19-66A19	3L:7913664..7915120	CG8111	FBgn0035825
PC2	Q1	66A19-66A19	3L:7915437..7915846	CG32368	FBgn0052368
PC2	Q1	66A20-66A20	3L:7916650..7936120	syd	FBgn0024187
PC2	Q1	66A20-66A20	3L:7936373..7937258	Srp9	FBgn0035827
PC2	Q1	66A21-66A21	3L:7945713..7946322	CG43880	FBgn0264472
PC2	Q1	66A21-66A21	3L:7948186..7951563	exex	FBgn0041156
PC2	Q1	66A21-66A21	3L:7970588..7972449	RNaseX25	FBgn0010406
PC2	Q1	66A21-66A21	3L:7972449..7974991	CG8042	FBgn0027554
PC2	Q1	66A21-66A21	3L:7975438..7976154	HP4	FBgn0035829
PC2	Q1	66A21-66A21	3L:7976406..7977849	CG8209	FBgn0035830
PC2	Q1	66A21-66A22	3L:7977805..7978650	CG8038	FBgn0035831
PC2	Q1	66A22-66B3	3L:7979046..8054147	nmo	FBgn0011817
PC2	Q1	66B3-66B3	3L:8054333..8058713	bip1	FBgn0026263
PC2	Q1	66B4-66B5	3L:8063874..8108897	Ect4	FBgn0262579
PC2	Q1	66B4-66B4	3L:8068413..8069267	CG42590	FBgn0260967
PC2	Q1	66B4-66B4	3L:8069453..8069960	CG42591	FBgn0260968
PC2	Q1	66B5-66B5	3L:8087635..8091786	CG7565	FBgn0035833
PC2	Q1	66B6-66B6	3L:8109132..8110043	fan	FBgn0028379
PC2	Q1	66B6-66B6	3L:8110368..8113406	CG7927	FBgn0027549
PC2	Q1	66B6-66B6	3L:8113407..8115902	Arp3	FBgn0262716
PC2	Q1	66B6-66B6	3L:8116179..8121579	msk	FBgn0026252
PC2	Q1	66B6-66B7	3L:8121827..8123615	ldbr	FBgn0035838
PC2	Q1	66B7-66B7	3L:8123612..8124531	CG7550	FBgn0035839
PC2	Q1	66B7-66B7	3L:8124584..8125132	mRpL36	FBgn0042112
PC2	Q1	66B7-66B7	3L:8125327..8127818	Uba2	FBgn0029113
PC2	Q1	66B7-66B7	3L:8127762..8131675	CdsA	FBgn0010350
PC2	Q1	66B7-66B8	3L:8131429..8137498	CG7504	FBgn0035842
PC2	Q1	66B8-66B8	3L:8137808..8142014	mus301	FBgn0002899
PC2	Q1	66B8-66B10	3L:8141868..8151813	CG13676	FBgn0035844
PC2	Q1	66B10-66B10	3L:8154681..8158900	CG42445	FBgn0259916
PC2	Q1	66B10-66B10	3L:8159361..8159774	CG43886	FBgn0264478
PC2	Q1	66B10-66B10	3L:8160315..8165518	CG13675	FBgn0035845
PC2	Q1	66B10-66B10	3L:8170640..8175978	RecQ4	FBgn0040290
PC2	Q1	66B10-66B11	3L:8176135..8178429	Nmt	FBgn0020392
PC2	Q1	66B11-66B11	3L:8178675..8180514	mthl7	FBgn0035847
PC2	Q1	66B11-66B11	3L:8180923..8183369	CG7979	FBgn0035848
PC2	Q1	66B11-66B11	3L:8183361..8186671	ERR	FBgn0035849
PC2	Q1	66B11-66B11	3L:8186857..8191118	Atg18a	FBgn0035850
PC2	Q1	66B11-66B12	3L:8191270..8196573	MED24	FBgn0035851
PC2	Q1	66B11-66B11	3L:8191522..8193116	CG7387	FBgn0035852
PC2	Q1	66B12-66B12	3L:8195847..8197987	UbcE2M	FBgn0035853
PC2	Q1	66B12-66B12	3L:8198207..8199491	CG8005	FBgn0035854
PC2	Q1	66B12-66B12	3L:8201078..8202417	CG7366	FBgn0035855
PC2	Q1	66B12-66B13	3L:8202792..8203345	CG13679	FBgn0035856
PC2	Q1	66B13-66C1	3L:8209577..8210743	tut	FBgn0052364
PC2	Q1	66C1-66C1	3L:8211890..8213622	CG8006	FBgn0035857
PC2	Q1	66C1-66C1	3L:8215280..8216198	CG8012	FBgn0040832
PC2	Q1	66C1-66C1	3L:8218232..8218983	CG13674	FBgn0035858
PC2	Q1	66C1-66C1	3L:8222141..8222953	CG13678	FBgn0035859
PC2	Q1	66C1-66C1	3L:8229224..8230568	eIF4E-3	FBgn0265089
PC2	Q1	66C1-66C1	3L:8231814..8240601	CG7213	FBgn0035861
PC2	Q1	66C1-66C2	3L:8238647..8282398	Dscam4	FBgn0263219
PC2	Q1	66C4-66C5	3L:8282528..8289870	cert	FBgn0027569
PC2	Q1	66C5-66C5	3L:8290286..8295327	CG7201	FBgn0035865
PC2	Q1	66C5-66C5	3L:8297018..8298506	Rab19	FBgn0015793
PC2	Q1	66C5-66C5	3L:8298501..8299839	Arl5	FBgn0035866
PC2	Q1	66C5-66C5	3L:8300064..8302341	CG13671	FBgn0035867
PC2	Q1	66C5-66C5	3L:8302364..8304059	CG7194	FBgn0035868
PC2	Q1	66C5-66C5	3L:8304157..8305325	Sbp2	FBgn0087039
PC2	Q1	66C5-66C5	3L:8305336..8306980	Gr66a	FBgn0035870
PC2	Q1	66C5-66C5	3L:8307145..8308941	BI-1	FBgn0035871
PC2	Q1	66C5-66C6	3L:8310493..8315502	CG7185	FBgn0035872
PC2	Q1	66C6-66C6	3L:8318542..8318966	CG43059	FBgn0262361
PC2	Q1	66C7-66C7	3L:8320763..8322280	CG13670	FBgn0035873
PC2	Q1	66C7-66C7	3L:8325859..8328307	CG34461	FBgn0250833
PC2	Q1	66C7-66C7	3L:8328583..8330237	CG34462	FBgn0085491
PC2	Q1	66C7-66C7	3L:8336672..8338595	Cpr66Cb	FBgn0035875
PC2	Q1	66C7-66C7	3L:8339051..8340276	Pex2	FBgn0035876
PC2	Q1	66C7-66C8	3L:8340314..8344404	DNApol-alpha50	FBgn0011762
PC2	Q1	66C7-66C8	3L:8340785..8342876	CG7083	FBgn0035877
PC2	Q1	66C8-66C8	3L:8344421..8346382	CG7182	FBgn0035878
PC2	Q1	66C8-66C8	3L:8346561..8352279	GAPcenA	FBgn0035879
PC2	Q1	66C8-66C8	3L:8352355..8356296	CG17352	FBgn0035880
PC2	Q1	66C8-66C8	3L:8356404..8360906	Idh	FBgn0001248
PC2	Q1	66C8-66C10	3L:8372405..8391171	ImpE1	FBgn0001253
PC2	Q1	66C10-66C10	3L:8391540..8392377	Jon66Ci	FBgn0035886
PC2	Q1	66C10-66C10	3L:8392820..8393649	Jon66Cii	FBgn0035887
PC2	Q1	66C11-66C11	3L:8396000..8402295	CG7120	FBgn0035888
PC2	Q1	66C11-66C11	3L:8402168..8405277	mkg-p	FBgn0035889
PC2	Q1	66C11-66C11	3L:8402168..8405277	CG33057	FBgn0053057
PC2	Q1	66C11-66C11	3L:8405454..8407354	CG13667	FBgn0035890
PC2	Q1	66C11-66C11	3L:8407268..8412825	Oseg1	FBgn0265102
PC2	Q1	66C11-66C11	3L:8411851..8415910	Exo70	FBgn0266667
PC2	Q1	66C11-66C11	3L:8413012..8414103	mtrm	FBgn0010431
PC2	Q1	66C11-66C12	3L:8415857..8422205	CG32354	FBgn0052354
PC2	Q1	66C12-66C12	3L:8424954..8432246	Cbl	FBgn0020224
PC2	Q1	66C12-66C13	3L:8432322..8442381	Unr	FBgn0263352
PC2	Q1	66C13-66C13	3L:8443042..8449377	CG6983	FBgn0035896
PC2	Q1	66C13-66D1	3L:8449922..8472669	Gug	FBgn0010825
PC2	Q1	66D1-66D4	3L:8472807..8507146	CG43163	FBgn0262719
PC2	Q1	66D4-66D5	3L:8507469..8509763	ZC3H3	FBgn0035900
PC2	Q1	66D5-66D5	3L:8510003..8513007	CG6745	FBgn0035901
PC2	Q1	66D5-66D5	3L:8512767..8518738	CG6765	FBgn0035903
PC2	Q1	66D5-66D5	3L:8513874..8514921	CG6683	FBgn0035902
PC2	Q1	66D5-66D5	3L:8518885..8520295	GstO3	FBgn0035904
PC2	Q1	66D5-66D5	3L:8520552..8521489	se	FBgn0086348
PC2	Q1	66D5-66D5	3L:8521429..8523501	GstO2	FBgn0035906
PC2	Q1	66D5-66D5	3L:8523742..8524866	GstO1	FBgn0035907
PC2	Q1	66D5-66D6	3L:8525244..8534503	foi	FBgn0024236
PC2	Q1	66D6-66D6	3L:8534977..8538013	ergic53	FBgn0035909
PC2	Q1	66D6-66D7	3L:8545001..8574409	rhea	FBgn0260442
PC2	Q1	66D7-66D7	3L:8574407..8576078	CG6638	FBgn0035911
PC2	Q1	66D8-66D8	3L:8576808..8599617	CG43078	FBgn0262508
PC2	Q1	66D8-66D8	3L:8599442..8600879	Nelf-E	FBgn0017430
PC2	Q1	66D8-66D8	3L:8601006..8602392	RpL14	FBgn0017579
PC2	Q1	66D8-66D8	3L:8602411..8604149	CG5989	FBgn0017429
PC2	Q1	66D8-66D8	3L:8604657..8617074	CG6282	FBgn0035914
PC2	Q1	66D8-66D8	3L:8617235..8619474	S-Lap1	FBgn0035915
PC2	Q1	66D8-66D8	3L:8619888..8622091	S-Lap2	FBgn0052351
PC2	Q1	66D8-66D8	3L:8622039..8623901	GAPsec	FBgn0035916
PC2	Q1	66D9-66D9	3L:8624371..8638813	Zasp66	FBgn0035917
PC2	Q1	66D9-66D9	3L:8631509..8634069	Cdc6	FBgn0035918
PC2	Q1	66D9-66D9	3L:8640439..8643584	Cpr66D	FBgn0052029
PC2	Q1	66D9-66D9	3L:8644916..8646822	CG13305	FBgn0035921
PC2	Q1	66D9-66D10	3L:8647145..8651011	Pex7	FBgn0035922
PC2	Q1	66D9-66D9	3L:8647261..8648936	Arr2	FBgn0000121
PC2	Q1	66D10-66D10	3L:8675759..8679253	h	FBgn0001168
PC2	Q1	66D11-66D11	3L:8718949..8720225	SrpRbeta	FBgn0011509
PC2	Q1	66D11-66D11	3L:8720280..8721272	CG32022	FBgn0052022
PC2	Q1	66D11-66D12	3L:8721324..8726108	CG6511	FBgn0035923
PC2	Q1	66D12-66D12	3L:8725520..8725774	CG43965	FBgn0264696
PC2	Q1	66D12-66D12	3L:8726791..8727613	Cp18	FBgn0000357
PC2	Q1	66D12-66D12	3L:8728481..8729066	Cp15	FBgn0000355
PC2	Q1	66D12-66D12	3L:8729865..8730604	Cp19	FBgn0000358
PC2	Q1	66D12-66D12	3L:8731944..8732599	Cp16	FBgn0000356
PC2	Q1	66D12-66D12	3L:8732858..8745310	Prm	FBgn0003149
PC2	Q1	66D12-66D12	3L:8749139..8749726	CG13306	FBgn0040828
PC2	Q1	66D12-66D15	3L:8753619..8798719	Fhos	FBgn0266084
PC2	Q1	66D12-66D12	3L:8755989..8757167	CG6576	FBgn0035924
PC2	Q1	66D14-66D14	3L:8788144..8788545	CG5804	FBgn0035926
PC2	Q1	66D15-66D15	3L:8798730..8800532	CG13310	FBgn0035928
PC2	Q1	66D15-66D15	3L:8801540..8802164	CG13311	FBgn0035929
PC2	Q1	66D15-66D15	3L:8802463..8803599	CG34426	FBgn0085455
PC2	Q1	66D15-66D15	3L:8803602..8804182	CG32023	FBgn0052023
PC2	Q1	66D15-66D15	3L:8804764..8805812	CG34427	FBgn0085456
PC2	Q1	66D15-66D15	3L:8805811..8807213	CG13312	FBgn0035931
PC2	Q1	66D15-66D15	3L:8807601..8808407	CG32024	FBgn0052024
PC2	Q1	66D15-66D15	3L:8808544..8809307	CG13308	FBgn0035932
PC2	Q1	66D15-66D15	3L:8810395..8811265	CG13309	FBgn0035933
PC2	Q1	66E1-66E3	3L:8827505..8891192	dally	FBgn0263930
PC2	Q1	66E1-66E1	3L:8836462..8838843	CG32026	FBgn0052026
PC2	Q1	66E3-66E3	3L:8888145..8888633	CG43169	FBgn0262788
PC2	Q1	66E3-66E3	3L:8891596..8894310	Mcm7	FBgn0020633
PC2	Q1	66E3-66E3	3L:8894404..8904790	TrpA1	FBgn0035934
PC2	Q1	66E3-66E3	3L:8905918..8912671	mfr	FBgn0266757
PC2	Q1	66E3-66E4	3L:8912499..8932065	Tsp66E	FBgn0035936
PC2	Q1	66E4-66E5	3L:8932235..8954272	CG43783	FBgn0264305
PC2	Q1	66E4-66E4	3L:8937100..8954463	orb2	FBgn0264307
PC2	Q1	66E5-66E5	3L:8955021..8956551	GNBP3	FBgn0040321
PC2	Q1	66E5-66E5	3L:8956791..8957584	mRpL12	FBgn0011787
PC2	Q1	66E5-66E5	3L:8958857..8960921	CG13313	FBgn0035941
PC2	Q1	66E5-66E5	3L:8961274..8964769	ValRS-m	FBgn0035942
PC2	Q1	66E5-66E5	3L:8964912..8966374	CG5653	FBgn0035943
PC2	Q1	66E5-66E5	3L:8966829..8968171	CG5021	FBgn0035944
PC2	Q1	66E5-66E6	3L:8968528..8971752	CG5026	FBgn0035945
PC2	Q1	66E6-66E6	3L:8972056..8974765	pix	FBgn0086706
PC2	Q1	66E6-66E6	3L:8975046..8977401	Srp68	FBgn0035947
PC2	Q1	66E6-66E6	3L:8977395..8979880	CG5644	FBgn0035948
PC2	Q1	66F1-66F1	3L:8981795..8983212	CG13314	FBgn0035949
PC2	Q1	66F1-66F1	3L:8982212..8986091	Galk	FBgn0263199
PC2	Q1	66F1-66F1	3L:8986710..8989135	CG5068	FBgn0035951
PC2	Q1	66F1-66F1	3L:8989069..8990228	CG5280	FBgn0035952
PC2	Q1	66F1-66F1	3L:8990317..8997989	smg	FBgn0016070
PC2	Q1	66F1-66F1	3L:8998184..9002566	CG5087	FBgn0035953
PC2	Q1	66F1-66F1	3L:9005196..9007249	Doc3	FBgn0035954
PC2	Q1	66F1-66F1	3L:9008624..9009838	CG5194	FBgn0035955
PC2	Q1	66F1-66F1	3L:9012686..9019246	Doc2	FBgn0035956
PC2	Q1	66F2-66F3	3L:9041375..9045042	Doc1	FBgn0028789
PC2	Q1	66F3-66F3	3L:9047439..9048724	CG5144	FBgn0035957
PC2	Q1	66F3-66F4	3L:9048781..9066027	Argk	FBgn0000116
PC2	Q1	66F4-66F4	3L:9067195..9072731	CG4911	FBgn0035959
PC2	Q1	66F4-66F4	3L:9073105..9074467	CG4942	FBgn0035960
PC2	Q1	66F4-66F5	3L:9074643..9092131	Tequila	FBgn0023479
PC2	Q1	66F5-66F5	3L:9093053..9094856	CG32032	FBgn0043806
PC2	Q1	66F5-66F5	3L:9096877..9097494	CG13315	FBgn0040827
PC2	Q1	66F5-67A1	3L:9097629..9134405	bol	FBgn0011206
PC2	Q1	67A1-67A1	3L:9134560..9135916	Dhpr	FBgn0035964
PC2	Q1	67A1-67A1	3L:9135709..9137181	Use1	FBgn0035965
PC2	Q1	67A1-67A1	3L:9137860..9145693	nwk	FBgn0263456
PC2	Q1	67A1-67A1	3L:9145838..9182149	Rdl	FBgn0004244
PC2	Q1	67A3-67A3	3L:9203065..9208853	Slc45-1	FBgn0035968
PC2	Q1	67A3-67A3	3L:9211880..9215256	CG4476	FBgn0035969
PC2	Q1	67A4-67A4	3L:9235150..9236648	CG4483	FBgn0035970
PC2	Q1	67A4-67A4	3L:9250225..9251338	CG4477	FBgn0035971
PC2	Q1	67A4-67A6	3L:9251978..9288522	GluRIB	FBgn0264000
PC2	Q1	67B1-67B1	3L:9334332..9338336	PGRP-LA	FBgn0035975
PC2	Q1	67B1-67B1	3L:9338810..9348336	PGRP-LC	FBgn0035976
PC2	Q1	67B1-67B1	3L:9349609..9351489	PGRP-LF	FBgn0035977
PC2	Q1	67B1-67B2	3L:9350867..9358935	UGP	FBgn0035978
PC2	Q1	67B1-67B1	3L:9354033..9355457	CG32040	FBgn0052040
PC2	Q1	67B2-67B2	3L:9358999..9359996	CG32039	FBgn0052039
PC2	Q1	67B2-67B2	3L:9360316..9362042	Pdxk	FBgn0085484
PC2	Q1	67B2-67B2	3L:9362108..9362734	CG34456	FBgn0085485
PC2	Q1	67B2-67B2	3L:9362636..9367046	Klp67A	FBgn0004379
PC2	Q1	67B2-67B2	3L:9364350..9365240	CG4447	FBgn0035980
PC2	Q1	67B2-67B2	3L:9367377..9370300	CG4452	FBgn0035981
PC2	Q1	67B2-67B2	3L:9370195..9371238	Fdx1	FBgn0011769
PC2	Q1	67B2-67B2	3L:9371511..9372497	Hsp67Bc	FBgn0001229
PC2	Q1	67B2-67B2	3L:9372722..9374964	Hsp67Bb	FBgn0001228
PC2	Q1	67B2-67B2	3L:9372931..9374964	Hsp22	FBgn0001223
PC2	Q1	67B2-67B2	3L:9375430..9376293	CG4461	FBgn0035982
PC2	Q1	67B2-67B2	3L:9376418..9377427	Hsp26	FBgn0001225
PC2	Q1	67B2-67B2	3L:9377802..9379534	Hsp67Ba	FBgn0001227
PC2	Q1	67B3-67B3	3L:9381882..9382765	Hsp23	FBgn0001224
PC2	Q1	67B3-67B3	3L:9384063..9385694	Hsp27	FBgn0001226
PC2	Q1	67B3-67B4	3L:9386827..9399227	CG4080	FBgn0035983
PC2	Q1	67B4-67B4	3L:9399618..9402460	eIF-4E	FBgn0015218
PC2	Q1	67B4-67B4	3L:9404797..9406174	Cpr67B	FBgn0035985
PC2	Q1	67B4-67B5	3L:9406179..9410832	CG4022	FBgn0035986
PC2	Q1	67B5-67B5	3L:9411038..9413835	CG3689	FBgn0035987
PC2	Q1	67B5-67B5	3L:9413596..9426758	CG3967	FBgn0035989
PC2	Q1	67B5-67B5	3L:9415755..9417388	CG3982	FBgn0035988
PC2	Q1	67B5-67B5	3L:9423253..9424781	aay	FBgn0023129
PC2	Q1	67B5-67B5	3L:9427010..9428671	Shc	FBgn0015296
PC2	Q1	67B5-67B5	3L:9428795..9429821	RpS17	FBgn0005533
PC2	Q1	67B5-67B6	3L:9430312..9439490	MTF-1	FBgn0040305
PC2	Q1	67B6-67B6	3L:9433686..9435399	CG42526	FBgn0260431
PC2	Q1	67B6-67B6	3L:9438482..9442267	Bet3	FBgn0260859
PC2	Q1	67B6-67B6	3L:9440056..9442267	Nf-YA	FBgn0035993
PC2	Q1	67B6-67B7	3L:9443232..9446388	CG33926	FBgn0053926
PC2	Q1	67B7-67B7	3L:9446864..9450785	CG3529	FBgn0035995
PC2	Q1	67B7-67B7	3L:9450545..9451572	CG3448	FBgn0035996
PC2	Q1	67B7-67B7	3L:9451876..9452790	ghi	FBgn0266124
PC2	Q1	67B7-67B8	3L:9452803..9456281	phol	FBgn0035997
PC2	Q1	67B8-67B8	3L:9456318..9459370	CG3552	FBgn0035999
PC2	Q1	67B8-67B8	3L:9456342..9457669	CG3437	FBgn0035998
PC2	Q1	67B8-67B8	3L:9459369..9460799	CG3434	FBgn0036000
PC2	Q1	67B9-67B9	3L:9461050..9475475	CG44838	FBgn0266101
PC2	Q1	67B9-67B9	3L:9475493..9476965	Uch-L5	FBgn0011327
PC2	Q1	67B9-67B10	3L:9477038..9486530	Jarid2	FBgn0036004
PC2	Q1	67B10-67B10	3L:9486448..9487790	pall	FBgn0036005
PC2	Q1	67B10-67B10	3L:9488050..9489233	CG32036	FBgn0052036
PC2	Q1	67B10-67B10	3L:9489502..9492215	CG32037	FBgn0052037
PC2	Q1	67B10-67B10	3L:9494555..9505328	path	FBgn0036007
PC2	Q1	67B10-67B11	3L:9506818..9509583	CG3408	FBgn0036008
PC2	Q1	67B11-67B11	3L:9509793..9511531	RpS9	FBgn0010408
PC2	Q1	67B11-67B11	3L:9512008..9512660	CG33703	FBgn0053703
PC2	Q1	67B11-67B11	3L:9512797..9513409	CG33702	FBgn0053702
PC2	Q1	67B11-67B11	3L:9514119..9525544	CG33700	FBgn0053700
PC2	Q2	75D8-75D8	3L:18744488..18745699	CG6885	FBgn0036810
PC2	Q2	75D8-75D8	3L:18745856..18746623	MED11	FBgn0036811
PC2	Q2	75D8-75D8	3L:18746611..18748367	Nufip	FBgn0036812
PC2	Q2	75D8-75D8	3L:18748687..18750483	Atg3	FBgn0036813
PC2	Q2	75D8-75E1	3L:18750607..18801309	ftz-f1	FBgn0001078
PC2	Q2	75E1-75E1	3L:18802265..18820675	CG14073	FBgn0036814
PC2	Q2	75E1-75E1	3L:18821171..18822353	HipHop	FBgn0036815
PC2	Q2	75E1-75E1	3L:18822604..18828188	Cat	FBgn0000261
PC2	Q2	75E1-75E2	3L:18828632..18846267	Indy	FBgn0036816
PC2	Q2	75E2-75E2	3L:18863647..18865514	CG6865	FBgn0036817
PC2	Q2	75E2-75E2	3L:18866225..18867431	CG14074	FBgn0036818
PC2	Q2	75E2-75E2	3L:18867771..18869219	Dysb	FBgn0036819
PC2	Q2	75E2-75E2	3L:18869230..18870057	CG6852	FBgn0036820
PC2	Q2	75E2-75E3	3L:18870045..18872553	Rad9	FBgn0025807
PC2	Q2	75E2-75E2	3L:18870224..18870897	Blos3	FBgn0085284
PC2	Q2	75E3-75E3	3L:18872747..18878245	Ugt	FBgn0014075
PC2	Q2	75E3-75E4	3L:18878250..18890483	CG3961	FBgn0036821
PC2	Q2	75E4-75E4	3L:18892383..18893278	NijB	FBgn0036822
PC2	Q2	75E4-75E4	3L:18893120..18898293	CG3902	FBgn0036824
PC2	Q2	75E4-75E4	3L:18898875..18900408	RpL26	FBgn0036825
PC2	Q2	75E4-75E4	3L:18900595..18901554	arx	FBgn0036826
PC2	Q2	75E4-75E4	3L:18901594..18902952	CG6843	FBgn0036827
PC2	Q2	75E4-75E4	3L:18903057..18904930	CSN1b	FBgn0027057
PC2	Q2	75E4-75E5	3L:18905372..18908974	CG6841	FBgn0036828
PC2	Q2	75E5-75E5	3L:18908260..18914150	CG14077	FBgn0036830
PC2	Q2	75E5-75E5	3L:18908260..18911182	Ir75d	FBgn0036829
PC2	Q2	75E5-75E6	3L:18917581..18919259	CG6839	FBgn0036831
PC2	Q2	75E6-75E6	3L:18919224..18920319	CG18223	FBgn0036832
PC2	Q2	75E6-75E6	3L:18920430..18922108	CG3819	FBgn0036833
PC2	Q2	75E6-75E7	3L:18922419..18946038	CG32204	FBgn0052204
PC2	Q2	75E6-75E6	3L:18925090..18926108	CG43049	FBgn0262351
PC2	Q2	75F1-75F1	3L:18950629..18955406	CG6836	FBgn0036834
PC2	Q2	75F2-75F2	3L:18984961..18985634	CG14075	FBgn0036835
PC2	Q2	75F2-75F2	3L:18985905..18988323	CG11619	FBgn0036836
PC2	Q2	75F2-75F2	3L:18988736..18989815	CG34256	FBgn0085285
PC2	Q2	75F2-75F2	3L:18990026..18998283	CG18135	FBgn0036837
PC2	Q2	75F2-75F2	3L:18997875..19000608	CG3808	FBgn0036838
PC2	Q2	75F2-75F2	3L:19000985..19003252	SmydA-2	FBgn0036839
PC2	Q2	75F2-75F4	3L:19003741..19045449	nkd	FBgn0002945
PC2	Q2	75F5-75F5	3L:19050757..19052026	Acp76A	FBgn0015586
PC2	Q2	75F5-75F5	3L:19052902..19053389	CG43407	FBgn0263326
PC2	Q2	75F6-75F6	3L:19059400..19062816	CG3797	FBgn0036842
PC2	Q2	75F6-75F6	3L:19063165..19066151	CG6812	FBgn0036843
PC2	Q2	75F6-75F6	3L:19066155..19086426	Mkp3	FBgn0036844
PC2	Q2	75F7-75F7	3L:19092670..19094760	MESR6	FBgn0036846
PC2	Q2	75F7-75F7	3L:19094890..19096217	CG11577	FBgn0036847
PC2	Q2	75F7-75F7	3L:19096399..19097709	CG10424	FBgn0036848
PC2	Q2	75F7-75F7	3L:19097999..19099064	CG14079	FBgn0036849
PC2	Q2	75F7-75F7	3L:19099123..19100363	Gem2	FBgn0036850
PC2	Q2	75F7-75F9	3L:19105381..19138975	CG14082	FBgn0036851
PC2	Q2	75F9-75F9	3L:19128450..19129665	Spn75F	FBgn0052203
PC2	Q2	75F9-76A3	3L:19140975..19235373	fz2	FBgn0016797
PC2	Q2	76A3-76A3	3L:19236360..19237057	CG33647	FBgn0053647
PC2	Q2	76A3-76A3	3L:19253290..19255061	mRpL21	FBgn0036853
PC2	Q2	76A3-76A3	3L:19255340..19257111	rept	FBgn0040075
PC2	Q2	76A3-76A3	3L:19257282..19260679	nes	FBgn0026630
PC2	Q2	76A3-76A3	3L:19261394..19262437	Bet1	FBgn0260857
PC2	Q2	76A3-76A3	3L:19262232..19264184	Max	FBgn0017578
PC2	Q2	76A3-76A3	3L:19263766..19266838	CG42374	FBgn0259720
PC2	Q2	76A3-76A3	3L:19263766..19266838	CG9666	FBgn0036856
PC2	Q2	76A3-76A3	3L:19266061..19266838	CG45081	FBgn0266456
PC2	Q2	76A3-76A3	3L:19266473..19268913	CG9629	FBgn0036857
PC2	Q2	76A3-76A3	3L:19269351..19274168	CG14085	FBgn0036859
PC2	Q2	76A3-76A3	3L:19269772..19270642	CG14088	FBgn0036858
PC2	Q2	76A3-76A3	3L:19275791..19279919	CG14086	FBgn0036860
PC2	Q2	76A3-76A3	3L:19280120..19280800	CG14089	FBgn0036861
PC2	Q2	76A3-76A5	3L:19281364..19292766	Gbs-76A	FBgn0036862
PC2	Q2	76A5-76A5	3L:19294564..19298830	fal	FBgn0028380
PC2	Q2	76A5-76A6	3L:19298623..19337609	pip	FBgn0003089
PC2	Q2	76A6-76B2	3L:19340321..19412912	CG32206	FBgn0052206
PC2	Q2	76B1-76B2	3L:19387580..19390033	ms(3)76Ba	FBgn0036868
PC2	Q2	76B3-76B3	3L:19441719..19446444	CG33062	FBgn0053062
PC2	Q2	76B3-76B3	3L:19447173..19450238	Chd3	FBgn0023395
PC2	Q2	76B3-76B3	3L:19464049..19464759	CG14095	FBgn0036870
PC2	Q2	76B3-76B3	3L:19466567..19467079	CG14096	FBgn0036871
PC2	Q2	76B3-76B3	3L:19467346..19468160	CG32214	FBgn0052214
PC2	Q2	76B3-76B3	3L:19471656..19472228	825-Oak	FBgn0052208
PC2	Q2	76B3-76B3	3L:19472491..19473145	CG12519	FBgn0036872
PC2	Q2	76B3-76B3	3L:19475017..19475578	CG18294	FBgn0036873
PC2	Q2	76B3-76B3	3L:19475839..19476423	CG32213	FBgn0052213
PC2	Q2	76B3-76B3	3L:19483826..19486498	brv1	FBgn0036874
PC2	Q2	76B4-76B4	3L:19486746..19488439	pncr009:3L	FBgn0062928
PC2	Q2	76B4-76B4	3L:19487560..19488348	CG32212	FBgn0052212
PC2	Q2	76B5-76B5	3L:19492053..19497723	CG9449	FBgn0036875
PC2	Q2	76B5-76B5	3L:19498197..19500798	CG9451	FBgn0036876
PC2	Q2	76B5-76B5	3L:19501010..19503870	CG9452	FBgn0036877
PC2	Q2	76B6-76B6	3L:19517552..19518332	Cpr76Ba	FBgn0036878
PC2	Q2	76B6-76B6	3L:19519649..19520419	Cpr76Bb	FBgn0036879
PC2	Q2	76B6-76B6	3L:19520945..19527272	Cpr76Bc	FBgn0036880
PC2	Q2	76B6-76B6	3L:19532743..19538289	Cpr76Bd	FBgn0036881
PC2	Q2	76B6-76B6	3L:19538425..19544172	CG9279	FBgn0036882
PC2	Q2	76B6-76B6	3L:19543100..19543622	CG43885	FBgn0264477
PC2	Q2	76B6-76B7	3L:19544345..19552290	Ltn1	FBgn0262517
PC2	Q2	76B6-76B6	3L:19545110..19547293	Rcd7	FBgn0260461
PC2	Q2	76B7-76B7	3L:19552420..19554767	CG9300	FBgn0036886
PC2	Q2	76B7-76B8	3L:19566851..19584568	Shal	FBgn0005564
PC2	Q2	76B8-76B8	3L:19585093..19586003	CG9231	FBgn0036887
PC2	Q2	76B8-76B8	3L:19586253..19589111	CG9330	FBgn0036888
PC2	Q2	76B8-76B8	3L:19589072..19590524	CG14100	FBgn0036889
PC2	Q2	76B8-76B9	3L:19590773..19598755	ash1	FBgn0005386
PC2	Q2	76B9-76B9	3L:19599088..19601382	Taf6	FBgn0010417
PC2	Q2	76B9-76B9	3L:19601633..19604120	CG9368	FBgn0036890
PC2	Q2	76B9-76B9	3L:19604398..19606090	lush	FBgn0020277
PC2	Q2	76B9-76B9	3L:19606208..19608368	CG9372	FBgn0036891
PC2	Q2	76B9-76B9	3L:19607857..19612199	Lon	FBgn0036892
PC2	Q2	76B9-76B9	3L:19612455..19613489	CG9376	FBgn0036893
PC2	Q2	76B9-76B9	3L:19613427..19618521	l(3)76BDm	FBgn0260655
PC2	Q2	76B9-76B9	3L:19618894..19620398	asf1	FBgn0029094
PC2	Q2	76B9-76B9	3L:19620502..19624309	ms(3)76Cc	FBgn0036895
PC2	Q2	76B9-76B9	3L:19624406..19635783	wnd	FBgn0036896
PC2	Q2	76B10-76B11	3L:19637207..19642816	CG8786	FBgn0036897
PC2	Q2	76B11-76B11	3L:19647280..19649851	Oat	FBgn0022774
PC2	Q2	76B11-76C1	3L:19650506..19664104	tey	FBgn0036899
PC2	Q2	76C1-76C1	3L:19683941..19687353	CG8765	FBgn0036900
PC2	Q2	76C1-76C1	3L:19687637..19689992	Gbeta76C	FBgn0004623
PC2	Q2	76C1-76C3	3L:19690033..19695260	verm	FBgn0261341
PC2	Q2	76C2-76C2	3L:19700977..19708015	serp	FBgn0260653
PC2	Q2	76C2-76C2	3L:19714418..19718328	Trpml	FBgn0262516
PC2	Q2	76C2-76C5	3L:19719527..19793569	CG42637	FBgn0261360
PC2	Q2	76C3-76C3	3L:19728994..19730402	CG42529	FBgn0260434
PC2	Q2	76C3-76C3	3L:19745834..19749744	CG42638	FBgn0261361
PC2	Q2	61-100	3L:19750943..19793569	Gyc76C	FBgn0266136
PC2	Q2	76C3-76C3	3L:19760409..19761817	ms(3)76Ca	FBgn0036905
PC2	Q2	76C5-76C6	3L:19793935..19798979	SREBP	FBgn0261283
PC2	Q2	76C6-76C6	3L:19798975..19801291	CG14102	FBgn0036906
PC2	Q2	76C6-76C6	3L:19799278..19803427	Ir76a	FBgn0260874
PC2	Q2	76C6-76C6	3L:19803738..19805080	CG14103	FBgn0036908
PC2	Q2	76C6-76C6	3L:19805181..19806932	CG15881	FBgn0036909
PC2	Q2	76C6-76C6	3L:19805241..19806036	CG34116	FBgn0083952
PC2	Q2	76C6-76C6	3L:19806811..19807199	CG14104	FBgn0040786
PC2	Q2	76C6-76C6	3L:19807232..19810398	Kap-alpha1	FBgn0024889
PC2	Q2	76C6-76C6	3L:19810403..19813339	Cyp305a1	FBgn0036910
PC2	Q2	76C6-76C6	3L:19813770..19815938	cyc	FBgn0023094
PC2	Q2	76D1-76D1	3L:19816085..19817967	Fibp	FBgn0036911
PC2	Q2	76D1-76D1	3L:19818174..19830686	Deaf1	FBgn0013799
PC2	Q2	76D1-76D1	3L:19830864..19834304	trc	FBgn0003744
PC2	Q2	76D1-76D1	3L:19834670..19836413	CG32221	FBgn0052221
PC2	Q2	76D1-76D1	3L:19836614..19844944	kto	FBgn0001324
PC2	Q2	76D1-76D2	3L:19845293..19860925	Papss	FBgn0020389
PC2	Q2	76D2-76D3	3L:19867488..19871078	Rab8	FBgn0262518
PC2	Q2	76D3-76D3	3L:19871139..19881783	Usp32	FBgn0036913
PC2	Q2	76D3-76D4	3L:19882051..19910215	Mi-2	FBgn0262519
PC2	Q2	76D3-76D4	3L:19889120..19909410	Su(Tpl)	FBgn0014037
PC2	Q2	76D4-76D4	3L:19910300..19912504	Prp3	FBgn0036915
PC2	Q2	76D4-76D4	3L:19912405..19913715	Mtr3	FBgn0036916
PC2	Q2	76D4-76D4	3L:19915051..19918160	Rpn1	FBgn0028695
PC2	Q2	76D4-76D4	3L:19918242..19923462	Su(z)12	FBgn0020887
PC2	Q2	76D4-76D5	3L:19923671..19924688	CG7770	FBgn0036918
PC2	Q2	76D5-76D5	3L:19924943..19927175	Grasp65	FBgn0036919
PC2	Q2	76D5-76D5	3L:19927194..19928508	CG8004	FBgn0036920
PC2	Q2	76D5-76D5	3L:19928743..19932930	RhoGDI	FBgn0036921
PC2	Q2	76D6-76D7	3L:19939287..19977960	Ac76E	FBgn0004852
PC2	Q2	76D6-76D6	3L:19950023..19951135	CG32219	FBgn0052219
PC2	Q2	76D6-76D6	3L:19951235..19951968	CG34258	FBgn0085287
PC2	Q2	76D6-76D6	3L:19951954..19952790	CG33710	FBgn0053710
PC2	Q2	76D6-76D6	3L:19952971..19953712	CG42655	FBgn0261507
PC2	Q2	76D6-76D6	3L:19953794..19954526	CG42654	FBgn0261506
PC2	Q2	76D6-76D6	3L:19954547..19955799	CG42263	FBgn0259148
PC2	Q2	76D7-76D7	3L:19978713..19979812	CG14182	FBgn0036922
PC2	Q2	76D8-76D8	3L:19981685..19984191	CG17732	FBgn0036923
PC2	Q2	76D8-76D8	3L:19984426..19985868	hale	FBgn0036924
PC2	Q2	76D8-76D8	3L:19986093..19988072	schuy	FBgn0036925
PC2	Q2	76D8-76D8	3L:19988027..19988947	Csas	FBgn0052220
PC2	Q2	76D8-76D8	3L:19989551..19991220	fln	FBgn0005633
PC2	Q2	76D8-76D8	3L:19991887..19997568	Nca	FBgn0013303
PC2	Q2	76D8-76D8	3L:19991887..19996269	CG7646	FBgn0036926
PC2	Q2	76D8-76E1	3L:19997714..20000686	CG7433	FBgn0036927
PC2	Q2	76E1-76E1	3L:20000644..20002446	Tom20	FBgn0036928
PC2	Q2	76E1-76E1	3L:20002736..20004834	CG7668	FBgn0036929
PC2	Q2	76E1-76E1	3L:20005301..20024607	kug	FBgn0261574
PC2	Q2	76E1-76E1	3L:20024687..20027835	CG14183	FBgn0036931
PC2	Q2	76E1-76E1	3L:20027819..20029020	CG14184	FBgn0036932
PC2	Q2	76E2-76E4	3L:20058511..20089007	sNPF-R	FBgn0036934
PC2	Q2	76F1-76F1	3L:20098084..20103827	CG14186	FBgn0036935
PC2	Q2	76F1-76F1	3L:20106094..20107557	CG14185	FBgn0036936
PC2	Q2	76F1-76F1	3L:20108484..20111534	Ir76b	FBgn0036937
PC2	Q2	76F1-76F1	3L:20112265..20112847	CG14187	FBgn0036938
PC2	Q2	76F2-76F2	3L:20124298..20127381	CG7365	FBgn0036939
PC2	Q2	76F2-76F2	3L:20129181..20139010	gig	FBgn0005198
PC2	Q2	76F2-76F2	3L:20130451..20131743	obst-J	FBgn0036940
PC2	Q2	76F2-76F2	3L:20132032..20133268	CG7335	FBgn0036941
PC2	Q2	76F2-76F2	3L:20139210..20140607	CG7328	FBgn0036942
PC2	Q2	77A1-77A1	3L:20149614..20198317	CG42674	FBgn0261556
PC2	Q2	77A1-77A1	3L:20188522..20189779	Ssk	FBgn0036945
PC2	Q2	77A2-77A2	3L:20200093..20200487	CG42833	FBgn0262022
PC2	Q2	77A2-77A2	3L:20200443..20201638	obst-F	FBgn0036947
PC2	Q2	77A2-77A2	3L:20202070..20203687	CG7298	FBgn0036948
PC2	Q2	77A2-77A2	3L:20204309..20206046	CG7290	FBgn0036949
PC2	Q2	77A2-77A2	3L:20207534..20209600	CG6996	FBgn0036950
PC2	Q2	77A2-77A2	3L:20210292..20212122	CG7017	FBgn0036951
PC2	Q2	77A2-77A2	3L:20218500..20220420	CG6933	FBgn0036952
PC2	Q2	77A2-77A2	3L:20221814..20223197	CG17145	FBgn0036953
PC2	Q2	77A2-77A2	3L:20223932..20225324	CG17147	FBgn0260393
PC2	Q2	77A3-77A3	3L:20226381..20230250	Su(var)3-3	FBgn0260397
PC2	Q2	77A3-77A3	3L:20231669..20233255	CG13813	FBgn0036956
PC2	Q2	77A3-77A3	3L:20233173..20241903	CG17233	FBgn0036958
PC2	Q2	77A3-77A4	3L:20241053..20243735	Clc	FBgn0024814
PC2	Q2	77A3-77A4	3L:20241267..20245312	CG6951	FBgn0036959
PC2	Q2	77A4-77B1	3L:20248080..20265554	rdgC	FBgn0265959
PC2	Q2	77B1-77B1	3L:20265814..20268800	CG32228	FBgn0052228
PC2	Q2	77B1-77B1	3L:20268859..20295133	gogo	FBgn0052227
PC2	Q2	77B1-77B1	3L:20273389..20275335	CG17122	FBgn0036962
PC2	Q2	77B1-77B1	3L:20295802..20296971	FRG1	FBgn0036964
PC2	Q2	77B1-77B2	3L:20297129..20302141	Pex23	FBgn0052226
PC2	Q2	77B2-77B2	3L:20299410..20309511	CG6597	FBgn0036967
PC2	Q2	77B2-77B2	3L:20304310..20306283	CG32225	FBgn0052225
PC2	Q2	77B2-77B3	3L:20309654..20313466	polo	FBgn0003124
PC2	Q2	77A1-77B3	3L:20313632..20316577	alphaSnap	FBgn0250791
PC2	Q2	77A1-77B9	3L:20317190..20320116	Spn77Ba	FBgn0262057
PC2	Q2	77B4-77B4	3L:20320952..20322358	Spn77Bb	FBgn0036969
PC2	Q2	77B4-77B4	3L:20342634..20344319	Spn77Bc	FBgn0036970
PC2	Q2	77B4-77B4	3L:20345736..20347942	Rbbp5	FBgn0036973
PC2	Q2	77B4-77B5	3L:20348355..20353873	eRF1	FBgn0036974
PC2	Q2	77B5-77B5	3L:20353449..20356632	CG5618	FBgn0036975
PC2	Q2	77B5-77B5	3L:20356807..20358331	kin17	FBgn0024887
PC2	Q2	77B5-77B6	3L:20358512..20359820	CG5665	FBgn0036977
PC2	Q2	77B-77B6	3L:20359833..20361585	DNApol-alpha60	FBgn0259676
PC2	Q2	77B6-77B6	3L:20361843..20366724	Toll-9	FBgn0036978
PC2	Q2	77B6-77B6	3L:20367198..20370259	in	FBgn0001259
PC2	Q2	77B6-77B6	3L:20370313..20371746	CG13247	FBgn0036979
PC2	Q2	77B6-77B6	3L:20371672..20375896	Ide	FBgn0001247
PC2	Q2	77B6-77B9	3L:20376242..20382398	RhoBTB	FBgn0036980
PC2	Q2	77B9-77B9	3L:20382405..20384109	CG5498	FBgn0027565
PC2	Q2	77B9-77C1	3L:20384429..20391913	fbl	FBgn0011205
PC2	Q2	77C1-77C1	3L:20391685..20393553	CG33969	FBgn0053969
PC2	Q2	77C1-77C1	3L:20396288..20401609	trbl	FBgn0028978
PC2	Q2	77C1-77C2	3L:20407103..20410566	CG13248	FBgn0036984
PC2	Q2	77C2-77C2	3L:20413604..20424309	zye	FBgn0036985
PC2	Q2	77C2-77C2	3L:20424424..20426071	CG5282	FBgn0036986
PC2	Q2	77C2-77C2	3L:20426199..20427666	CG5274	FBgn0036987
PC2	Q2	77C2-77C2	3L:20427962..20430475	CG5262	FBgn0036988
PC2	Q2	77C2-77C3	3L:20430605..20432361	Las	FBgn0029158
PC2	Q2	77C3-77C3	3L:20432468..20435156	Psn	FBgn0019947
PC2	Q2	77C3-77C3	3L:20435110..20436209	mRpL15	FBgn0036990
PC2	Q2	77C3-77C3	3L:20436250..20438370	CG5872	FBgn0036991
PC2	Q2	77C3-77C3	3L:20438166..20439872	CG11796	FBgn0036992
PC2	Q2	77C3-77C3	3L:20442419..20450580	CG5910	FBgn0036993
PC2	Q2	77C3-77C3	3L:20450532..20452864	CG5199	FBgn0036994
PC2	Q2	77C3-77C3	3L:20453293..20454731	Uhg8	FBgn0083120
PC2	Q2	77C3-77C4	3L:20454690..20464862	atk	FBgn0036995
PC2	Q2	77C4-77C4	3L:20460683..20462274	mag	FBgn0036996
PC2	Q2	77C4-77C4	3L:20464714..20466041	CG42764	FBgn0261832
PC2	Q2	77C4-77C4	3L:20466944..20469592	CG5955	FBgn0036997
PC2	Q2	77C4-77C4	3L:20469674..20473723	CG32428	FBgn0052428
PC2	Q2	77C4-77C4	3L:20473783..20474791	CG5969	FBgn0036998
PC2	Q2	77C4-77C4	3L:20474466..20477003	isoQC	FBgn0036999
PC2	Q2	77C4-77C6	3L:20484293..20494921	ZnT77C	FBgn0037000
PC2	Q2	77C6-77C6	3L:20492082..20497084	ND-39	FBgn0037001
PC2	Q2	77C6-77C6	3L:20497323..20514107	CG32425	FBgn0052425
PC2	Q2	77C6-77C6	3L:20499836..20501500	CG18281	FBgn0037003
PC2	Q2	77C6-77C6	3L:20504186..20505700	CG17637	FBgn0037004
PC2	Q2	77C6-77C6	3L:20506032..20507375	CG5078	FBgn0037005
PC2	Q2	77C6-77C6	3L:20514598..20519393	CG5059	FBgn0037007
PC2	Q2	77C6-77C6	3L:20519590..20520772	mTerf3	FBgn0037008
PC2	Q2	77C6-77C6	3L:20521009..20522434	CG5104	FBgn0037009
PC2	Q2	77C6-77C7	3L:20522440..20526174	CG4825	FBgn0037010
PC2	Q2	77C7-77C7	3L:20526576..20527910	CG4858	FBgn0037011
PC2	Q2	77C7-77D1	3L:20527972..20540417	Rcd2	FBgn0037012
PC2	Q2	77C7-77D1	3L:20533709..20535335	CG13250	FBgn0037013
PC2	Q2	77D4-77E1	3L:20597141..20620659	knrl	FBgn0001323
PC2	Q2	77E1-77E1	3L:20637199..20640910	CG13251	FBgn0037014
PC2	Q2	77E3-77E3	3L:20692330..20695378	kni	FBgn0001320
PC2	Q2	77E3-77E3	3L:20712838..20719200	cmpy	FBgn0037015
PC2	Q2	77E3-77E3	3L:20714100..20715158	CG34260	FBgn0085289
PC2	Q2	77E4-77E4	3L:20730591..20744508	CG13252	FBgn0037016
PC2	Q2	77E4-77E4	3L:20737569..20739430	Gr77a	FBgn0045474
PC2	Q2	77E4-77E4	3L:20754976..20755685	CG33912	FBgn0053912
PC2	Q2	77E4-77E4	3L:20758883..20759192	CG43251	FBgn0262896
PC2	Q2	77E6-77E6	3L:20768207..20769482	CG4074	FBgn0037017
PC2	Q2	77E6-77E6	3L:20769586..20770138	CG4186	FBgn0040634
PC2	Q2	77E6-77E6	3L:20770143..20771507	CG4042	FBgn0037018
PC2	Q2	77E6-77E6	3L:20771528..20776931	Pitslre	FBgn0016696
PC2	Q2	77E6-77E6	3L:20776766..20778264	Pex16	FBgn0037019
PC2	Q2	77E6-77E6	3L:20778799..20780378	Pex14	FBgn0037020
PC2	Q2	77E6-77E6	3L:20780350..20786197	CG11399	FBgn0037021
PC2	Q2	77E6-77E6	3L:20786340..20788137	CG11396	FBgn0037022
PC2	Q2	77E6-77E6	3L:20788886..20792777	Six4	FBgn0027364
PC2	Q2	77E6-77E6	3L:20797241..20798375	CG3698	FBgn0037023
PC2	Q2	77E6-77E6	3L:20798645..20800081	tzn	FBgn0037024
PC2	Q2	77E6-77E8	3L:20800410..20806853	Spc105R	FBgn0037025
PC2	Q2	77E8-77E8	3L:20806868..20809272	CG3634	FBgn0037026
PC2	Q2	77E8-77E8	3L:20809669..20813332	HIPP1	FBgn0037027
PC2	Q2	77E8-77E8	3L:20813353..20816075	CG3618	FBgn0037028
PC2	Q2	77E8-77E8	3L:20816118..20836048	Pka-R1	FBgn0259243
PC2	Q2	77E-77F	3L:20816901..20818027	Mst77F	FBgn0086915
PC2	Q2	77F1-77F1	3L:20836182..20837153	CG3288	FBgn0037030
PC2	Q2	77F1-77F1	3L:20837488..20838839	CG13255	FBgn0040636
PC2	Q2	77F1-77F1	3L:20839096..20841576	CSN3	FBgn0027055
PC2	Q2	77F1-77F1	3L:20841987..20844340	CG11456	FBgn0037031
PC2	Q2	77F1-77F3	3L:20844332..20885188	CG32432	FBgn0052432
PC2	Q2	77F4-77F4	3L:20896268..20897417	Sfp77F	FBgn0259972
PC2	Q2	77F4-77F4	3L:20897557..20898501	CG43931	FBgn0264552
PC2	Q2	77F4-77F4	3L:20905795..20906331	CG11458	FBgn0040637
PC2	Q2	78A1-78A1	3L:20925891..20949512	fng	FBgn0011591
PC2	Q2	78A1-78A1	3L:20927826..20929190	CG10589	FBgn0037035
PC2	Q2	78A1-78A1	3L:20955755..20956750	Sems	FBgn0037036
PC2	Q2	78A1-78A1	3L:20956934..20960660	CG10588	FBgn0037037
PC2	Q2	78A1-78A1	3L:20960398..20961386	CG11037	FBgn0037038
PC2	Q2	78A1-78A1	3L:20961537..20962555	CG10587	FBgn0037039
PC2	Q2	78A1-78A1	3L:20962655..20966762	CG12983	FBgn0037040
PC2	Q2	78A1-78A1	3L:20966766..20970663	CG33287	FBgn0053287
PC2	Q2	78A1-78A2	3L:20970812..20974700	CG33286	FBgn0053286
PC2	Q2	78A2-78A2	3L:20991673..20992930	CG12984	FBgn0037042
PC2	Q2	78A2-78A2	3L:20992814..21027434	skd	FBgn0003415
PC2	Q2	78A2-78A2	3L:21027915..21030141	CG10585	FBgn0037044
PC2	Q2	78A2-78A5	3L:21030280..21031360	CG10584	FBgn0037045
PC2	Q2	78A5-78A5	3L:21031825..21033561	Sin	FBgn0028402
PC2	Q2	78A5-78A5	3L:21033554..21034203	CG10581	FBgn0037046
PC2	Q2	78A5-78B1	3L:21034535..21075444	siz	FBgn0026179
PC2	Q2	78B1-78B1	3L:21065852..21066238	CG43072	FBgn0262482
PC2	Q2	78B1-78B2	3L:21075581..21131159	ko	FBgn0020294
PC2	Q2	78B1-78B1	3L:21088223..21088989	CG33285	FBgn0053285
PC2	Q2	78B2-78B2	3L:21121653..21123415	CG43938	FBgn0264566
PC2	Q2	78B2-78B2	3L:21123753..21124884	CG33284	FBgn0053284
PC2	Q2	78B2-78B2	3L:21131446..21133310	ICA69	FBgn0037050
PC2	Q2	78B2-78B3	3L:21133250..21136353	CG10565	FBgn0037051
PC2	Q2	78B3-78C1	3L:21136447..21171930	Ac78C	FBgn0024150
PC2	Q2	78C1-78C2	3L:21172853..21183278	chb	FBgn0021760
PC2	Q2	78C1-78C2	3L:21173118..21174973	AsnS	FBgn0270926
PC2	Q2	78C2-78C2	3L:21183313..21193363	CG42337	FBgn0259239
PC2	Q2	78C2-78C2	3L:21194754..21196853	park	FBgn0041100
PC2	Q2	78C2-78C2	3L:21196831..21197738	CG34261	FBgn0085290
PC2	Q2	78C2-78C2	3L:21197411..21202882	CG33054	FBgn0053054
PC2	Q2	78C2-78C2	3L:21198261..21203232	CG33056	FBgn0053056
PC2	Q2	78C2-78C2	3L:21202920..21208092	CG10512	FBgn0037057
PC2	Q2	78C2-78C2	3L:21208148..21210084	CG10510	FBgn0037059
PC2	Q2	78C2-78C2	3L:21210215..21216051	CG10508	FBgn0037060
PC2	Q2	78C2-78C2	3L:21215995..21216839	CG12975	FBgn0037061
PC2	Q2	78C2-78C2	3L:21216901..21219240	Ilk	FBgn0028427
PC2	Q2	78C2-78C2	3L:21220400..21223118	CG43219	FBgn0262855
PC2	Q2	78C2-78C3	3L:21226609..21266503	Eip78C	FBgn0004865
